# Supplementary material for: Tri-μ-chlorido-bis­[(η5-penta­methyl­cyclo­penta­dien­yl)rhodium(III)] hexa­fluorido­phosphate from synchrotron radiation
Source: Acta Crystallogr Sect E Struct Rep Online. 2013 Dec 11;70(Pt 1):m14–5. doi: 10.1107/S1600536813032480 (PMC4029212; doi:10.1107/S1600536813032480)
Supplement: Supplementary file 1 [file e-70-00m14-sup1.cif]

##############################################################################
#                                                                            #
# This CIF contains the data in a paper accepted for publication in          #
# Acta Crystallographica Section E. It conforms to the requirements of       #
# Notes for Authors for Acta Crystallographica Section E, and has been       #
# peer reviewed under the auspices of the IUCr Commission on Journals.       #
#                                                                            #
# Full details of the Crystallographic Information File format               #
# are given in the paper "The Crystallographic Information File (CIF):       #
# a New Standard Archive File for Crystallography" by S. R. Hall, F. H.      #
# Allen and I. D. Brown [Acta Cryst. (1991), A47, 655-685].                  #
#                                                                            #
# The current version of the core CIF dictionary is obtainable from          #
# ftp://ftp.iucr.org/pub/cif_core.dic.                                       #
#                                                                            #
# Software is freely available for graphical display of the structure(s)     #
# in this CIF. For information consult the CIF software page                 #
# http://www.iucr.org/resources/cif/software.                                #
#                                                                            #
# This file may be used for bona fide research purposes within the           #
# scientific community so long as proper attribution is given to the journal # 
# article from which it was obtained.                                        #
#                                                                            #
##############################################################################
data_I
_audit_creation_method     SHELXL-2013
_journal_date_recd_electronic     2013-11-27
_journal_date_accepted     2013-11-29
_journal_name_full     'Acta Crystallographica, Section E'
_journal_year     2014
_journal_volume     70
_journal_issue      1
_journal_page_first     m14
_journal_page_last     m15
_journal_paper_category     QM
_journal_paper_doi     10.1107/S1600536813032480
_journal_coeditor_code     TK5276
_publ_contact_author_name     'Stephen Colbran'
_publ_contact_author_address
;
School of Chemistry
University of New South Wales
Sydney, NSW 2052
Australia
;
_publ_contact_author_email     's.colbran@unsw.edu.au'
_publ_contact_author_fax     ?
_publ_contact_author_phone     '+61-(0)2-93854737'
_publ_section_title
;
Tri-\m-chlorido-bis[(\h^5^-pentamethylcyclopentadienyl)rhodium(III)]
hexafluoridophosphate from synchrotron radiation
;
loop_
    _publ_author_name
    _publ_author_footnote
    _publ_author_address
    'Ezzedinloo, Lida' .
;
School of Chemistry
University of New South Wales
Sydney, NSW 2052
Australia
;
    'Shrestha, Sumi' .
;
School of Chemistry
University of New South Wales
Sydney, NSW 2052
Australia
;
    'Bhadbhade, Mohan' .
;
Mark Wainwright Analytical Centre
University of New South Wales
Sydney, NSW 2052
Australia
;
    'Colbran, Stephen' .
;
School of Chemistry
University of New South Wales
Sydney, NSW 2052
Australia
;
_database_code_depnum_ccdc_archive     'CCDC 974403'
_chemical_name_systematic
;
Tri-\m-chlorido-bis[(\h^5^-pentamethylcyclopentadienyl)rhodium(III)]
hexafluoridophosphate
;
_chemical_name_common     "[Cp*RuCl3RuCp*][PF6]"
_chemical_formula_moiety     'C20 H30 Cl3 Rh2 +, F6 P -'
_chemical_formula_sum     'C20 H30 Cl3 F6 P Rh2'
_chemical_formula_iupac     '[Rh2 (C10 H15)2 Cl3] P F6'
_chemical_formula_weight     727.58
_chemical_melting_point     ?
_shelx_space_group_comment
;
The symmetry employed for this shelxl refinement is uniquely defined
by the following loop, which should always be used as a source of
symmetry information in preference to the above space-group names.
They are only intended as comments.
;
_space_group_crystal_system     triclinic
_space_group_name_H-M_alt     'P -1'
_space_group_name_Hall     '-P 1'
loop_
    _space_group_symop_operation_xyz
    'x, y, z'
    '-x, -y, -z'
_cell_length_a     8.0970(16)
_cell_length_b     12.604(3)
_cell_length_c     14.441(3)
_cell_angle_alpha     64.28(3)
_cell_angle_beta     82.42(3)
_cell_angle_gamma     86.70(3)
_cell_volume     1316.1(6)
_cell_formula_units_Z     2
_cell_measurement_reflns_used     9980
_cell_measurement_theta_min     2.5
_cell_measurement_theta_max     22.5
_cell_measurement_temperature     100(2)
_exptl_crystal_description     'plate'
_exptl_crystal_colour     'yellow'
_exptl_crystal_size_max     0.015
_exptl_crystal_size_mid     0.015
_exptl_crystal_size_min     0.010
_exptl_crystal_density_diffrn     1.836
_exptl_crystal_density_meas     ?
_exptl_crystal_density_method     ?
_exptl_crystal_F_000     720
_exptl_absorpt_coefficient_mu     1.669
_exptl_absorpt_correction_type     none
_exptl_absorpt_process_details     ?
_shelx_estimated_absorpt_T_min     0.975
_shelx_estimated_absorpt_T_max     0.984
_exptl_absorpt_correction_T_min     ?
_exptl_absorpt_correction_T_max     ?
_exptl_special_details     ?
_diffrn_ambient_temperature     100(2)
_diffrn_radiation_type     Synchrotron
_diffrn_radiation_wavelength     0.71073
_diffrn_radiation_monochromator     Si<111>
_diffrn_measurement_device_type     '3-BM1 Australian Synchrotron'
_diffrn_measurement_method     'Phi Scan'
_diffrn_detector_area_resol_mean     ?
_diffrn_reflns_number     15787
_diffrn_reflns_av_R_equivalents     0.0211
_diffrn_reflns_theta_min     1.807
_diffrn_reflns_theta_max     24.998
_diffrn_reflns_theta_full     25.242
_diffrn_measured_fraction_theta_max     0.896
_diffrn_measured_fraction_theta_full     0.871
_diffrn_reflns_limit_h_min     -9
_diffrn_reflns_limit_h_max     9
_diffrn_reflns_limit_k_min     -14
_diffrn_reflns_limit_k_max     14
_diffrn_reflns_limit_l_min     -17
_diffrn_reflns_limit_l_max     17
_diffrn_standards_number     0
_diffrn_standards_interval_count     0
_diffrn_standards_interval_time     0
_diffrn_standards_decay_%     0
_refine_special_details
;
Refinement of <i>F^2^</i> is against ALL reflections. The weighted
<i>R</i>-factor w<i>R</i> and goodness of fit <i>S</i> are based on
<i>F^2^</i>; conventional <i>R</i>-factors <i>R</i> are based on <i>F</i>,
with <i>F</i> set to zero for negative <i>F^2^</i>. The threshold expression
of <i>F^2^</i> > \s(<i>F^2^</i>) is used only for calculating <i>R</i>-factors
(gt) <i>etc</i>. and is not relevant to the choice of reflections for
refinement. <i>R</i>-factors based on <i>F^2^</i> are statistically about
twice as large as those based on <i>F</i>, and <i>R</i>-factors based on ALL
data will be even larger.
;
_reflns_number_total     4158
_reflns_number_gt     4064
_reflns_threshold_expression     I>2\s(I)
_refine_ls_structure_factor_coef     Fsqd
_refine_ls_matrix_type     full
_refine_ls_R_factor_all     0.0254
_refine_ls_R_factor_gt     0.0250
_refine_ls_wR_factor_gt     0.0593
_refine_ls_wR_factor_ref     0.0595
_refine_ls_goodness_of_fit_ref     1.094
_refine_ls_restrained_S_all     1.094
_refine_ls_number_reflns     4158
_refine_ls_number_parameters     299
_refine_ls_number_restraints     0
_refine_ls_hydrogen_treatment     constr
_refine_ls_weighting_scheme     calc
_refine_ls_weighting_details
              'w=1/[\s^2^(Fo^2^)+(0.0180P)^2^+3.0381P] where P=(Fo^2^+2Fc^2^)/3'
_atom_sites_solution_hydrogens     geom
_atom_sites_solution_primary     ?
_atom_sites_solution_secondary     ?
_refine_ls_shift/su_max     0.001
_refine_ls_shift/su_mean     0.000
_refine_diff_density_max     1.026
_refine_diff_density_min     -0.565
_refine_ls_extinction_method     none
_refine_ls_extinction_coef     .
loop_
    _atom_type_symbol
    _atom_type_description
    _atom_type_scat_dispersion_real
    _atom_type_scat_dispersion_imag
    _atom_type_scat_source
    'C' 'C' 0.0033 0.0016
                         'International Tables Vol C Tables 4.2.6.8 and 6.1.1.4'
    'H' 'H' 0.0000 0.0000
                         'International Tables Vol C Tables 4.2.6.8 and 6.1.1.4'
    'F' 'F' 0.0171 0.0103
                         'International Tables Vol C Tables 4.2.6.8 and 6.1.1.4'
    'P' 'P' 0.1023 0.0942
                         'International Tables Vol C Tables 4.2.6.8 and 6.1.1.4'
    'Rh' 'Rh' -1.1178 0.9187
                         'International Tables Vol C Tables 4.2.6.8 and 6.1.1.4'
    'Cl' 'Cl' 0.1484 0.1585
                         'International Tables Vol C Tables 4.2.6.8 and 6.1.1.4'
_computing_data_collection     'BLU-ICE (McPhillips <i>et al.</i>, 2002)'
_computing_cell_refinement     'XDS (Kabsch, 1993)'
_computing_data_reduction     'XDS (Kabsch, 1993)'
_computing_structure_solution
;
SHELXS97 (Sheldrick, 2008) and OLEX-2 (Dolomanov <i>et al.</i>,
2009)
;
_computing_structure_refinement     'SHELXL2013 (Sheldrick, 2008)'
_computing_molecular_graphics     'CrystalMaker (CrystalMaker, 2013)'
_computing_publication_material     'publCIF (Westrip, 2010)'
loop_
    _atom_site_type_symbol
    _atom_site_label
    _atom_site_fract_x
    _atom_site_fract_y
    _atom_site_fract_z
    _atom_site_U_iso_or_equiv
    _atom_site_adp_type
    _atom_site_calc_flag
    _atom_site_occupancy
    _atom_site_disorder_assembly
    _atom_site_disorder_group
    Rh Rh1A 0.10004(3) 0.61463(2) 0.24284(2) 0.01511(8) Uani d 1 . .
    C C1A 0.1288(4) 0.7995(2) 0.1858(2) 0.0193(6) Uani d 1 . .
    C C2A 0.0856(4) 0.7501(2) 0.2954(2) 0.0204(6) Uani d 1 . .
    C C3A -0.0722(4) 0.6920(2) 0.3203(3) 0.0216(6) Uani d 1 . .
    C C4A -0.1288(4) 0.7091(2) 0.2238(2) 0.0205(6) Uani d 1 . .
    C C5A -0.0069(4) 0.7767(2) 0.1414(2) 0.0195(6) Uani d 1 . .
    C C6A 0.2816(4) 0.8692(3) 0.1264(3) 0.0270(7) Uani d 1 . .
    H H6AA 0.3726 0.8414 0.1675 0.041 Uiso calc 1 . .
    H H6AB 0.2616 0.9509 0.1102 0.041 Uiso calc 1 . .
    H H6AC 0.3089 0.8602 0.0635 0.041 Uiso calc 1 . .
    C C7A 0.1867(4) 0.7580(3) 0.3717(3) 0.0290(7) Uani d 1 . .
    H H7AA 0.1621 0.6918 0.4376 0.044 Uiso calc 1 . .
    H H7AB 0.1599 0.8296 0.3786 0.044 Uiso calc 1 . .
    H H7AC 0.3030 0.7576 0.3478 0.044 Uiso calc 1 . .
    C C8A -0.1641(4) 0.6277(3) 0.4248(3) 0.0288(7) Uani d 1 . .
    H H8AA -0.2167 0.5596 0.4283 0.043 Uiso calc 1 . .
    H H8AB -0.2473 0.6784 0.4380 0.043 Uiso calc 1 . .
    H H8AC -0.0877 0.6035 0.4758 0.043 Uiso calc 1 . .
    C C9A -0.2884(4) 0.6647(3) 0.2138(3) 0.0283(7) Uani d 1 . .
    H H9AA -0.2774 0.6544 0.1512 0.043 Uiso calc 1 . .
    H H9AB -0.3754 0.7205 0.2116 0.043 Uiso calc 1 . .
    H H9AC -0.3155 0.5906 0.2721 0.043 Uiso calc 1 . .
    C C10A -0.0175(4) 0.8173(3) 0.0292(3) 0.0258(7) Uani d 1 . .
    H H10A 0.0927 0.8243 -0.0069 0.039 Uiso calc 1 . .
    H H10B -0.0720 0.8925 0.0025 0.039 Uiso calc 1 . .
    H H10C -0.0800 0.7613 0.0193 0.039 Uiso calc 1 . .
    Cl Cl1 0.34572(8) 0.51534(6) 0.32353(6) 0.02165(16) Uani d 1 . .
    Cl Cl2 0.21608(12) 0.55011(7) 0.11061(6) 0.0337(2) Uani d 1 . .
    Cl Cl3 -0.00889(8) 0.40972(6) 0.32708(6) 0.02133(16) Uani d 1 . .
    Rh Rh1B 0.27583(3) 0.37186(2) 0.26318(2) 0.01627(8) Uani d 1 . .
    C C1B 0.5043(4) 0.2970(2) 0.2305(2) 0.0200(6) Uani d 1 . .
    C C2B 0.4541(4) 0.2404(2) 0.3399(2) 0.0208(6) Uani d 1 . .
    C C3B 0.2944(4) 0.1876(2) 0.3568(3) 0.0230(6) Uani d 1 . .
    C C4B 0.2479(4) 0.2083(2) 0.2568(3) 0.0226(6) Uani d 1 . .
    C C5B 0.3795(4) 0.2738(2) 0.1797(2) 0.0212(6) Uani d 1 . .
    C C6B 0.6637(4) 0.3625(3) 0.1790(3) 0.0250(7) Uani d 1 . .
    H H6BA 0.6465 0.4236 0.1122 0.038 Uiso calc 1 . .
    H H6BB 0.7476 0.3091 0.1710 0.038 Uiso calc 1 . .
    H H6BC 0.6995 0.3968 0.2208 0.038 Uiso calc 1 . .
    C C7B 0.5525(4) 0.2373(3) 0.4214(3) 0.0254(7) Uani d 1 . .
    H H7BA 0.6112 0.3103 0.3967 0.038 Uiso calc 1 . .
    H H7BB 0.6309 0.1735 0.4373 0.038 Uiso calc 1 . .
    H H7BC 0.4785 0.2260 0.4826 0.038 Uiso calc 1 . .
    C C8B 0.1955(4) 0.1180(3) 0.4585(3) 0.0305(7) Uani d 1 . .
    H H8BA 0.2270 0.1400 0.5095 0.046 Uiso calc 1 . .
    H H8BB 0.2166 0.0356 0.4791 0.046 Uiso calc 1 . .
    H H8BC 0.0790 0.1336 0.4523 0.046 Uiso calc 1 . .
    C C9B 0.0951(4) 0.1628(3) 0.2385(3) 0.0310(7) Uani d 1 . .
    H H9BA 0.0070 0.1553 0.2925 0.046 Uiso calc 1 . .
    H H9BB 0.1183 0.0873 0.2386 0.046 Uiso calc 1 . .
    H H9BC 0.0618 0.2167 0.1728 0.046 Uiso calc 1 . .
    C C10B 0.3836(4) 0.3111(3) 0.0667(3) 0.0273(7) Uani d 1 . .
    H H10D 0.2756 0.3394 0.0460 0.041 Uiso calc 1 . .
    H H10E 0.4137 0.2451 0.0513 0.041 Uiso calc 1 . .
    H H10F 0.4642 0.3727 0.0297 0.041 Uiso calc 1 . .
    P P1 0.65562(9) -0.00832(6) 0.23670(6) 0.02081(17) Uani d 1 . .
    F F1 0.6989(3) 0.12409(17) 0.1566(2) 0.0543(7) Uani d 1 . .
    F F2 0.6292(4) 0.0304(2) 0.32864(19) 0.0580(8) Uani d 1 . .
    F F3 0.6095(3) -0.14070(16) 0.31547(17) 0.0444(6) Uani d 1 . .
    F F4 0.6793(3) -0.04801(18) 0.14494(16) 0.0435(5) Uani d 1 . .
    F F5 0.4642(2) 0.01935(18) 0.2209(2) 0.0425(5) Uani d 1 . .
    F F6 0.8456(3) -0.0364(2) 0.2528(3) 0.0699(9) Uani d 1 . .
loop_
    _atom_site_aniso_label
    _atom_site_aniso_U_11
    _atom_site_aniso_U_22
    _atom_site_aniso_U_33
    _atom_site_aniso_U_12
    _atom_site_aniso_U_13
    _atom_site_aniso_U_23
    Rh1A 0.01543(12) 0.01295(12) 0.01698(14) 0.00227(8) -0.00149(9) -0.00688(9)
    C1A 0.0213(14) 0.0129(13) 0.0248(17) 0.0034(11) -0.0064(13) -0.0084(11)
    C2A 0.0217(14) 0.0168(13) 0.0266(17) 0.0056(11) -0.0052(13) -0.0129(12)
    C3A 0.0227(14) 0.0176(14) 0.0253(18) 0.0061(11) -0.0002(13) -0.0113(12)
    C4A 0.0182(14) 0.0162(13) 0.0274(18) 0.0059(11) -0.0025(13) -0.0105(12)
    C5A 0.0202(14) 0.0122(12) 0.0249(17) 0.0029(10) -0.0050(13) -0.0067(11)
    C6A 0.0234(15) 0.0205(15) 0.0341(19) -0.0017(12) -0.0068(14) -0.0078(13)
    C7A 0.0357(17) 0.0268(16) 0.0307(19) 0.0050(13) -0.0125(15) -0.0163(14)
    C8A 0.0305(16) 0.0269(16) 0.0252(19) 0.0057(13) 0.0045(15) -0.0106(14)
    C9A 0.0197(15) 0.0236(15) 0.043(2) 0.0006(12) -0.0042(14) -0.0151(14)
    C10A 0.0277(16) 0.0245(15) 0.0255(18) 0.0022(12) -0.0082(14) -0.0098(13)
    Cl1 0.0140(3) 0.0187(3) 0.0367(4) 0.0013(2) -0.0064(3) -0.0153(3)
    Cl2 0.0535(5) 0.0247(4) 0.0181(4) 0.0177(3) -0.0013(4) -0.0077(3)
    Cl3 0.0147(3) 0.0172(3) 0.0337(4) 0.0003(2) -0.0044(3) -0.0121(3)
    Rh1B 0.01803(12) 0.01362(12) 0.01822(14) 0.00375(8) -0.00374(9) -0.00785(9)
    C1B 0.0216(14) 0.0185(13) 0.0239(17) 0.0078(11) -0.0064(13) -0.0127(12)
    C2B 0.0217(14) 0.0150(13) 0.0265(18) 0.0089(11) -0.0085(13) -0.0093(12)
    C3B 0.0273(15) 0.0141(13) 0.0277(18) 0.0060(11) -0.0076(14) -0.0086(12)
    C4B 0.0249(15) 0.0163(13) 0.0303(18) 0.0043(11) -0.0066(14) -0.0131(12)
    C5B 0.0227(14) 0.0179(14) 0.0278(18) 0.0072(11) -0.0071(13) -0.0141(12)
    C6B 0.0224(15) 0.0253(15) 0.0315(19) 0.0044(12) -0.0046(14) -0.0162(14)
    C7B 0.0280(16) 0.0258(15) 0.0238(18) 0.0053(12) -0.0089(14) -0.0110(13)
    C8B 0.0335(17) 0.0220(15) 0.0293(19) -0.0002(13) -0.0017(15) -0.0054(13)
    C9B 0.0277(16) 0.0284(16) 0.043(2) 0.0001(13) -0.0100(16) -0.0198(15)
    C10B 0.0297(16) 0.0304(16) 0.0290(19) 0.0074(13) -0.0097(15) -0.0187(14)
    P1 0.0211(4) 0.0157(4) 0.0277(5) 0.0025(3) -0.0044(3) -0.0112(3)
    F1 0.0556(14) 0.0169(10) 0.0746(19) -0.0048(9) 0.0307(13) -0.0151(10)
    F2 0.100(2) 0.0476(13) 0.0488(15) 0.0435(14) -0.0434(15) -0.0372(12)
    F3 0.0634(14) 0.0196(9) 0.0375(13) 0.0082(9) 0.0102(11) -0.0058(9)
    F4 0.0713(15) 0.0319(11) 0.0294(12) 0.0141(10) -0.0040(11) -0.0174(9)
    F5 0.0265(10) 0.0384(11) 0.0757(17) 0.0103(8) -0.0171(11) -0.0348(11)
    F6 0.0297(11) 0.0550(14) 0.163(3) 0.0194(10) -0.0407(15) -0.0760(18)
_geom_special_details
;
All e.s.d.'s (except the e.s.d. in the dihedral angle between two l.s. planes)
are estimated using the full covariance matrix. The cell e.s.d.'s are taken
into account individually in the estimation of e.s.d.'s in distances, angles
and torsion angles; correlations between e.s.d.'s in cell parameters are only
used when they are defined by crystal symmetry. An approximate (isotropic)
treatment of cell e.s.d.'s is used for estimating e.s.d.'s involving l.s.
planes.
;
loop_
    _geom_bond_atom_site_label_1
    _geom_bond_atom_site_label_2
    _geom_bond_site_symmetry_2
    _geom_bond_distance
    _geom_bond_publ_flag
    Rh1A C1A . 2.123(3) ?
    Rh1A C4A . 2.126(3) ?
    Rh1A C3A . 2.127(3) ?
    Rh1A C2A . 2.140(3) ?
    Rh1A C5A . 2.145(3) ?
    Rh1A Cl1 . 2.4372(11) ?
    Rh1A Cl2 . 2.4448(10) ?
    Rh1A Cl3 . 2.4860(11) ?
    C1A C2A . 1.428(5) ?
    C1A C5A . 1.443(4) ?
    C1A C6A . 1.493(4) ?
    C2A C3A . 1.434(4) ?
    C2A C7A . 1.496(4) ?
    C3A C4A . 1.447(4) ?
    C3A C8A . 1.483(5) ?
    C4A C5A . 1.423(4) ?
    C4A C9A . 1.485(4) ?
    C5A C10A . 1.485(4) ?
    C6A H6AA . 0.9600 ?
    C6A H6AB . 0.9600 ?
    C6A H6AC . 0.9600 ?
    C7A H7AA . 0.9600 ?
    C7A H7AB . 0.9600 ?
    C7A H7AC . 0.9600 ?
    C8A H8AA . 0.9600 ?
    C8A H8AB . 0.9600 ?
    C8A H8AC . 0.9600 ?
    C9A H9AA . 0.9600 ?
    C9A H9AB . 0.9600 ?
    C9A H9AC . 0.9600 ?
    C10A H10A . 0.9600 ?
    C10A H10B . 0.9600 ?
    C10A H10C . 0.9600 ?
    Cl1 Rh1B . 2.4426(9) ?
    Cl2 Rh1B . 2.4485(13) ?
    Cl3 Rh1B . 2.4675(10) ?
    Rh1B C1B . 2.119(3) ?
    Rh1B C4B . 2.129(3) ?
    Rh1B C3B . 2.129(3) ?
    Rh1B C5B . 2.142(3) ?
    Rh1B C2B . 2.147(3) ?
    C1B C2B . 1.434(5) ?
    C1B C5B . 1.435(4) ?
    C1B C6B . 1.496(4) ?
    C2B C3B . 1.433(4) ?
    C2B C7B . 1.491(4) ?
    C3B C4B . 1.449(4) ?
    C3B C8B . 1.490(5) ?
    C4B C5B . 1.430(5) ?
    C4B C9B . 1.492(4) ?
    C5B C10B . 1.486(5) ?
    C6B H6BA . 0.9600 ?
    C6B H6BB . 0.9600 ?
    C6B H6BC . 0.9600 ?
    C7B H7BA . 0.9600 ?
    C7B H7BB . 0.9600 ?
    C7B H7BC . 0.9600 ?
    C8B H8BA . 0.9600 ?
    C8B H8BB . 0.9600 ?
    C8B H8BC . 0.9600 ?
    C9B H9BA . 0.9600 ?
    C9B H9BB . 0.9600 ?
    C9B H9BC . 0.9600 ?
    C10B H10D . 0.9600 ?
    C10B H10E . 0.9600 ?
    C10B H10F . 0.9600 ?
    P1 F6 . 1.583(2) ?
    P1 F2 . 1.589(2) ?
    P1 F3 . 1.590(2) ?
    P1 F1 . 1.591(2) ?
    P1 F5 . 1.593(2) ?
    P1 F4 . 1.594(2) ?
loop_
    _geom_angle_atom_site_label_1
    _geom_angle_atom_site_label_2
    _geom_angle_atom_site_label_3
    _geom_angle_site_symmetry_1
    _geom_angle_site_symmetry_3
    _geom_angle
    _geom_angle_publ_flag
    C1A Rh1A C4A . . 66.16(11) ?
    C1A Rh1A C3A . . 66.24(12) ?
    C4A Rh1A C3A . . 39.78(12) ?
    C1A Rh1A C2A . . 39.13(12) ?
    C4A Rh1A C2A . . 65.91(11) ?
    C3A Rh1A C2A . . 39.26(12) ?
    C1A Rh1A C5A . . 39.53(11) ?
    C4A Rh1A C5A . . 38.91(12) ?
    C3A Rh1A C5A . . 65.94(12) ?
    C2A Rh1A C5A . . 65.55(11) ?
    C1A Rh1A Cl1 . . 109.38(8) ?
    C4A Rh1A Cl1 . . 158.78(9) ?
    C3A Rh1A Cl1 . . 119.00(9) ?
    C2A Rh1A Cl1 . . 97.15(8) ?
    C5A Rh1A Cl1 . . 146.87(8) ?
    C1A Rh1A Cl2 . . 110.16(9) ?
    C4A Rh1A Cl2 . . 118.62(9) ?
    C3A Rh1A Cl2 . . 158.36(9) ?
    C2A Rh1A Cl2 . . 147.40(9) ?
    C5A Rh1A Cl2 . . 97.28(9) ?
    Cl1 Rh1A Cl2 . . 82.58(3) ?
    C1A Rh1A Cl3 . . 164.71(8) ?
    C4A Rh1A Cl3 . . 99.66(9) ?
    C3A Rh1A Cl3 . . 99.37(9) ?
    C2A Rh1A Cl3 . . 131.24(9) ?
    C5A Rh1A Cl3 . . 131.26(8) ?
    Cl1 Rh1A Cl3 . . 81.65(4) ?
    Cl2 Rh1A Cl3 . . 81.16(4) ?
    C2A C1A C5A . . 107.8(3) ?
    C2A C1A C6A . . 126.4(3) ?
    C5A C1A C6A . . 125.7(3) ?
    C2A C1A Rh1A . . 71.08(16) ?
    C5A C1A Rh1A . . 71.05(15) ?
    C6A C1A Rh1A . . 126.3(2) ?
    C1A C2A C3A . . 108.5(3) ?
    C1A C2A C7A . . 126.0(3) ?
    C3A C2A C7A . . 125.5(3) ?
    C1A C2A Rh1A . . 69.79(16) ?
    C3A C2A Rh1A . . 69.86(16) ?
    C7A C2A Rh1A . . 126.5(2) ?
    C2A C3A C4A . . 107.4(3) ?
    C2A C3A C8A . . 127.1(3) ?
    C4A C3A C8A . . 125.5(3) ?
    C2A C3A Rh1A . . 70.88(17) ?
    C4A C3A Rh1A . . 70.09(17) ?
    C8A C3A Rh1A . . 125.2(2) ?
    C5A C4A C3A . . 108.2(3) ?
    C5A C4A C9A . . 126.5(3) ?
    C3A C4A C9A . . 125.3(3) ?
    C5A C4A Rh1A . . 71.25(16) ?
    C3A C4A Rh1A . . 70.13(16) ?
    C9A C4A Rh1A . . 125.1(2) ?
    C4A C5A C1A . . 108.0(3) ?
    C4A C5A C10A . . 126.1(3) ?
    C1A C5A C10A . . 125.9(3) ?
    C4A C5A Rh1A . . 69.83(16) ?
    C1A C5A Rh1A . . 69.42(15) ?
    C10A C5A Rh1A . . 126.6(2) ?
    C1A C6A H6AA . . 109.5 ?
    C1A C6A H6AB . . 109.5 ?
    H6AA C6A H6AB . . 109.5 ?
    C1A C6A H6AC . . 109.5 ?
    H6AA C6A H6AC . . 109.5 ?
    H6AB C6A H6AC . . 109.5 ?
    C2A C7A H7AA . . 109.5 ?
    C2A C7A H7AB . . 109.5 ?
    H7AA C7A H7AB . . 109.5 ?
    C2A C7A H7AC . . 109.5 ?
    H7AA C7A H7AC . . 109.5 ?
    H7AB C7A H7AC . . 109.5 ?
    C3A C8A H8AA . . 109.5 ?
    C3A C8A H8AB . . 109.5 ?
    H8AA C8A H8AB . . 109.5 ?
    C3A C8A H8AC . . 109.5 ?
    H8AA C8A H8AC . . 109.5 ?
    H8AB C8A H8AC . . 109.5 ?
    C4A C9A H9AA . . 109.5 ?
    C4A C9A H9AB . . 109.5 ?
    H9AA C9A H9AB . . 109.5 ?
    C4A C9A H9AC . . 109.5 ?
    H9AA C9A H9AC . . 109.5 ?
    H9AB C9A H9AC . . 109.5 ?
    C5A C10A H10A . . 109.5 ?
    C5A C10A H10B . . 109.5 ?
    H10A C10A H10B . . 109.5 ?
    C5A C10A H10C . . 109.5 ?
    H10A C10A H10C . . 109.5 ?
    H10B C10A H10C . . 109.5 ?
    Rh1A Cl1 Rh1B . . 82.26(3) ?
    Rh1A Cl2 Rh1B . . 81.99(3) ?
    Rh1B Cl3 Rh1A . . 80.78(4) ?
    C1B Rh1B C4B . . 66.30(12) ?
    C1B Rh1B C3B . . 66.24(12) ?
    C4B Rh1B C3B . . 39.79(12) ?
    C1B Rh1B C5B . . 39.35(11) ?
    C4B Rh1B C5B . . 39.13(12) ?
    C3B Rh1B C5B . . 65.93(12) ?
    C1B Rh1B C2B . . 39.27(12) ?
    C4B Rh1B C2B . . 65.99(11) ?
    C3B Rh1B C2B . . 39.15(12) ?
    C5B Rh1B C2B . . 65.51(11) ?
    C1B Rh1B Cl1 . . 106.37(8) ?
    C4B Rh1B Cl1 . . 160.83(9) ?
    C3B Rh1B Cl1 . . 121.24(9) ?
    C5B Rh1B Cl1 . . 142.82(8) ?
    C2B Rh1B Cl1 . . 96.84(8) ?
    C1B Rh1B Cl2 . . 109.99(9) ?
    C4B Rh1B Cl2 . . 116.63(9) ?
    C3B Rh1B Cl2 . . 156.37(9) ?
    C5B Rh1B Cl2 . . 95.96(9) ?
    C2B Rh1B Cl2 . . 147.91(9) ?
    Cl1 Rh1B Cl2 . . 82.39(3) ?
    C1B Rh1B Cl3 . . 166.37(8) ?
    C4B Rh1B Cl3 . . 102.35(9) ?
    C3B Rh1B Cl3 . . 100.28(10) ?
    C5B Rh1B Cl3 . . 134.81(8) ?
    C2B Rh1B Cl3 . . 130.39(9) ?
    Cl1 Rh1B Cl3 . . 81.93(3) ?
    Cl2 Rh1B Cl3 . . 81.46(5) ?
    C2B C1B C5B . . 108.0(3) ?
    C2B C1B C6B . . 125.8(3) ?
    C5B C1B C6B . . 126.1(3) ?
    C2B C1B Rh1B . . 71.41(16) ?
    C5B C1B Rh1B . . 71.21(16) ?
    C6B C1B Rh1B . . 125.8(2) ?
    C3B C2B C1B . . 108.2(3) ?
    C3B C2B C7B . . 126.3(3) ?
    C1B C2B C7B . . 125.6(3) ?
    C3B C2B Rh1B . . 69.76(16) ?
    C1B C2B Rh1B . . 69.32(15) ?
    C7B C2B Rh1B . . 126.7(2) ?
    C2B C3B C4B . . 107.8(3) ?
    C2B C3B C8B . . 126.9(3) ?
    C4B C3B C8B . . 125.2(3) ?
    C2B C3B Rh1B . . 71.09(16) ?
    C4B C3B Rh1B . . 70.09(16) ?
    C8B C3B Rh1B . . 126.6(2) ?
    C5B C4B C3B . . 107.7(3) ?
    C5B C4B C9B . . 126.3(3) ?
    C3B C4B C9B . . 125.9(3) ?
    C5B C4B Rh1B . . 70.96(16) ?
    C3B C4B Rh1B . . 70.12(16) ?
    C9B C4B Rh1B . . 127.2(2) ?
    C4B C5B C1B . . 108.3(3) ?
    C4B C5B C10B . . 125.2(3) ?
    C1B C5B C10B . . 126.5(3) ?
    C4B C5B Rh1B . . 69.91(17) ?
    C1B C5B Rh1B . . 69.44(16) ?
    C10B C5B Rh1B . . 126.2(2) ?
    C1B C6B H6BA . . 109.5 ?
    C1B C6B H6BB . . 109.5 ?
    H6BA C6B H6BB . . 109.5 ?
    C1B C6B H6BC . . 109.5 ?
    H6BA C6B H6BC . . 109.5 ?
    H6BB C6B H6BC . . 109.5 ?
    C2B C7B H7BA . . 109.5 ?
    C2B C7B H7BB . . 109.5 ?
    H7BA C7B H7BB . . 109.5 ?
    C2B C7B H7BC . . 109.5 ?
    H7BA C7B H7BC . . 109.5 ?
    H7BB C7B H7BC . . 109.5 ?
    C3B C8B H8BA . . 109.5 ?
    C3B C8B H8BB . . 109.5 ?
    H8BA C8B H8BB . . 109.5 ?
    C3B C8B H8BC . . 109.5 ?
    H8BA C8B H8BC . . 109.5 ?
    H8BB C8B H8BC . . 109.5 ?
    C4B C9B H9BA . . 109.5 ?
    C4B C9B H9BB . . 109.5 ?
    H9BA C9B H9BB . . 109.5 ?
    C4B C9B H9BC . . 109.5 ?
    H9BA C9B H9BC . . 109.5 ?
    H9BB C9B H9BC . . 109.5 ?
    C5B C10B H10D . . 109.5 ?
    C5B C10B H10E . . 109.5 ?
    H10D C10B H10E . . 109.5 ?
    C5B C10B H10F . . 109.5 ?
    H10D C10B H10F . . 109.5 ?
    H10E C10B H10F . . 109.5 ?
    F6 P1 F2 . . 90.85(15) ?
    F6 P1 F3 . . 89.65(15) ?
    F2 P1 F3 . . 90.74(14) ?
    F6 P1 F1 . . 91.30(15) ?
    F2 P1 F1 . . 89.88(15) ?
    F3 P1 F1 . . 178.86(16) ?
    F6 P1 F5 . . 179.7(2) ?
    F2 P1 F5 . . 89.10(14) ?
    F3 P1 F5 . . 90.11(13) ?
    F1 P1 F5 . . 88.95(13) ?
    F6 P1 F4 . . 89.88(15) ?
    F2 P1 F4 . . 179.11(16) ?
    F3 P1 F4 . . 88.76(12) ?
    F1 P1 F4 . . 90.60(13) ?
    F5 P1 F4 . . 90.17(13) ?
loop_
    _geom_hbond_atom_site_label_D
    _geom_hbond_atom_site_label_H
    _geom_hbond_atom_site_label_A
    _geom_hbond_site_symmetry_A
    _geom_hbond_distance_DH
    _geom_hbond_distance_HA
    _geom_hbond_distance_DA
    _geom_hbond_angle_DHA
    C8A H8AB F3 1_465 0.96 2.53 3.244(5) 131
    C10A H10A F1 2_665 0.96 2.43 3.328(4) 156
    C6B H6BB F1 . 0.96 2.49 3.152(5) 126
_shelx_hkl_checksum     17045
_shelx_hkl_file
;
   0   0   3   62.14    1.80
   0   0   3   64.87    1.88
   0   0  -5  180.60    5.21
   0   0  -5  192.40    5.54
   0   0   6  723.60   20.77
   0   0   6  674.40   19.36
   0   0  -7    6.90    0.28
   0   0  -7    6.38    0.30
   0   0   7    7.11    0.27
   0   0   7    7.11    0.30
   0   0  -8  814.90   23.42
   0   0  -8  746.00   21.43
   0   0   8  770.60   22.15
   0   0  -9  353.00   10.19
   0   0  -9  332.60    9.58
   0   0   9  338.30    9.74
   0   0   9  333.60    9.62
   0   0 -10  835.30   24.03
   0   0 -10  874.30   25.17
   0   0  10  819.30   23.56
   0   0  10  867.80   24.98
   0   0 -11  104.90    3.08
   0   0 -11  109.00    3.22
   0   0  11  103.60    3.02
   0   0  11  108.70    3.22
   0   0 -12  580.40   16.76
   0   0 -12  622.30   17.99
   0   0  12  623.00   17.99
   0   0  12  599.00   17.27
   0   0 -13    7.91    0.50
   0   0 -13    6.96    0.45
   0   0  13    9.18    0.56
   0   0  13    8.01    0.42
   0   0  14  396.30   11.52
   0   0  14  437.80   12.75
   0  -1  14    3.58    0.42
   0  -1  14    4.81    0.60
   0   1 -14    2.51    0.49
   0   1 -14    3.55    0.52
   0  -1  13   96.72    2.91
   0  -1  13   93.01    2.74
   0  -1  12    4.87    0.36
   0  -1  12    5.11    0.51
   0   1 -12    4.01    0.44
   0   1 -12    5.32    0.48
   0  -1  11  114.20    3.33
   0  -1  11  110.30    3.28
   0   1 -11  107.80    3.17
   0   1 -11  112.00    3.31
   0  -1  10   98.15    2.92
   0  -1  10   93.41    2.73
   0   1 -10   94.80    2.79
   0   1 -10   95.27    2.83
   0  -1   9   18.86    0.68
   0  -1   9   20.09    0.66
   0   1  -9   20.13    0.66
   0   1  -9   19.63    0.70
   0   1  -8   13.79    0.47
   0   1  -8   14.47    0.54
   0  -1   7    3.25    0.21
   0  -1   7    3.48    0.22
   0  -1   7    2.76    0.23
   0   1  -7    2.91    0.25
   0   1  -7    3.17    0.22
   0  -1   6  357.30   10.28
   0  -1   6  354.40   10.18
   0   1  -6  368.50   10.60
   0   1  -6  367.20   10.56
   0  -1   5  416.00   11.95
   0  -1   5  413.30   11.87
   0   1  -5  444.40   12.76
   0   1  -5  444.70   12.78
   0  -1   4  144.50    4.18
   0  -1   4  149.80    4.32
   0   1  -4  147.50    4.26
   0   1  -4  146.80    4.24
   0  -1   3  468.90   13.45
   0  -1   2  234.90    6.75
   0   1  -2  247.60    7.12
   0   1  -2  245.00    7.04
   0  -1   1   37.69    1.11
   0  -1   1   37.06    1.10
   0   1  -1   37.44    1.10
   0   1  -1   38.07    1.12
   0  -1  -1   12.68    0.38
   0  -1  -1   12.77    0.39
   0   1   1   12.91    0.39
   0   1   1   12.75    0.39
   0  -1  -5  175.50    5.06
   0  -1  -5  195.20    5.63
   0  -1  -5  183.30    5.28
   0   1   5  188.20    5.42
   0   1   5  189.40    5.45
   0  -1  -7   39.46    1.18
   0  -1  -7   36.96    1.10
   0   1   7   37.73    1.13
   0   1   7   38.66    1.14
   0  -1  -8  464.60   13.38
   0  -1  -8  448.90   12.92
   0   1   8  453.70   13.06
   0   1   8  462.90   13.30
   0  -1  -9   20.73    0.68
   0  -1  -9   22.87    0.71
   0   1   9   20.02    0.66
   0   1   9   20.88    0.64
   0  -1 -10  637.20   18.37
   0  -1 -10  592.80   17.07
   0  -1 -11   15.28    0.54
   0  -1 -11   16.68    0.61
   0   1  11   17.52    0.66
   0   1  11   16.84    0.57
   0  -1 -12  845.30   24.44
   0  -1 -12  837.30   24.20
   0   1  12  787.10   22.70
   0   1  12  847.20   24.45
   0  -1 -13   76.81    2.29
   0  -1 -13   84.63    2.53
   0   1  13   87.24    2.57
   0   1  13   86.94    2.60
   0   1  14  857.90   24.96
   0   1  14  934.30   27.19
   0  -2  14   63.30    1.92
   0  -2  14   64.20    2.02
   0   2 -14   66.47    2.08
   0   2 -14   62.33    1.94
   0  -2  13   20.97    0.93
   0  -2  13   20.64    0.79
   0   2 -13   19.68    0.82
   0   2 -13   20.76    0.89
   0  -2  12   75.26    2.33
   0  -2  12   73.42    2.19
   0   2 -12   74.16    2.28
   0   2 -12   69.01    2.10
   0  -2  11   87.51    2.64
   0  -2  11   91.11    2.69
   0   2 -11   93.65    2.81
   0   2 -11   93.95    2.80
   0  -2  10  243.20    7.04
   0  -2  10  230.50    6.71
   0   2 -10  227.80    6.63
   0   2 -10  225.50    6.53
   0  -2   9  340.50    9.82
   0  -2   9  340.40    9.84
   0  -2   8  209.50    6.07
   0  -2   8  203.60    5.88
   0   2  -8  207.60    6.03
   0   2  -8  208.60    6.03
   0  -2   7  168.40    4.88
   0  -2   7  162.90    4.71
   0   2  -7  175.70    5.08
   0   2  -7  170.80    4.97
   0  -2   6   86.85    2.55
   0  -2   6   86.50    2.53
   0   2  -6   85.82    2.53
   0   2  -6   88.47    2.59
   0  -2   5   37.19    1.14
   0  -2   5   37.91    1.16
   0   2  -5   37.26    1.13
   0   2  -5   38.86    1.19
   0  -2   4  549.30   15.76
   0   2  -4  555.60   15.94
   0  -2   3   17.39    0.57
   0  -2   3   17.19    0.56
   0   2  -3   17.35    0.57
   0   2  -3   16.99    0.56
   0  -2   2  111.00    3.23
   0  -2   2  113.00    3.28
   0   2  -2  108.80    3.16
   0   2  -2  105.30    3.06
   0  -2   1    1.07    0.15
   0  -2   1    1.05    0.13
   0   2  -1    1.18    0.16
   0   2  -1    0.93    0.15
   0  -2   0   14.97    0.50
   0  -2   0   14.90    0.49
   0   2   0   15.89    0.51
   0   2   0   15.68    0.51
   0  -2  -1   22.73    0.70
   0  -2  -1   23.91    0.74
   0   2   1   23.71    0.73
   0   2   1   24.30    0.74
   0  -2  -2  339.80    9.75
   0   2   2  375.20   10.76
   0  -2  -3    8.33    0.29
   0  -2  -3    7.45    0.27
   0  -2  -6  270.30    7.77
   0  -2  -6  267.00    7.68
   0   2   6  262.10    7.54
   0   2   6  266.50    7.66
   0  -2  -7  145.60    4.20
   0  -2  -7  150.90    4.36
   0   2   7  151.60    4.38
   0   2   7  144.70    4.17
   0  -2  -9  181.10    5.24
   0  -2  -9  182.00    5.25
   0   2   9  185.50    5.35
   0   2   9  184.00    5.32
   0  -2 -10  436.00   12.57
   0  -2 -10  416.30   11.98
   0   2  10  426.00   12.26
   0   2  10  429.10   12.37
   0  -2 -11   73.49    2.19
   0  -2 -11   69.09    2.04
   0   2  11   72.90    2.17
   0   2  11   72.88    2.14
   0  -2 -12  389.60   11.29
   0  -2 -12  396.00   11.46
   0   2  12  377.30   10.90
   0   2  12  394.00   11.40
   0  -2 -13    0.11    0.35
   0  -2 -13    0.33    0.33
   0   2  13    1.20    0.38
   0   2  13   -0.02    0.30
   0  -2 -14  711.10   20.87
   0  -2 -14  699.70   20.55
   0   2  14  718.90   20.90
   0   2  14  705.40   20.51
   0  -3  15   28.51    1.20
   0  -3  15   27.90    1.06
   0  -3  14  102.50    3.03
   0  -3  14  108.90    3.31
   0   3 -14  106.70    3.20
   0   3 -14  109.90    3.34
   0  -3  13    8.88    0.73
   0  -3  13    9.79    0.61
   0   3 -13    8.59    0.73
   0   3 -13    9.36    0.69
   0  -3  12  344.10    9.94
   0  -3  12  336.00    9.75
   0   3 -12  340.20    9.85
   0   3 -12  331.40    9.61
   0  -3  11   17.09    0.82
   0  -3  11   19.17    0.80
   0   3 -11   17.58    0.78
   0   3 -11   17.04    0.72
   0  -3  10  785.50   22.57
   0  -3  10  829.40   23.85
   0  -3  10  881.30   25.32
   0   3 -10  825.10   23.72
   0   3 -10  855.90   24.59
   0  -3   9   88.88    2.67
   0  -3   9   85.79    2.55
   0   3  -9   88.59    2.65
   0   3  -9   81.70    2.48
   0  -3   8  793.20   22.78
   0  -3   8  770.70   22.12
   0   3  -8  820.00   23.53
   0   3  -8  802.50   23.06
   0  -3   7  159.80    4.65
   0  -3   7  163.70    4.76
   0   3  -7  163.00    4.76
   0   3  -7  162.00    4.70
   0   3  -6 1693.00   48.48
   0   3  -6 1619.00   46.39
   0  -3   5    2.79    0.27
   0  -3   5    2.56    0.28
   0   3  -5    2.47    0.25
   0   3  -5    2.65    0.28
   0  -3   3  158.00    4.58
   0  -3   3  155.20    4.51
   0   3  -3  160.70    4.66
   0   3  -3  157.00    4.56
   0  -3   1   25.38    0.80
   0  -3   1   25.69    0.81
   0   3  -1   24.44    0.78
   0   3  -1   24.89    0.79
   0  -3  -1   41.13    1.24
   0  -3  -1   41.06    1.24
   0   3   1   41.28    1.25
   0   3   1   40.73    1.23
   0  -3  -3   37.26    1.12
   0  -3  -3   34.31    1.04
   0   3   3   34.42    1.04
   0   3   3   37.42    1.12
   0  -3  -8  106.60    3.09
   0  -3  -8  110.10    3.19
   0   3   8  103.70    3.01
   0   3   8   99.89    2.90
   0  -3  -9    6.46    0.29
   0  -3  -9    6.30    0.28
   0   3   9    6.58    0.28
   0   3   9    6.20    0.29
   0  -3 -10   24.50    0.78
   0  -3 -10   24.57    0.77
   0   3  10   22.08    0.70
   0   3  10   24.44    0.78
   0  -3 -11   31.33    0.98
   0  -3 -11   30.50    0.97
   0   3  11   31.33    1.00
   0   3  11   31.27    0.98
   0  -3 -12   37.15    1.17
   0  -3 -12   37.64    1.19
   0   3  12   37.45    1.17
   0   3  12   37.89    1.20
   0  -3 -13   54.28    1.67
   0  -3 -13   50.49    1.55
   0   3  13   57.62    1.76
   0   3  13   54.85    1.67
   0  -3 -14   48.22    1.50
   0  -3 -14   52.71    1.62
   0   3  14   52.22    1.62
   0   3  14   47.83    1.47
   0   3  15   13.33    0.61
   0   3  15   11.95    0.57
   0   3  16  175.50    6.16
   0  -4  15   76.48    2.38
   0  -4  15   70.06    2.34
   0   4 -15   77.25    2.49
   0   4 -15   78.92    2.55
   0  -4  14  100.50    3.12
   0  -4  14   99.37    2.99
   0   4 -14   99.35    3.10
   0   4 -14   90.31    2.76
   0  -4  13   53.22    1.81
   0  -4  13   53.70    1.72
   0   4 -13   57.53    1.91
   0   4 -13   58.57    1.92
   0   4 -12   86.80    2.67
   0   4 -12   84.60    2.59
   0  -4  11   12.67    0.75
   0  -4  11   11.30    0.67
   0   4 -11   12.62    0.80
   0   4 -11   12.07    0.70
   0  -4  10  308.90    8.98
   0  -4  10  302.90    8.76
   0   4 -10  308.80    8.95
   0   4 -10  318.50    9.24
   0  -4   9   75.46    2.28
   0  -4   9   78.00    2.41
   0   4  -9   79.38    2.41
   0   4  -9   78.82    2.41
   0  -4   8  398.30   11.51
   0  -4   8  427.20   12.32
   0   4  -8  387.40   11.17
   0   4  -8  393.10   11.35
   0  -4   7  215.10    6.24
   0  -4   7  222.20    6.45
   0   4  -7  222.40    6.46
   0   4  -7  220.20    6.38
   0  -4   6  632.60   18.17
   0  -4   6  606.80   17.43
   0   4  -6  607.30   17.46
   0   4  -6  624.80   17.94
   0  -4   5   98.13    2.90
   0  -4   5   95.07    2.82
   0   4  -5   98.79    2.93
   0   4  -5  100.60    2.97
   0  -4   4 1082.00   31.02
   0  -4   4 1067.00   30.57
   0   4  -4 1079.00   30.92
   0   4  -4 1033.00   29.60
   0  -4   3   66.01    1.97
   0  -4   3   68.00    2.03
   0   4  -3   65.49    1.96
   0   4  -3   68.18    2.04
   0  -4   1   24.51    0.79
   0  -4   1   26.60    0.85
   0   4  -1   26.12    0.84
   0   4  -1   25.78    0.84
   0  -4  -1   30.76    0.96
   0  -4  -1   32.55    1.01
   0   4   1   30.88    0.97
   0   4   1   33.20    1.03
   0   4   2  116.60    3.40
   0   4   2  120.90    3.52
   0  -4  -3    8.17    0.35
   0  -4  -3    9.03    0.37
   0   4   3    9.39    0.36
   0   4   3    8.40    0.34
   0  -4  -5    1.29    0.18
   0  -4  -5    1.56    0.21
   0   4   5    1.43    0.22
   0   4   5    1.41    0.19
   0  -4  -7  143.10    4.14
   0  -4  -7  150.20    4.34
   0   4   7  151.20    4.37
   0   4   7  139.10    4.03
   0  -4  -8  631.60   18.11
   0  -4  -8  641.90   18.41
   0  -4  -9  198.60    5.73
   0  -4  -9  196.60    5.66
   0   4   9  192.60    5.56
   0   4   9  190.20    5.49
   0  -4 -10  636.60   18.28
   0  -4 -10  595.80   17.11
   0   4  10  594.60   17.07
   0   4  10  609.60   17.50
   0  -4 -11  244.40    7.06
   0  -4 -11  246.30    7.12
   0   4  11  239.50    6.92
   0   4  11  226.30    6.54
   0  -4 -12  475.10   13.70
   0  -4 -12  508.70   14.66
   0  -4 -12  513.30   14.80
   0   4  12  469.10   13.51
   0   4  12  497.00   14.32
   0  -4 -13    2.51    0.37
   0  -4 -13    3.42    0.41
   0   4  13    2.42    0.39
   0   4  13    2.56    0.38
   0  -4 -14  180.30    5.27
   0  -4 -14  178.20    5.22
   0   4  14  182.30    5.32
   0   4  14  184.20    5.38
   0  -4 -15    0.32    0.42
   0  -4 -15   -0.05    0.45
   0   4  15    0.61    0.47
   0   4  15    0.47    0.50
   0  -5  14    5.90    1.26
   0  -5  14    4.26    0.82
   0   5 -14    6.45    1.11
   0   5 -14    6.03    1.00
   0  -5  13    2.25    0.95
   0  -5  13    2.37    0.78
   0   5 -13    3.57    0.95
   0   5 -13    3.13    0.81
   0   5 -12   25.43    1.12
   0   5 -12   24.85    1.14
   0  -5  11    5.42    0.65
   0  -5  11    5.46    0.66
   0  -5  11    4.48    0.70
   0   5 -11    5.01    0.73
   0   5 -11    4.48    0.72
   0  -5  10   50.71    1.69
   0  -5  10   49.07    1.61
   0  -5   9   28.74    1.13
   0  -5   9   29.24    1.10
   0   5  -9   29.24    1.12
   0   5  -9   29.22    1.12
   0  -5   8  211.80    6.18
   0  -5   8  202.70    5.95
   0   5  -8  209.70    6.14
   0   5  -8  201.70    5.92
   0  -5   7   81.52    2.48
   0  -5   7   77.99    2.38
   0   5  -7   84.10    2.53
   0   5  -7   82.06    2.49
   0  -5   6  155.40    4.55
   0  -5   6  159.80    4.68
   0   5  -6  155.80    4.57
   0   5  -6  157.80    4.62
   0  -5   5    4.03    0.42
   0  -5   5    4.24    0.39
   0   5  -5    3.89    0.39
   0   5  -5    3.85    0.36
   0  -5   4  755.10   21.67
   0  -5   4  756.70   21.71
   0   5  -4  765.00   21.95
   0   5  -4  739.10   21.22
   0  -5   3   48.19    1.49
   0  -5   3   45.06    1.40
   0   5  -3   46.19    1.43
   0   5  -3   46.84    1.46
   0  -5   1  316.60    9.13
   0  -5   1  339.10    9.77
   0   5  -1  336.50    9.70
   0   5  -1  333.70    9.62
   0  -5  -1  212.00    6.13
   0  -5  -1  215.00    6.23
   0   5   1  209.90    6.08
   0   5   1  213.40    6.18
   0  -5  -2  955.80   27.37
   0   5   2  991.90   28.40
   0  -5  -3    3.33    0.27
   0  -5  -3    4.25    0.27
   0  -5  -5  130.60    3.80
   0  -5  -5  122.50    3.57
   0  -5  -7  459.20   13.19
   0  -5  -7  506.60   14.53
   0   5   7  470.20   13.51
   0   5   7  474.90   13.62
   0  -5  -9  269.00    7.74
   0  -5  -9  264.10    7.61
   0   5   9  254.10    7.33
   0   5   9  252.40    7.27
   0   5  10 1966.00   56.32
   0  -5 -11    9.24    0.42
   0  -5 -11   10.68    0.44
   0   5  11    9.19    0.44
   0   5  11    9.81    0.49
   0  -5 -12 1206.00   34.61
   0  -5 -12 1174.00   33.73
   0   5  12 1226.00   35.21
   0   5  12 1206.00   34.62
   0  -5 -13   52.47    1.63
   0  -5 -13   50.57    1.59
   0   5  13   53.09    1.65
   0   5  13   51.25    1.60
   0  -5 -14  425.70   12.30
   0  -5 -14  456.80   13.20
   0   5  14  441.90   12.76
   0   5  14  438.10   12.65
   0  -5 -15   17.11    0.71
   0  -5 -15   16.49    0.74
   0  -5 -16  191.30    5.64
   0  -5 -16  206.70    6.09
   0   5  16  184.80    5.43
   0   5  16  195.40    5.74
   0  -6  14  104.70    3.36
   0  -6  14   96.95    3.09
   0   6 -14  106.30    3.43
   0   6 -14  111.10    3.51
   0  -6  13    1.47    1.00
   0  -6  13   -0.10    1.07
   0   6 -13    2.13    0.84
   0   6 -13    0.80    0.83
   0  -6  12  140.80    4.25
   0  -6  12  140.60    4.19
   0   6 -12  148.40    4.42
   0   6 -12  139.90    4.17
   0  -6  11   21.92    1.13
   0  -6  11   19.40    0.96
   0   6 -11   21.70    1.01
   0   6 -11   23.77    1.11
   0  -6  10   23.03    1.09
   0  -6  10   22.31    0.95
   0   6 -10   25.52    1.09
   0   6 -10   25.70    1.08
   0  -6   9   36.76    1.40
   0   6  -9   33.49    1.26
   0   6  -9   36.85    1.35
   0  -6   8    1.97    0.57
   0   6  -8    2.28    0.69
   0  -6   7    6.63    0.64
   0  -6   7    5.92    0.69
   0   6  -7    6.05    0.62
   0   6  -7    7.13    0.61
   0  -6   6  199.60    5.83
   0  -6   6  206.00    6.02
   0   6  -6  209.20    6.10
   0   6  -6  204.50    5.98
   0  -6   5   10.66    0.56
   0  -6   5   12.37    0.61
   0   6  -5   12.18    0.58
   0   6  -5   12.50    0.61
   0  -6   4  910.30   26.11
   0  -6   4  901.00   25.85
   0   6  -4  932.20   26.74
   0   6  -4  911.90   26.16
   0  -6   3    0.55    0.34
   0  -6   3   -0.02    0.34
   0   6  -3    0.17    0.28
   0   6  -3    0.39    0.35
   0  -6   2  406.80   11.71
   0  -6   2  394.30   11.37
   0   6  -2  402.60   11.60
   0   6  -2  420.70   12.12
   0  -6   1  105.20    3.11
   0  -6   1  105.70    3.12
   0   6  -1  108.90    3.22
   0   6  -1  112.90    3.33
   0  -6   0   21.82    0.76
   0  -6   0   22.14    0.78
   0   6   0   22.16    0.80
   0   6   0   24.35    0.84
   0  -6  -1   41.31    1.28
   0  -6  -1   41.45    1.30
   0   6   1   40.40    1.28
   0   6   1   42.89    1.34
   0   6   2  179.40    5.20
   0   6   2  173.60    5.05
   0  -6  -3    7.98    0.40
   0  -6  -3    9.26    0.43
   0   6   3    7.78    0.39
   0   6   3    8.62    0.39
   0  -6  -4  521.00   14.97
   0  -6  -4  546.70   15.68
   0   6   4  542.00   15.55
   0   6   4  550.60   15.81
   0  -6  -5  220.30    6.38
   0  -6  -5  232.20    6.71
   0   6   5  228.60    6.59
   0   6   5  223.80    6.48
   0  -6  -6  397.40   11.42
   0  -6  -6  404.50   11.64
   0   6   6  396.70   11.41
   0   6   6  403.90   11.59
   0  -6  -7  122.70    3.57
   0  -6  -7  128.90    3.76
   0   6   7  122.20    3.58
   0   6   7  125.00    3.63
   0  -6  -8   37.19    1.16
   0  -6  -8   41.50    1.27
   0   6   8   37.93    1.16
   0   6   8   35.12    1.11
   0  -6  -9  181.70    5.27
   0  -6  -9  183.90    5.31
   0   6   9  188.40    5.44
   0   6   9  182.80    5.31
   0  -6 -10   58.47    1.74
   0  -6 -10   53.38    1.62
   0   6  10   52.96    1.62
   0   6  10   55.16    1.65
   0  -6 -11  153.30    4.47
   0  -6 -11  149.00    4.32
   0   6  11  150.90    4.41
   0   6  11  143.70    4.18
   0  -6 -12  538.60   15.48
   0  -6 -12  542.50   15.63
   0   6  12  547.30   15.75
   0   6  12  510.20   14.68
   0  -6 -13    0.67    0.49
   0  -6 -13    0.26    0.40
   0  -6 -14  601.50   17.32
   0  -6 -14  585.90   16.90
   0   6  14  561.50   16.17
   0   6  14  554.80   15.99
   0  -6 -15    9.44    0.55
   0  -6 -15    9.51    0.65
   0  -6 -15    8.98    0.56
   0   6  15    9.32    0.63
   0   6  15   10.29    0.63
   0  -6 -16  263.60    7.70
   0  -6 -16  267.30    7.79
   0   6  16  270.90    7.89
   0   6  16  253.10    7.39
   0   6  17   23.45    0.97
   0   6  17   21.89    0.94
   0  -7  13   23.45    1.41
   0  -7  13   18.86    1.27
   0  -7  12  207.00    6.09
   0  -7  12  202.10    5.98
   0  -7  12  197.10    5.81
   0   7 -12  201.30    5.91
   0   7 -12  210.00    6.18
   0  -7  11  137.50    4.18
   0  -7  11  131.80    3.93
   0   7 -11  137.80    4.13
   0   7 -11  135.50    4.06
   0  -7  10  107.60    3.28
   0  -7  10  105.80    3.30
   0   7 -10  111.50    3.38
   0   7 -10  106.60    3.25
   0  -7   9  239.50    7.02
   0  -7   9  254.30    7.41
   0   7  -9  272.30    7.93
   0   7  -9  264.20    7.69
   0  -7   8  130.00    3.89
   0  -7   8  131.00    3.95
   0   7  -8  136.80    4.06
   0   7  -8  133.20    3.98
   0  -7   7  247.50    7.25
   0  -7   7  261.10    7.64
   0   7  -7  259.00    7.59
   0   7  -7  276.60    8.04
   0  -7   6  338.80    9.83
   0   7  -6  391.00   11.32
   0  -7   4  354.40   10.25
   0  -7   4  348.90   10.08
   0   7  -4  362.70   10.48
   0   7  -4  375.60   10.86
   0  -7   3  147.30    4.32
   0  -7   3  153.30    4.52
   0   7  -3  155.90    4.59
   0   7  -3  155.90    4.58
   0  -7   2  113.80    3.36
   0  -7   2  117.90    3.50
   0   7  -2  120.10    3.56
   0   7  -2  119.20    3.53
   0  -7   1    4.26    0.39
   0  -7   1    4.01    0.41
   0   7  -1    4.89    0.43
   0   7  -1    4.15    0.41
   0  -7   0   71.17    2.15
   0  -7   0   70.69    2.15
   0   7   0   76.42    2.31
   0   7   0   73.69    2.23
   0  -7  -1  155.70    4.55
   0  -7  -1  147.50    4.32
   0   7   1  156.50    4.59
   0   7   1  155.50    4.55
   0  -7  -2  231.00    6.69
   0  -7  -2  224.40    6.52
   0   7   2  220.80    6.42
   0   7   2  220.20    6.38
   0  -7  -3   12.47    0.55
   0  -7  -3   12.31    0.52
   0   7   3   13.63    0.53
   0   7   3   13.04    0.56
   0  -7  -4   67.15    2.02
   0  -7  -4   65.75    1.99
   0   7   4   68.76    2.09
   0   7   4   69.13    2.07
   0  -7  -5  185.00    5.37
   0  -7  -5  184.20    5.36
   0   7   5  187.80    5.46
   0   7   5  195.80    5.67
   0  -7  -6   41.72    1.31
   0  -7  -6   45.11    1.40
   0   7   6   45.42    1.39
   0   7   6   44.27    1.39
   0  -7  -7   -0.12    0.30
   0  -7  -7    0.27    0.25
   0  -7  -8    3.26    0.30
   0  -7  -8    3.09    0.34
   0  -7  -9  161.80    4.71
   0  -7  -9  168.00    4.87
   0   7   9  159.40    4.65
   0   7   9  157.30    4.56
   0  -7 -10  105.00    3.07
   0  -7 -10  108.40    3.20
   0   7  10   97.70    2.89
   0   7  10   99.91    2.93
   0  -7 -11   70.90    2.15
   0  -7 -11   70.80    2.10
   0   7  11   69.63    2.09
   0   7  11   62.71    1.94
   0  -7 -12   23.20    0.80
   0  -7 -12   21.07    0.88
   0   7  12   22.26    0.86
   0   7  12   22.55    0.87
   0  -7 -13  230.00    6.72
   0  -7 -13  220.70    6.38
   0   7  13  216.80    6.32
   0   7  13  220.30    6.40
   0  -7 -14  187.00    5.50
   0  -7 -14  182.20    5.31
   0   7  14  171.50    5.02
   0   7  14  178.60    5.24
   0  -7 -15   80.43    2.49
   0  -7 -15   76.29    2.34
   0   7  15   79.42    2.44
   0   7  15   82.18    2.53
   0  -7 -16   92.84    2.86
   0  -7 -16   92.88    2.80
   0   7  16   93.17    2.83
   0   7  16   91.80    2.84
   0  -7 -17    1.13    0.68
   0  -7 -17    0.84    0.66
   0   7  17    1.01    0.62
   0   7  17    0.92    0.71
   0  -7 -18   23.23    0.99
   0  -7 -18   24.90    1.05
   0   7  18   27.14    1.14
   0   7  18   25.11    1.07
   0  -8  12  130.10    3.99
   0  -8  12  139.60    4.21
   0   8 -12  142.40    4.30
   0   8 -12  138.50    4.18
   0  -8  11   27.11    1.36
   0  -8  11   25.49    1.12
   0   8 -11   28.47    1.26
   0   8 -11   26.34    1.23
   0  -8  10  159.90    4.77
   0  -8  10  169.90    5.09
   0   8 -10  162.00    4.81
   0   8 -10  159.00    4.71
   0  -8   9  117.40    3.63
   0  -8   9  114.00    3.48
   0   8  -9  113.60    3.44
   0   8  -9  118.40    3.58
   0  -8   8  111.60    3.44
   0  -8   8  103.20    3.14
   0   8  -8  109.10    3.31
   0   8  -8  104.50    3.16
   0  -8   7  213.80    6.29
   0  -8   7  223.80    6.57
   0   8  -7  226.40    6.64
   0   8  -7  222.20    6.50
   0  -8   6  360.30   10.46
   0  -8   6  375.80   10.91
   0   8  -6  460.00   13.34
   0   8  -6  449.10   12.98
   0  -8   5  230.90    6.75
   0  -8   5  238.50    7.00
   0   8  -5  245.60    7.20
   0   8  -5  243.90    7.10
   0  -8   4 1005.00   28.83
   0  -8   4 1023.00   29.37
   0   8  -4 1029.00   29.56
   0   8  -4 1066.00   30.58
   0  -8   3  204.20    5.97
   0  -8   3  209.30    6.16
   0   8  -3  212.30    6.23
   0   8  -3  213.00    6.22
   0  -8   2 1340.00   38.42
   0  -8   2 1424.00   40.80
   0   8  -2 1403.00   40.20
   0   8  -2 1399.00   40.09
   0  -8   1  150.00    4.42
   0   8  -1  149.30    4.41
   0  -8   0 1602.00   45.86
   0  -8   0 1556.00   44.56
   0   8   0 1584.00   45.38
   0   8   0 1561.00   44.68
   0  -8  -1   50.43    1.58
   0  -8  -1   48.83    1.55
   0   8   1   49.69    1.59
   0   8   1   50.90    1.60
   0  -8  -2 1438.00   41.18
   0  -8  -2 1433.00   41.04
   0   8   2 1445.00   41.39
   0  -8  -3  113.60    3.37
   0  -8  -3  114.80    3.39
   0   8   3  108.30    3.22
   0   8   3  109.50    3.23
   0  -8  -4  813.90   23.35
   0  -8  -4  789.40   22.64
   0   8   4  791.50   22.71
   0   8   4  817.80   23.45
   0  -8  -5  559.10   16.07
   0  -8  -5  544.40   15.64
   0   8   5  569.30   16.36
   0   8   5  562.30   16.14
   0  -8  -6  649.60   18.64
   0  -8  -6  659.20   18.93
   0   8   6  655.10   18.82
   0   8   6  647.70   18.57
   0  -8  -7  206.00    5.98
   0  -8  -7  198.10    5.77
   0   8   7  204.10    5.95
   0   8   7  204.90    5.93
   0  -8  -8  976.20   27.98
   0  -8  -8  950.20   27.22
   0   8   8  989.40   28.37
   0   8   8 1009.00   28.89
   0  -8  -9  188.70    5.48
   0  -8  -9  180.10    5.25
   0   8   9  176.70    5.17
   0   8   9  176.90    5.13
   0  -8 -10 1080.00   30.96
   0  -8 -10 1042.00   29.86
   0   8  10 1128.00   32.34
   0   8  10 1127.00   32.27
   0  -8 -11   78.91    2.40
   0  -8 -11   75.45    2.25
   0   8  11   72.87    2.25
   0   8  11   75.00    2.25
   0  -8 -12  493.80   14.20
   0  -8 -12  485.40   14.02
   0   8  12  430.80   12.45
   0   8  12  405.20   11.69
   0  -8 -13    1.75    0.61
   0  -8 -13    2.60    0.47
   0   8  13    2.15    0.56
   0   8  13    2.25    0.55
   0  -8 -14   66.36    2.11
   0  -8 -14   62.98    1.91
   0   8  14   63.34    2.00
   0   8  14   61.58    2.00
   0  -8 -15    9.00    0.65
   0  -8 -15    8.87    0.82
   0   8  15    8.81    0.71
   0   8  15    8.44    0.83
   0  -8 -16   35.24    1.39
   0  -8 -16   35.21    1.26
   0   8  16   37.03    1.36
   0   8  16   36.71    1.43
   0  -8 -17    8.14    0.85
   0  -8 -17   11.39    0.94
   0   8  17    9.85    0.82
   0   8  17   10.68    0.94
   0  -8 -18   13.40    0.94
   0  -8 -18   12.67    0.93
   0   8  18   12.94    0.94
   0   8  18   11.04    0.92
   0   8  19   33.82    1.49
   0   8  19   32.98    1.38
   0  -9  12    2.31    0.92
   0  -9  11   -0.08    1.02
   0  -9  11    0.37    0.97
   0   9 -11    0.25    0.91
   0   9 -11   -1.20    1.01
   0  -9  10    1.35    1.01
   0  -9  10    1.25    0.83
   0   9 -10    0.55    0.82
   0   9 -10   -0.18    0.79
   0  -9   9   29.16    1.39
   0  -9   9   28.89    1.24
   0   9  -9   28.65    1.24
   0   9  -9   29.25    1.21
   0  -9   8    5.09    0.87
   0  -9   8    2.83    0.76
   0   9  -8    2.58    0.76
   0   9  -8    2.27    0.69
   0  -9   7   15.95    0.99
   0  -9   7   15.78    0.93
   0   9  -7   15.21    0.93
   0   9  -7   16.16    0.87
   0  -9   6   69.26    2.27
   0  -9   6   68.79    2.24
   0   9  -6   69.98    2.27
   0   9  -6   65.38    2.08
   0  -9   5   73.31    2.34
   0  -9   5   66.74    2.16
   0   9  -5   71.40    2.31
   0   9  -5   71.77    2.26
   0  -9   4  613.20   17.65
   0  -9   4  607.20   17.50
   0   9  -4  625.80   18.03
   0   9  -4  637.00   18.31
   0  -9   3  226.10    6.61
   0  -9   3  230.10    6.74
   0   9  -3  225.70    6.58
   0   9  -3  228.60    6.70
   0  -9   2  722.90   20.77
   0  -9   2  733.00   21.11
   0   9  -2  726.30   20.90
   0   9  -2  712.20   20.46
   0  -9   1   19.31    0.89
   0  -9   1   19.26    0.83
   0   9  -1   20.03    0.86
   0   9  -1   18.04    0.77
   0  -9   0  397.40   11.48
   0  -9   0  375.90   10.90
   0   9   0  383.20   11.09
   0   9   0  381.10   10.99
   0  -9  -1   48.43    1.59
   0  -9  -1   48.64    1.58
   0   9   1   47.68    1.58
   0   9   1   46.63    1.49
   0  -9  -2  497.30   14.33
   0   9   2  497.10   14.30
   0  -9  -3   10.40    0.58
   0  -9  -3   10.32    0.62
   0   9   3    9.76    0.62
   0   9   3   10.41    0.57
   0  -9  -4  333.60    9.65
   0  -9  -4  314.40    9.09
   0   9   4  324.80    9.40
   0   9   4  337.60    9.76
   0  -9  -5  119.70    3.55
   0  -9  -5  114.50    3.41
   0  -9  -6  215.20    6.27
   0   9   6  218.40    6.37
   0   9   7   11.99    0.63
   0   9   7   12.67    0.62
   0  -9  -8  725.10   20.82
   0  -9  -8  678.80   19.51
   0   9   8  705.00   20.26
   0   9   8  773.00   22.18
   0  -9  -9    3.03    0.39
   0  -9  -9    2.38    0.43
   0   9   9    1.41    0.47
   0   9   9    2.44    0.40
   0   9  10 1276.00   36.59
   0   9  10 1395.00   39.97
   0  -9 -11   19.12    0.82
   0   9  11   17.94    0.85
   0   9  12 1130.00   32.47
   0  -9 -13   12.81    0.87
   0   9  13   13.40    0.83
   0   9  13   12.81    0.82
   0  -9 -14  487.10   14.09
   0  -9 -14  517.70   14.89
   0   9  14  500.00   14.44
   0   9  14  469.90   13.56
   0  -9 -15   21.71    0.86
   0  -9 -15   22.97    1.07
   0   9  15   24.39    1.14
   0   9  15   21.40    1.08
   0  -9 -16  290.10    8.48
   0   9  16  271.80    7.94
   0   9  16  284.60    8.32
   0  -9 -17   35.40    1.37
   0  -9 -17   38.04    1.58
   0   9  17   33.76    1.41
   0  -9 -18  166.70    4.98
   0  -9 -18  159.00    4.77
   0   9  18  181.20    5.40
   0   9  18  170.50    5.09
   0  -9 -19    3.78    1.01
   0  -9 -19    6.73    1.07
   0   9  19    5.19    1.12
   0   9  19    3.89    1.12
   0 -10  11   42.19    1.68
   0 -10  11   43.30    1.96
   0 -10  10    6.25    1.24
   0 -10  10    8.37    1.11
   0  10 -10    7.58    1.04
   0  10 -10    9.29    0.91
   0 -10   9   10.26    0.97
   0 -10   9    8.64    1.07
   0  10  -9    9.88    0.87
   0  10  -9    9.14    0.96
   0 -10   8   43.18    1.60
   0 -10   8   44.51    1.66
   0  10  -8   48.53    1.70
   0  10  -8   44.74    1.64
   0 -10   7    7.14    0.89
   0 -10   7    6.68    0.85
   0  10  -7    6.83    0.87
   0  10  -7    6.02    0.76
   0 -10   6    6.78    0.74
   0 -10   6    7.49    0.87
   0  10  -6    5.17    0.71
   0  10  -6    6.65    0.73
   0 -10   5   17.30    1.01
   0 -10   5   14.95    0.83
   0  10  -5   17.87    0.98
   0  10  -5   15.85    0.86
   0 -10   4  120.10    3.67
   0 -10   4  122.40    3.68
   0  10  -4  129.20    3.91
   0  10  -4  126.40    3.75
   0 -10   3   57.90    1.95
   0 -10   3   56.42    1.84
   0  10  -3   57.25    1.84
   0  10  -3   60.44    1.98
   0 -10   2  235.50    6.91
   0 -10   2  241.90    7.05
   0  10  -2  240.00    7.03
   0  10  -2  232.20    6.76
   0 -10   1   13.44    0.72
   0 -10   1   13.95    0.80
   0  10  -1   14.97    0.77
   0  10  -1   13.44    0.64
   0 -10   0   98.08    2.96
   0 -10   0   99.28    3.05
   0  10   0  102.40    3.12
   0  10   0   98.61    2.96
   0 -10  -1    9.82    0.72
   0 -10  -1    9.96    0.60
   0  10   1   10.51    0.72
   0  10   1   10.25    0.60
   0 -10  -2   95.76    2.93
   0 -10  -2   99.65    3.00
   0  10   2   99.00    2.97
   0  10   2  100.00    3.06
   0 -10  -3    9.63    0.63
   0 -10  -3   10.20    0.58
   0  10   3    9.34    0.56
   0  10   3   10.01    0.63
   0 -10  -4  328.20    9.51
   0 -10  -4  299.90    8.67
   0  10   4  326.30    9.43
   0  10   4  326.00    9.47
   0 -10  -5  171.10    5.05
   0 -10  -5  168.00    4.91
   0  10   5  171.30    5.01
   0  10   5  176.00    5.19
   0 -10  -6  187.80    5.53
   0 -10  -6  182.90    5.33
   0  10   6  180.50    5.27
   0  10   6  183.20    5.41
   0 -10  -7  735.00   21.15
   0 -10  -7  753.40   21.62
   0  10   7  741.50   21.27
   0  10   7  730.20   21.00
   0 -10  -8  326.10    9.41
   0 -10  -8  334.80    9.72
   0  10   8  336.60    9.79
   0  10   8  314.80    9.10
   0 -10  -9  287.70    8.38
   0 -10  -9  278.20    8.03
   0  10   9  276.80    8.01
   0  10   9  281.10    8.21
   0 -10 -10 1064.00   30.54
   0 -10 -10 1089.00   31.18
   0  10  10 1088.00   31.17
   0  10  10 1105.00   31.72
   0  10  11   60.39    1.89
   0  10  11   58.28    1.94
   0 -10 -12  908.90   26.06
   0 -10 -12  850.40   24.47
   0  10  12  788.10   22.71
   0  10  12  809.10   23.23
   0  10  13   29.24    1.12
   0  10  13   27.95    1.17
   0 -10 -14  374.20   10.77
   0 -10 -14  367.60   10.66
   0  10  14  355.90   10.34
   0  10  14  344.70    9.98
   0 -10 -15    1.18    0.51
   0 -10 -15    0.75    0.72
   0  10  15    1.75    0.77
   0  10  15    0.88    0.84
   0 -10 -16  193.50    5.64
   0 -10 -16  198.10    5.87
   0  10  16  186.80    5.53
   0  10  16  186.50    5.53
   0 -10 -17    6.24    0.79
   0 -10 -17    4.97    0.94
   0  10  17    3.95    0.91
   0  10  17    5.80    0.94
   0 -10 -18  138.30    4.20
   0 -10 -18  148.90    4.44
   0  10  18  137.20    4.18
   0  10  18  132.90    4.07
   0 -10 -19   38.56    1.67
   0 -10 -19   34.06    1.52
   0 -11  10   89.62    2.93
   0 -11  10   86.43    2.96
   0  11 -10   90.73    2.85
   0  11 -10   91.54    3.07
   0 -11   9   44.24    1.71
   0 -11   9   42.09    1.80
   0  11  -9   45.98    1.70
   0  11  -9   47.31    1.86
   0 -11   8  239.60    7.05
   0 -11   8  229.20    6.72
   0  11  -8  228.10    6.67
   0  11  -8  229.20    6.74
   0 -11   7   19.70    1.10
   0 -11   7   18.58    1.12
   0  11  -7   20.51    1.07
   0  11  -7   21.60    1.19
   0 -11   6  401.50   11.63
   0 -11   6  382.80   11.11
   0  11  -6  409.30   11.82
   0  11  -6  410.70   11.88
   0 -11   5    4.26    0.84
   0 -11   5    5.50    0.86
   0  11  -5    5.55    0.72
   0  11  -5    5.92    0.74
   0 -11   4  226.70    6.68
   0 -11   4  236.70    6.94
   0 -11   3    6.82    0.71
   0 -11   3    7.27    0.73
   0  11  -3    7.92    0.68
   0  11  -3    7.47    0.81
   0 -11   2   54.59    1.85
   0 -11   2   55.12    1.81
   0  11  -2   58.65    1.92
   0  11  -2   57.88    1.84
   0 -11   1   11.02    0.71
   0 -11   1   10.23    0.77
   0  11  -1   12.62    0.74
   0  11  -1   10.79    0.66
   0 -11   0   47.20    1.56
   0 -11   0   48.26    1.67
   0  11   0   46.30    1.52
   0  11   0   48.52    1.65
   0 -11  -1  169.10    4.97
   0 -11  -1  164.90    4.90
   0  11   1  173.70    5.14
   0  11   1  178.30    5.22
   0 -11  -2  111.10    3.38
   0 -11  -2  108.90    3.26
   0  11   2  114.50    3.41
   0  11   2  115.10    3.47
   0 -11  -3  266.70    7.74
   0 -11  -3  271.70    7.93
   0  11   3  277.80    8.10
   0  11   3  285.40    8.27
   0 -11  -4  242.50    7.08
   0 -11  -4  222.80    6.48
   0  11   4  233.00    6.78
   0  11   4  246.60    7.21
   0 -11  -5  160.30    4.75
   0 -11  -5  154.80    4.53
   0  11   5  164.80    4.83
   0  11   5  163.70    4.86
   0 -11  -6  277.30    8.02
   0 -11  -6  278.70    8.11
   0  11   6  273.70    7.93
   0  11   6  278.60    8.13
   0 -11  -7   13.12    0.78
   0 -11  -7   13.14    0.62
   0  11   7   13.02    0.65
   0  11   7   12.36    0.79
   0 -11  -8   76.09    2.39
   0 -11  -8   78.94    2.38
   0  11   8   75.78    2.40
   0  11   8   78.59    2.39
   0 -11  -9   12.47    0.61
   0 -11  -9   12.90    0.79
   0  11   9   14.24    0.70
   0  11   9   12.70    0.80
   0 -11 -10  168.40    4.90
   0 -11 -10  179.70    5.30
   0  11  10  166.40    4.87
   0  11  10  170.50    5.06
   0 -11 -11   30.59    1.17
   0 -11 -11   34.49    1.18
   0  11  11   29.15    1.07
   0  11  11   27.61    1.16
   0 -11 -12  157.70    4.61
   0 -11 -12  162.90    4.87
   0  11  12  163.40    4.90
   0  11  12  162.80    4.80
   0 -11 -13    0.52    0.48
   0 -11 -13    0.44    0.67
   0  11  13    0.48    0.80
   0  11  13    1.23    0.65
   0 -11 -14   22.39    1.05
   0 -11 -14   21.80    0.86
   0  11  14   20.00    0.99
   0  11  14   21.16    1.05
   0 -11 -15  131.80    3.88
   0 -11 -15  139.20    4.19
   0  11  15  133.20    4.02
   0  11  15  132.90    4.01
   0 -11 -16   75.19    2.29
   0 -11 -16   76.38    2.50
   0  11  16   77.59    2.49
   0  11  16   75.88    2.49
   0 -11 -17   98.57    3.11
   0 -11 -17   92.45    2.81
   0  11  17   96.02    3.04
   0  11  17   99.32    3.10
   0 -11 -18   86.11    2.68
   0 -11 -18   85.65    2.76
   0  11  18   81.69    2.69
   0  11  18   80.98    2.64
   0 -11 -19   -0.99    1.23
   0 -11 -19   -0.52    1.02
   0  11  19    1.58    1.41
   0  11  19    0.72    1.25
   0 -12   9   43.35    1.74
   0 -12   9   46.39    2.05
   0  12  -9   47.56    2.02
   0  12  -9   50.56    1.90
   0 -12   8  113.40    3.60
   0 -12   8  110.90    3.42
   0  12  -8  119.40    3.68
   0  12  -8  124.70    3.77
   0 -12   7   50.82    1.79
   0 -12   7   54.63    1.97
   0  12  -7   54.76    1.98
   0  12  -7   51.69    1.82
   0 -12   6  169.00    5.04
   0 -12   6  155.70    4.63
   0  12  -6  170.00    5.08
   0  12  -6  164.30    4.87
   0 -12   5   28.19    1.20
   0 -12   5   27.45    1.27
   0  12  -5   26.25    1.23
   0  12  -5   28.52    1.14
   0 -12   4  121.00    3.69
   0 -12   4  126.50    3.82
   0  12  -4  127.40    3.83
   0  12  -4  124.60    3.80
   0 -12   3    8.41    0.82
   0 -12   3    6.60    0.93
   0  12  -3    7.56    0.90
   0  12  -3    7.51    0.77
   0 -12   2  125.60    3.75
   0 -12   2  125.70    3.83
   0  12  -2  131.50    3.96
   0  12  -2  131.40    3.92
   0 -12   1   62.17    1.96
   0 -12   1   61.40    2.02
   0  12  -1   66.27    2.08
   0  12  -1   65.93    2.16
   0 -12   0  437.50   12.67
   0 -12   0  412.00   11.89
   0  12   0  424.20   12.28
   0  12   0  440.60   12.71
   0 -12  -1  355.10   10.26
   0 -12  -1  371.70   10.78
   0  12   1  364.20   10.56
   0  12   1  380.30   10.98
   0 -12  -2  460.50   13.32
   0 -12  -2  439.00   12.65
   0  12   2  451.90   13.07
   0  12   2  473.80   13.64
   0 -12  -3  510.20   14.68
   0 -12  -3  530.60   15.31
   0  12   3  522.30   15.03
   0  12   3  537.50   15.51
   0 -12  -4  324.70    9.43
   0 -12  -4  314.30    9.09
   0  12   4  324.50    9.44
   0  12   4  325.00    9.40
   0 -12  -5    0.45    0.44
   0 -12  -5    0.88    0.60
   0  12   5    1.64    0.55
   0  12   5    1.01    0.65
   0 -12  -6  595.00   17.10
   0 -12  -6  580.50   16.72
   0  12   6  585.60   16.82
   0  12   6  601.00   17.32
   0  12   7   89.70    2.71
   0  12   7   90.81    2.82
   0 -12  -8  464.40   13.40
   0 -12  -8  467.80   13.46
   0  12   8  454.70   13.15
   0  12   8  473.10   13.62
   0 -12  -9    0.01    0.46
   0 -12  -9   -0.10    0.53
   0  12   9    0.56    0.66
   0  12   9    0.28    0.51
   0 -12 -10  212.20    6.16
   0 -12 -10  223.20    6.56
   0  12  10  213.00    6.27
   0  12  10  201.80    5.87
   0 -12 -11    1.50    0.69
   0 -12 -11    1.05    0.51
   0  12  11    0.22    0.62
   0  12  11    0.69    0.51
   0 -12 -12   32.71    1.15
   0 -12 -12   30.57    1.28
   0  12  12   27.37    1.05
   0  12  12   29.09    1.25
   0 -12 -13    2.70    0.50
   0 -12 -13    2.70    0.74
   0  12  13    2.97    0.75
   0  12  13    3.13    0.62
   0 -12 -14   62.27    2.13
   0 -12 -14   58.98    1.84
   0  12  14   58.12    1.96
   0  12  14   56.76    1.87
   0 -12 -15    4.75    0.64
   0 -12 -15    5.86    0.84
   0  12  15    5.43    0.86
   0  12  15    5.30    0.87
   0 -12 -16  104.80    3.27
   0 -12 -16  111.80    3.32
   0  12  16  102.70    3.19
   0  12  16  109.20    3.38
   0 -12 -17   10.04    0.97
   0 -12 -17   11.02    0.85
   0  12  17   10.36    1.10
   0  12  17    9.09    1.08
   0 -12 -18   26.46    1.38
   0 -12 -18   23.38    1.08
   0  12  18   24.48    1.42
   0  12  18   24.08    1.28
   0 -12 -19    0.04    1.22
   0 -12 -19    1.78    1.00
   0  12  19    0.76    1.50
   0  12  19    2.70    1.21
   0 -13   7   13.31    1.37
   0 -13   7   10.84    0.99
   0  13  -7   10.09    0.97
   0  13  -7   11.36    1.16
   0 -13   6  185.20    5.52
   0 -13   6  180.00    5.33
   0  13  -6  194.80    5.76
   0  13  -6  182.50    5.45
   0 -13   5   98.77    3.14
   0 -13   5   88.09    2.76
   0  13  -5   86.89    2.72
   0  13  -5   96.53    3.02
   0 -13   4  142.70    4.31
   0 -13   4  138.90    4.15
   0  13  -4  139.20    4.15
   0  13  -4  149.30    4.49
   0 -13   3  131.00    3.98
   0 -13   3  131.10    3.93
   0  13  -3  144.70    4.35
   0  13  -3  137.70    4.10
   0 -13   2  146.80    4.42
   0 -13   2  141.70    4.22
   0  13  -2  152.20    4.53
   0  13  -2  156.50    4.70
   0 -13   1   58.27    1.96
   0 -13   1   56.30    1.83
   0  13  -1   61.91    2.07
   0  13  -1   60.33    1.95
   0 -13   0  249.90    7.31
   0 -13   0  233.80    6.81
   0  13   0  264.90    7.69
   0  13   0  259.40    7.58
   0 -13  -1  108.50    3.31
   0 -13  -1  105.80    3.17
   0  13   1  112.60    3.43
   0  13   1  106.20    3.19
   0 -13  -2  363.00   10.48
   0 -13  -2  384.50   11.15
   0  13   2  401.20   11.63
   0  13   2  391.70   11.30
   0 -13  -3  294.50    8.59
   0 -13  -3  287.20    8.32
   0  13   3  304.60    8.81
   0  13   3  305.10    8.90
   0 -13  -4  432.90   12.53
   0 -13  -4  422.90   12.19
   0  13   4  449.00   12.93
   0  13   4  446.00   12.90
   0 -13  -5  234.90    6.87
   0 -13  -5  238.00    6.92
   0  13   5  228.70    6.66
   0  13   5  240.40    7.05
   0 -13  -6  769.30   22.12
   0 -13  -6  790.50   22.69
   0  13   6  774.40   22.22
   0  13   6  793.00   22.82
   0 -13  -7  116.20    3.53
   0 -13  -7  126.50    3.75
   0  13   7  125.60    3.73
   0  13   7  125.30    3.81
   0 -13  -8  950.10   27.28
   0 -13  -8  936.70   26.85
   0  13   8  940.00   26.94
   0  13   8  945.60   27.18
   0 -13  -9  181.90    5.37
   0 -13  -9  180.90    5.28
   0  13   9  193.90    5.66
   0  13   9  183.00    5.44
   0 -13 -10  654.80   18.85
   0 -13 -10  624.40   17.92
   0  13  10  631.30   18.13
   0  13  10  644.60   18.58
   0 -13 -11  138.30    4.06
   0 -13 -11  143.60    4.30
   0  13  11  143.90    4.23
   0  13  11  140.60    4.24
   0 -13 -12  333.30    9.64
   0 -13 -12  310.00    9.06
   0  13  12  273.00    7.94
   0  13  12  283.10    8.30
   0 -13 -13   92.74    2.77
   0 -13 -13   90.47    2.84
   0  13  13   91.68    2.83
   0  13  13   90.77    2.86
   0 -13 -14  105.70    3.14
   0 -13 -14  106.10    3.27
   0  13  14  102.10    3.13
   0  13  14  109.90    3.38
   0 -13 -15  111.50    3.43
   0 -13 -15  107.60    3.19
   0  13  15  104.50    3.21
   0  13  15  100.00    3.11
   0 -13 -16  215.90    6.37
   0 -13 -16  212.20    6.18
   0  13  16  202.10    5.96
   0  13  16  212.00    6.27
   0 -13 -17   91.34    2.89
   0 -13 -17   93.35    2.83
   0  13  17   85.44    2.81
   0  13  17   90.50    2.87
   0 -13 -18   89.88    2.78
   0 -13 -18   89.97    2.94
   0  13  18   89.70    2.93
   0  13  18   85.08    2.81
   0 -13 -19    7.92    1.14
   0 -13 -19    8.44    1.24
   0  13  19   11.22    1.30
   0  13  19    9.70    1.51
   0 -14   5    1.16    1.05
   0 -14   5    2.40    0.82
   0  14  -5    2.76    1.19
   0 -14   4    3.09    0.88
   0 -14   4    2.47    1.06
   0  14  -4    0.04    1.07
   0  14  -4    0.72    0.95
   0 -14   3   21.74    1.21
   0 -14   3   19.70    0.96
   0  14  -3   21.89    1.15
   0  14  -3   20.96    1.11
   0 -14   2    4.09    0.98
   0 -14   2    1.75    0.79
   0  14  -2    3.30    0.84
   0  14  -2    2.89    1.01
   0 -14   1    1.47    0.80
   0 -14   1    0.35    0.66
   0  14  -1    1.22    0.81
   0  14  -1    1.10    0.62
   0 -14   0   16.77    0.86
   0 -14   0   16.59    0.94
   0  14   0   17.87    0.86
   0  14   0   18.15    0.94
   0 -14  -1   -0.18    0.64
   0 -14  -1    0.93    0.52
   0  14   1    1.82    0.69
   0  14   1    2.29    0.75
   0 -14  -2   17.99    0.85
   0 -14  -2   20.29    1.01
   0  14   2   18.95    0.94
   0  14   2   21.85    0.99
   0 -14  -3   18.01    0.84
   0 -14  -3   17.84    0.98
   0  14   3   17.11    0.97
   0  14   3   18.72    0.90
   0 -14  -4   51.17    1.77
   0 -14  -4   48.76    1.61
   0  14   4   49.39    1.64
   0  14   4   48.44    1.69
   0 -14  -5   31.47    1.14
   0 -14  -5   29.52    1.21
   0  14   5   31.59    1.31
   0  14   5   29.13    1.06
   0 -14  -6   71.99    2.30
   0 -14  -6   72.64    2.26
   0  14   6   72.29    2.34
   0  14   6   68.89    2.15
   0 -14  -7   12.26    0.68
   0 -14  -7   10.53    0.81
   0  14   7   10.43    0.64
   0  14   7   11.78    0.92
   0 -14  -8  235.10    6.89
   0 -14  -8  243.70    7.07
   0  14   8  239.60    6.95
   0  14   8  244.90    7.18
   0 -14  -9   12.51    0.78
   0 -14  -9   10.97    0.67
   0  14   9   12.82    0.76
   0  14   9   12.19    0.93
   0 -14 -10  233.20    6.77
   0 -14 -10  240.50    7.04
   0  14  10  248.10    7.29
   0  14  10  244.80    7.11
   0 -14 -11   21.74    1.10
   0 -14 -11   23.35    0.93
   0  14  11   21.93    0.97
   0  14  11   24.29    1.23
   0  14  12  132.10    4.03
   0  14  12  124.30    3.72
   0 -14 -13    1.51    0.61
   0 -14 -13    3.15    0.81
   0  14  13    1.34    0.86
   0  14  13    2.65    0.70
   0 -14 -14  247.50    7.25
   0 -14 -14  233.50    6.77
   0  14  14  244.30    7.17
   0  14  14  238.20    6.95
   0 -14 -15    0.66    0.60
   0 -14 -15   -0.05    0.75
   0  14  15    1.18    1.08
   0  14  15    0.52    0.77
   0 -14 -16  263.20    7.72
   0 -14 -16  264.70    7.66
   0  14  16  269.10    7.86
   0  14  16  259.80    7.64
   0 -14 -17   11.03    1.18
   0 -14 -17   14.38    0.85
   0  14  17   12.67    1.09
   0  14  17   12.25    1.25
   0 -14 -18  165.40    4.84
   0 -14 -18  158.30    4.77
   0  14  18  164.60    5.11
   0  14  18  167.50    5.04
   0 -14 -19    3.13    1.01
   0 -14 -19    3.36    1.29
   0  14  19    0.86    1.78
   0  14  19    2.36    1.40
   0 -15   2   31.31    1.26
   0 -15   2   33.15    1.53
   0  15  -2   36.03    1.49
   0  15  -2   34.62    1.44
   0 -15   1   23.41    1.11
   0 -15   1   24.77    1.25
   0  15  -1   29.83    1.34
   0  15  -1   25.99    1.24
   0 -15   0   16.84    0.85
   0 -15   0   17.14    1.00
   0  15   0   16.88    0.94
   0  15   0   20.18    1.04
   0 -15  -1    7.41    0.65
   0 -15  -1    9.43    0.90
   0  15   1    8.73    0.93
   0  15   1    9.13    0.82
   0 -15  -2   -0.16    0.66
   0 -15  -2   -0.10    0.73
   0  15   2    0.52    0.82
   0  15   2   -0.73    0.72
   0 -15  -3   -0.10    0.58
   0 -15  -3   -0.27    0.73
   0  15   3    1.50    0.71
   0  15   3   -0.33    0.67
   0 -15  -4   15.41    0.93
   0 -15  -4   13.42    0.80
   0  15   4   14.16    0.74
   0  15   4   13.65    0.86
   0 -15  -5    1.97    0.67
   0 -15  -5    2.16    0.62
   0  15   5    1.89    0.67
   0  15   5    2.76    0.57
   0 -15  -6   33.01    1.32
   0 -15  -6   33.59    1.27
   0  15   6   31.13    1.32
   0  15   6   34.42    1.26
   0 -15  -7    4.98    0.62
   0 -15  -7    3.68    0.72
   0  15   7    3.48    0.73
   0  15   7    5.59    0.59
   0 -15  -8    1.15    0.69
   0 -15  -8    0.17    0.55
   0  15   8    1.38    0.55
   0  15   8    2.24    0.82
   0 -15  -9    6.59    0.78
   0 -15  -9    6.02    0.57
   0  15   9    6.09    0.60
   0  15   9    5.29    0.85
   0 -15 -10    9.32    0.79
   0 -15 -10    8.17    0.66
   0  15  10    8.55    0.89
   0  15  10    7.41    0.61
   0 -15 -11   40.72    1.53
   0 -15 -11   38.19    1.29
   0  15  11   39.09    1.54
   0  15  11   38.28    1.39
   0 -15 -12    0.18    0.89
   0 -15 -12   -0.71    0.64
   0  15  12    0.16    0.95
   0  15  12    0.09    0.77
   0 -15 -13    3.86    0.89
   0 -15 -13    6.37    0.68
   0  15  13    4.72    0.77
   0  15  13    6.42    0.91
   0  15  14   60.82    1.95
   0  15  14   67.41    2.25
   0 -15 -15    1.21    0.69
   0 -15 -15    2.77    0.97
   0  15  15    1.74    0.88
   0  15  15    1.20    1.02
   0 -15 -16  101.30    3.05
   0 -15 -16  104.40    3.29
   0  15  16  101.90    3.27
   0  15  16   97.42    3.04
   0 -15 -17   18.98    0.97
   0 -15 -17   15.39    1.20
   0  15  17   16.96    1.19
   0  15  17   16.82    1.50
   0 -15 -18   47.04    1.83
   0 -15 -18   48.55    1.66
   0  15  18   47.25    1.92
   0  15  18   48.53    2.29
   0  15  19   13.39    1.63
   0 -16  -1  119.90    3.68
   0  16   1  125.70    3.83
   0 -16  -2   57.39    1.98
   0 -16  -2   63.24    2.09
   0  16   2   58.35    1.92
   0  16   2   58.48    2.03
   0  16   3   88.64    2.79
   0  16   3   88.00    2.68
   0 -16  -4   87.16    2.68
   0 -16  -4   88.41    2.80
   0  16   4   83.50    2.55
   0  16   4   87.07    2.76
   0 -16  -5  115.90    3.49
   0 -16  -5  112.20    3.43
   0  16   5  109.70    3.37
   0  16   5  112.30    3.37
   0 -16  -6  192.20    5.62
   0 -16  -6  185.50    5.49
   0  16   6  181.20    5.30
   0  16   6  177.80    5.27
   0 -16  -7   88.45    2.76
   0 -16  -7   88.35    2.72
   0  16   7   82.43    2.62
   0  16   7   84.90    2.61
   0 -16  -8   81.98    2.52
   0 -16  -8   81.65    2.55
   0  16   8   80.85    2.50
   0  16   8   83.71    2.63
   0  16   9   14.76    0.93
   0  16   9   13.98    0.84
   0 -16 -10   63.47    2.11
   0 -16 -10   62.95    1.97
   0  16  10   60.93    2.05
   0  16  10   58.02    1.87
   0 -16 -11    1.37    0.65
   0 -16 -11   -0.01    0.83
   0  16  11    0.23    0.66
   0  16  11    0.49    0.95
   0 -16 -12   37.46    1.34
   0 -16 -12   38.32    1.55
   0  16  12   38.39    1.43
   0  16  12   37.78    1.61
   0 -16 -13   17.02    1.03
   0 -16 -13   18.84    0.94
   0  16  13   16.03    0.90
   0  16  13   15.59    1.17
   0 -16 -14    3.73    0.70
   0 -16 -14    4.80    0.89
   0  16  14    3.52    1.10
   0  16  14    3.72    0.87
   0 -16 -15   48.19    1.83
   0 -16 -15   47.03    1.61
   0  16  15   49.34    1.93
   0  16  15   47.76    1.72
   0 -16 -16    6.55    1.11
   0 -16 -16    6.34    0.73
   0  16  16    5.66    1.31
   0  16  16    3.70    0.98
   0 -16 -17   11.94    0.80
   0 -16 -17    9.89    1.18
   0  16  17    9.21    1.53
   0  16  17   11.84    1.14
   0 -16 -18    2.55    1.30
   0 -16 -18    1.29    0.97
   0  16  18    0.60    1.35
   0  16  18    2.51    1.69
   0 -17  -6  219.10    6.43
   0  17   6  212.90    6.28
   0 -17  -7  127.00    3.85
   0 -17  -7  122.30    3.66
   0  17   7  125.10    3.80
   0  17   7  129.70    3.87
   0 -17  -8  211.00    6.21
   0 -17  -8  209.80    6.11
   0  17   8  212.60    6.20
   0  17   8  215.70    6.36
   0 -17  -9   63.00    2.13
   0 -17  -9   63.08    1.98
   0  17   9   64.18    2.06
   0  17   9   63.61    2.18
   0 -17 -10  172.10    5.05
   0 -17 -10  179.40    5.33
   0  17  10  180.40    5.38
   0  17  10  171.50    5.04
   0 -17 -11    2.63    0.88
   0 -17 -11    3.26    0.64
   0  17  11    3.68    1.05
   0  17  11    4.27    0.85
   0  17  12  178.10    5.34
   0  17  12  184.70    5.41
   0 -17 -13    3.83    0.82
   0 -17 -13    4.28    1.05
   0  17  13    4.02    0.82
   0  17  13    5.26    1.20
   0 -17 -14  184.60    5.52
   0  17  14  183.40    5.54
   0 -17 -15   -0.41    1.16
   0  17  15   -0.87    1.32
  -1  17  15  248.00    7.41
   1 -17 -15  248.50    7.32
  -1  17  14    8.49    1.30
   1 -17 -14    8.05    1.18
  -1  17  13  310.50    9.10
  -1  17  13  316.10    9.16
   1 -17 -13  325.50    9.41
   1 -17 -13  312.80    9.14
  -1  17  12    1.59    0.69
  -1  17  12    2.47    1.11
   1 -17 -12    2.08    1.03
   1 -17 -12    2.77    0.78
  -1  17  11  193.80    5.77
  -1  17  11  199.60    5.85
   1 -17 -11  192.70    5.63
   1 -17 -11  199.70    5.92
  -1  17  10    7.22    1.06
  -1  17  10    8.74    0.88
   1 -17 -10    8.02    0.89
   1 -17 -10    8.32    0.74
  -1  17   9  155.50    4.68
  -1  17   9  155.00    4.59
   1 -17  -9  155.10    4.64
   1 -17  -9  155.50    4.58
  -1  17   8   10.60    0.77
  -1  17   8    7.57    1.02
   1 -17  -8   11.27    0.94
   1 -17  -8    9.98    0.81
  -1  17   7  227.40    6.69
   1 -17  -7  219.50    6.45
  -1  16  17   28.82    1.50
  -1  16  17   30.36    1.87
   1 -16 -17   30.08    1.69
   1 -16 -17   32.52    1.34
  -1  16  16   21.62    1.58
  -1  16  16   21.28    1.11
   1 -16 -16   20.46    0.94
   1 -16 -16   23.79    1.38
  -1  16  15  192.90    5.77
  -1  16  15  190.50    5.61
   1 -16 -15  176.80    5.18
   1 -16 -15  193.70    5.75
  -1  16  14   20.49    1.30
  -1  16  14   18.91    1.10
   1 -16 -14   21.54    1.07
   1 -16 -14   20.01    1.23
  -1  16  13  195.10    5.81
  -1  16  13  200.60    5.87
   1 -16 -13  197.20    5.85
   1 -16 -13  210.80    6.14
  -1  16  12    2.18    0.74
  -1  16  12    2.55    1.03
   1 -16 -12    2.34    0.60
   1 -16 -12    2.39    0.95
  -1  16  11  129.20    3.94
  -1  16  11  127.30    3.78
   1 -16 -11  129.20    3.96
   1 -16 -11  122.70    3.65
  -1  16  10   11.43    0.99
  -1  16  10   13.26    0.85
   1 -16 -10   11.92    0.93
   1 -16 -10   13.26    0.77
  -1  16   9  149.60    4.42
  -1  16   9  150.60    4.52
   1 -16  -9  154.10    4.59
   1 -16  -9  154.20    4.55
  -1  16   8   94.47    2.87
  -1  16   8   93.99    2.94
   1 -16  -8   99.09    3.07
   1 -16  -8  101.50    3.07
  -1  16   7  215.20    6.27
  -1  16   7  219.20    6.46
   1 -16  -7  218.90    6.42
   1 -16  -7  233.20    6.80
  -1  16   6    6.17    0.75
  -1  16   6    6.86    0.80
   1 -16  -6    5.14    0.78
   1 -16  -6    7.65    0.81
  -1  16   5  230.10    6.76
  -1  16   5  232.30    6.77
   1 -16  -5  228.70    6.67
   1 -16  -5  225.70    6.62
  -1  16   4   21.16    1.03
  -1  16   4   21.49    1.05
   1 -16  -4   19.86    0.96
   1 -16  -4   19.45    0.97
  -1  16   3  126.90    3.79
  -1  16   3  126.80    3.84
   1 -16  -3  120.30    3.65
   1 -16  -3  119.70    3.59
  -1  16   2    1.31    0.78
  -1  16   2    2.70    0.70
   1 -16  -2    2.09    0.80
   1 -16  -2    2.06    0.65
  -1  15  18    9.60    1.79
  -1  15  18   10.55    1.52
   1 -15 -18    7.25    1.30
   1 -15 -18   10.52    0.94
  -1  15  17   24.38    1.36
  -1  15  17   21.81    1.57
   1 -15 -17   25.29    1.13
   1 -15 -17   23.87    1.37
  -1  15  16    2.27    1.20
  -1  15  16   -0.22    0.94
   1 -15 -16    0.99    0.66
   1 -15 -16    1.05    0.98
  -1  15  15    0.78    1.00
  -1  15  15   -0.15    0.74
   1 -15 -15    0.09    0.69
   1 -15 -15    1.61    0.98
  -1  15  14   21.56    1.24
  -1  15  14   20.38    0.98
   1 -15 -14   23.97    1.04
   1 -15 -14   21.23    1.23
  -1  15  13  100.20    3.06
  -1  15  13   93.24    2.95
   1 -15 -13  101.00    3.15
   1 -15 -13  102.80    3.11
  -1  15  12   19.88    0.95
  -1  15  12   19.40    1.16
   1 -15 -12   21.78    1.13
   1 -15 -12   19.84    0.84
  -1  15  11   72.92    2.39
  -1  15  11   72.30    2.28
   1 -15 -11   71.17    2.21
   1 -15 -11   73.06    2.41
  -1  15  10   15.43    0.86
  -1  15  10   17.63    1.04
   1 -15 -10   16.27    0.87
   1 -15 -10   15.16    0.89
  -1  15   9   26.63    1.21
  -1  15   9   26.15    1.07
   1 -15  -9   29.80    1.19
   1 -15  -9   26.30    1.16
  -1  15   8   67.28    2.14
  -1  15   8   61.33    2.06
   1 -15  -8   63.35    2.08
   1 -15  -8   69.84    2.22
  -1  15   7   45.12    1.62
  -1  15   7   49.41    1.65
   1 -15  -7   45.85    1.61
   1 -15  -7   47.07    1.62
  -1  15   6   21.56    0.93
  -1  15   6   19.14    0.95
   1 -15  -6   20.20    0.87
   1 -15  -6   22.32    1.03
  -1  15   5  142.00    4.22
  -1  15   5  134.30    4.06
   1 -15  -5  133.10    4.00
   1 -15  -5  132.00    3.92
  -1  15   4   51.29    1.71
  -1  15   4   56.66    1.89
   1 -15  -4   54.03    1.80
   1 -15  -4   48.89    1.63
  -1  15   3  175.20    5.19
  -1  15   3  160.20    4.73
   1 -15  -3  158.30    4.67
   1 -15  -3  167.00    4.96
  -1  15   2    1.98    0.59
  -1  15   2    2.94    0.70
   1 -15  -2    1.21    0.64
   1 -15  -2    1.04    0.73
  -1  15   1  278.20    8.08
  -1  15   1  278.20    8.10
   1 -15  -1  261.10    7.59
   1 -15  -1  270.20    7.88
  -1  15   0   31.85    1.28
  -1  15   0   32.97    1.33
   1 -15   0   32.48    1.36
   1 -15   0   32.50    1.23
  -1  15  -1  375.50   10.89
  -1  15  -1  376.00   10.87
   1 -15   1  353.30   10.25
   1 -15   1  355.90   10.30
  -1  15  -2   73.72    2.44
   1 -15   2   69.16    2.37
  -1  14  18   16.76    1.47
  -1  14  18   16.71    1.38
   1 -14 -18   18.32    1.08
   1 -14 -18   16.00    1.40
  -1  14  17  202.60    6.00
  -1  14  17  211.30    6.30
   1 -14 -17  213.20    6.21
   1 -14 -17  211.70    6.26
  -1  14  16   53.69    1.90
  -1  14  16   53.65    1.92
   1 -14 -16   53.46    1.74
   1 -14 -16   54.39    1.99
   1 -14 -15  216.90    6.40
   1 -14 -15  211.00    6.14
  -1  14  14    4.81    0.98
  -1  14  14    5.35    0.78
   1 -14 -14    4.79    0.68
   1 -14 -14    4.56    0.89
  -1  14  13   23.09    1.03
  -1  14  13   22.33    1.20
  -1  14  12    0.24    0.87
  -1  14  12    1.09    0.68
   1 -14 -12    1.40    0.80
   1 -14 -12    1.64    0.58
  -1  14  11   -0.78    0.81
  -1  14  11    0.19    0.70
   1 -14 -11    0.09    0.62
   1 -14 -11   -0.23    0.83
  -1  14  10   30.65    1.33
  -1  14  10   28.42    1.11
   1 -14 -10   31.82    1.17
   1 -14 -10   31.53    1.24
  -1  14   9   99.41    3.09
  -1  14   9  107.60    3.23
  -1  14   8   43.68    1.54
  -1  14   8   46.02    1.52
   1 -14  -8   45.65    1.53
   1 -14  -8   45.76    1.61
  -1  14   7  114.10    3.49
  -1  14   7  119.20    3.55
   1 -14  -7  114.50    3.42
   1 -14  -7  112.90    3.44
  -1  14   6    7.05    0.70
  -1  14   6    7.11    0.81
   1 -14  -6    6.16    0.73
   1 -14  -6    6.41    0.60
  -1  14   5   45.66    1.65
  -1  14   5   44.05    1.50
   1 -14  -5   44.96    1.61
   1 -14  -5   41.16    1.36
  -1  14   4   42.57    1.47
  -1  14   4   46.55    1.63
   1 -14  -4   41.68    1.43
   1 -14  -4   45.05    1.57
  -1  14   3    4.33    0.68
  -1  14   3    4.00    0.66
   1 -14  -3    3.38    0.63
   1 -14  -3    4.31    0.69
  -1  14   2   35.94    1.33
  -1  14   2   34.42    1.30
   1 -14  -2   33.59    1.24
   1 -14  -2   32.41    1.26
  -1  14   1   39.17    1.47
  -1  14   1   40.91    1.43
   1 -14  -1   38.00    1.33
   1 -14  -1   38.13    1.41
  -1  14   0    2.80    0.73
  -1  14   0    4.90    0.83
   1 -14   0    4.95    0.77
   1 -14   0    4.55    0.71
  -1  14  -1   97.79    3.00
  -1  14  -1   96.68    2.99
   1 -14   1   92.81    2.88
   1 -14   1   92.06    2.83
  -1  14  -2   13.51    0.91
  -1  14  -2   13.38    0.82
   1 -14   2   14.66    0.93
   1 -14   2   12.70    0.96
  -1  14  -3   30.26    1.32
  -1  14  -3   31.75    1.34
   1 -14   3   31.14    1.43
   1 -14   3   31.23    1.35
  -1  14  -4   28.57    1.21
  -1  14  -4   30.42    1.35
   1 -14   4   26.70    1.40
   1 -14   4   24.87    1.25
  -1  13  18    6.69    1.25
  -1  13  18    5.90    1.32
   1 -13 -18    6.21    1.24
   1 -13 -18    7.25    0.96
  -1  13  17  318.50    9.28
  -1  13  17  330.70    9.64
   1 -13 -17  316.60    9.23
   1 -13 -17  325.10    9.39
  -1  13  16    7.93    1.01
  -1  13  16    8.30    1.05
   1 -13 -16   10.19    1.10
   1 -13 -16    8.70    0.78
  -1  13  15  256.50    7.49
  -1  13  15  272.00    7.95
   1 -13 -15  266.10    7.79
   1 -13 -15  268.80    7.78
  -1  13  14   14.65    0.92
  -1  13  14   14.84    1.03
   1 -13 -14   18.41    1.05
   1 -13 -14   16.07    0.82
  -1  13  13  119.20    3.56
  -1  13  13  126.20    3.87
   1 -13 -13  122.40    3.73
   1 -13 -13  133.90    3.95
  -1  13  12   -0.35    0.63
  -1  13  12    0.13    0.80
   1 -13 -12    0.52    0.77
   1 -13 -12    0.96    0.54
   1 -13 -11  156.30    4.69
   1 -13 -11  151.80    4.45
  -1  13  10   18.14    1.04
  -1  13  10   18.35    0.79
   1 -13 -10   19.70    0.95
   1 -13 -10   18.29    0.82
  -1  13   9  477.90   13.83
  -1  13   9  482.20   13.88
   1 -13  -9  482.50   13.94
   1 -13  -9  510.30   14.68
  -1  13   8  147.80    4.44
  -1  13   8  145.10    4.29
   1 -13  -8  142.50    4.26
   1 -13  -8  141.00    4.17
  -1  13   7  552.00   15.94
  -1  13   7  566.10   16.27
   1 -13  -7  545.10   15.73
   1 -13  -7  549.80   15.81
  -1  13   6    7.42    0.77
  -1  13   6    7.24    0.54
   1 -13  -6    8.94    0.72
   1 -13  -6    7.06    0.53
  -1  13   5  361.00   10.49
  -1  13   5  376.40   10.87
   1 -13  -5  365.30   10.58
   1 -13  -5  352.20   10.18
  -1  13   4   33.79    1.29
  -1  13   4   33.62    1.23
  -1  13   3  395.70   11.46
  -1  13   3  418.10   12.06
   1 -13  -3  398.30   11.53
   1 -13  -3  401.90   11.61
  -1  13   2   62.29    2.02
  -1  13   2   62.29    1.98
   1 -13  -2   60.23    2.00
   1 -13  -2   61.09    1.96
  -1  13   1  165.00    4.91
  -1  13   1  162.30    4.79
   1 -13  -1  158.20    4.72
   1 -13  -1  162.00    4.79
  -1  13   0   10.84    0.76
  -1  13   0    9.14    0.73
  -1  13  -1   10.43    0.85
  -1  13  -1   11.26    0.71
   1 -13   1    8.73    0.84
   1 -13   1   10.43    0.81
  -1  13  -2    0.41    0.71
  -1  13  -2    1.23    0.71
   1 -13   2   -0.21    0.68
   1 -13   2    1.52    0.72
  -1  13  -3   28.06    1.29
  -1  13  -3   28.60    1.25
   1 -13   3   26.84    1.28
   1 -13   3   29.14    1.23
  -1  13  -4   23.03    1.23
  -1  13  -4   24.38    1.07
   1 -13   4   24.94    1.15
   1 -13   4   25.95    1.25
  -1  13  -5    6.00    1.04
  -1  13  -5    8.10    0.96
  -1  13  -6    0.73    0.85
  -1  13  -6    0.66    0.99
   1 -13   6    0.23    1.00
   1 -13   6    0.19    0.98
  -1  13  -7   12.71    1.23
   1 -13   7   10.61    1.37
  -1  12  19   51.25    2.14
  -1  12  19   51.38    2.22
  -1  12  18    8.14    1.21
  -1  12  18    8.83    1.23
   1 -12 -18    8.59    1.15
   1 -12 -18    7.43    0.89
  -1  12  17  179.70    5.37
  -1  12  17  175.20    5.22
   1 -12 -17  185.70    5.52
   1 -12 -17  177.70    5.21
  -1  12  16    8.51    1.00
  -1  12  16    7.80    1.03
   1 -12 -16    6.99    1.02
   1 -12 -16    8.77    0.72
  -1  12  15  242.10    7.11
  -1  12  15  222.90    6.54
   1 -12 -15  230.30    6.76
   1 -12 -15  235.10    6.82
  -1  12  14    3.46    0.93
  -1  12  14    2.94    0.72
   1 -12 -14    3.38    0.78
   1 -12 -14    3.84    0.57
  -1  12  13  123.30    3.76
  -1  12  13  119.30    3.58
  -1  12  12    6.26    0.69
  -1  12  12    6.75    0.85
   1 -12 -12    7.61    0.69
   1 -12 -12    7.37    0.57
  -1  12  11  245.30    7.25
   1 -12 -11  225.10    6.61
   1 -12 -11  218.20    6.34
  -1  12  10    1.48    0.74
  -1  12  10    1.90    0.47
   1 -12 -10    1.67    0.67
   1 -12 -10    1.68    0.52
  -1  12   9  731.00   21.05
  -1  12   9  746.50   21.42
   1 -12  -9  750.30   21.59
   1 -12  -9  763.20   21.91
  -1  12   8    1.07    0.63
  -1  12   8    0.93    0.54
   1 -12  -8    0.81    0.61
   1 -12  -8    0.97    0.44
  -1  12   7 1434.00   41.11
  -1  12   7 1408.00   40.34
   1 -12  -7 1420.00   40.72
   1 -12  -7 1384.00   39.64
  -1  12   6   43.39    1.57
  -1  12   6   41.70    1.40
   1 -12  -6   43.97    1.51
   1 -12  -6   39.73    1.33
  -1  12   5 1323.00   37.93
  -1  12   5 1352.00   38.75
   1 -12  -5 1294.00   37.09
   1 -12  -5 1284.00   36.79
  -1  12   4   63.54    2.05
  -1  12   4   63.76    2.01
   1 -12  -4   64.15    2.05
   1 -12  -4   63.77    1.99
  -1  12   3  937.10   26.91
  -1  12   3  981.90   28.16
   1 -12  -3  950.70   27.31
   1 -12  -3  958.10   27.48
  -1  12   2  162.60    4.83
  -1  12   2  169.40    4.98
   1 -12  -2  162.40    4.84
   1 -12  -2  168.90    4.97
  -1  12   1  591.80   17.07
  -1  12   1  579.40   16.67
   1 -12  -1  585.50   16.88
   1 -12  -1  585.40   16.85
  -1  12   0   38.63    1.43
  -1  12   0   34.91    1.26
   1 -12   0   33.77    1.28
   1 -12   0   37.80    1.34
  -1  12  -1  208.90    6.14
  -1  12  -1  201.30    5.89
   1 -12   1  193.90    5.72
   1 -12   1  209.90    6.15
  -1  12  -2    1.34    0.62
  -1  12  -2    0.28    0.62
   1 -12   2    0.34    0.70
   1 -12   2    1.32    0.59
  -1  12  -3  135.80    4.09
  -1  12  -3  134.30    4.01
   1 -12   3  134.90    4.10
   1 -12   3  140.40    4.21
  -1  12  -4   -0.31    0.72
  -1  12  -4    0.38    0.65
   1 -12   4    2.36    0.90
   1 -12   4    0.50    0.86
  -1  12  -5  378.00   10.96
  -1  12  -5  367.90   10.66
   1 -12   5  359.30   10.43
   1 -12   5  370.40   10.74
  -1  12  -6   -0.13    0.79
  -1  12  -6   -0.69    0.88
   1 -12   6    0.22    0.77
   1 -12   6   -0.31    0.92
  -1  12  -7  310.70    9.05
  -1  12  -7  318.80    9.28
   1 -12   7  303.30    8.83
   1 -12   7  322.70    9.38
  -1  12  -8    0.08    0.99
  -1  12  -8    0.33    0.88
   1 -12   8    0.83    1.19
   1 -12   8   -0.71    1.03
  -1  12  -9   88.56    2.87
  -1  12  -9   88.64    2.79
   1 -12   9   89.87    3.04
   1 -12   9   90.31    2.92
  -1  11  19    5.44    1.44
   1 -11 -19    7.57    1.35
   1 -11 -19    9.41    1.47
  -1  11  18    7.44    1.19
  -1  11  18    8.69    1.19
   1 -11 -18    6.48    0.95
   1 -11 -18    7.47    1.09
  -1  11  17    2.35    0.97
  -1  11  17    0.81    1.04
   1 -11 -17    1.75    0.92
   1 -11 -17    1.99    0.72
  -1  11  16    0.28    0.86
  -1  11  16    0.34    1.00
   1 -11 -16    1.34    0.91
   1 -11 -16    0.97    0.59
  -1  11  15   42.76    1.64
  -1  11  15   46.49    1.65
   1 -11 -15   47.17    1.66
   1 -11 -15   46.35    1.50
  -1  11  14    4.34    0.80
  -1  11  14    3.87    0.71
   1 -11 -14    2.94    0.80
   1 -11 -14    4.32    0.53
  -1  11  13   10.75    0.86
  -1  11  13    9.95    0.74
   1 -11 -13    7.88    0.76
   1 -11 -13    9.31    0.59
  -1  11  12    4.84    0.73
  -1  11  12    4.34    0.64
   1 -11 -12    4.28    0.67
   1 -11 -12    5.33    0.56
  -1  11  11    5.65    0.74
   1 -11 -11    6.10    0.51
   1 -11 -11    6.17    0.72
  -1  11  10    0.10    0.68
  -1  11  10    0.82    0.48
   1 -11 -10    0.49    0.60
   1 -11 -10    0.68    0.45
  -1  11   9  146.60    4.31
  -1  11   9  141.60    4.26
   1 -11  -9  143.10    4.21
   1 -11  -9  144.40    4.32
  -1  11   8   54.15    1.83
  -1  11   8   55.85    1.78
   1 -11  -8   51.34    1.64
   1 -11  -8   51.87    1.73
  -1  11   7  308.50    9.00
  -1  11   7  305.50    8.84
   1 -11  -7  300.00    8.72
   1 -11  -7  294.20    8.51
  -1  11   6  217.40    6.34
  -1  11   6  210.00    6.19
   1 -11  -6  207.20    6.04
   1 -11  -6  214.90    6.30
  -1  11   5  298.10    8.70
  -1  11   5  292.50    8.48
   1 -11  -5  290.30    8.41
   1 -11  -5  288.60    8.40
  -1  11   4    0.52    0.50
  -1  11   4    0.46    0.40
   1 -11  -4    0.36    0.56
   1 -11  -4    0.26    0.41
  -1  11   3  570.90   16.43
  -1  11   3  573.70   16.54
   1 -11  -3  579.70   16.68
   1 -11  -3  566.90   16.34
  -1  11   2  243.70    7.12
  -1  11   2  246.00    7.15
   1 -11  -2  244.50    7.12
   1 -11  -2  239.60    7.02
  -1  11   1  813.90   23.40
  -1  11   1  808.60   23.21
   1 -11  -1  815.70   23.45
   1 -11  -1  808.90   23.23
  -1  11   0    7.13    0.54
  -1  11   0    7.26    0.69
   1 -11   0    7.01    0.55
   1 -11   0    7.24    0.69
  -1  11  -1  584.40   16.85
  -1  11  -1  585.30   16.84
   1 -11   1  553.10   15.93
   1 -11   1  578.30   16.67
  -1  11  -2    1.16    0.61
  -1  11  -2    2.02    0.60
   1 -11   2    1.29    0.59
   1 -11   2    1.08    0.58
  -1  11  -3  296.40    8.61
  -1  11  -3  294.50    8.58
   1 -11   3  276.90    8.05
   1 -11   3  292.00    8.51
  -1  11  -4    0.10    0.64
  -1  11  -4   -0.61    0.58
   1 -11   4    0.07    0.69
   1 -11   4    0.15    0.79
  -1  11  -5  217.00    6.39
  -1  11  -5  212.50    6.23
   1 -11   5  210.30    6.20
   1 -11   5  206.80    6.11
  -1  11  -6    6.98    0.83
  -1  11  -6    6.84    0.76
   1 -11   6    6.56    0.94
   1 -11   6    7.56    0.89
  -1  11  -7  305.20    8.88
  -1  11  -7  308.80    8.98
   1 -11   7  322.70    9.39
   1 -11   7  301.20    8.78
  -1  11  -8    1.25    0.97
  -1  11  -8   -0.65    0.90
   1 -11   8   -0.50    0.95
   1 -11   8   -0.42    0.96
  -1  11  -9  161.50    4.80
  -1  11  -9  158.40    4.73
   1 -11   9  167.20    5.02
   1 -11   9  151.10    4.59
  -1  11 -10   12.85    1.32
  -1  11 -10   10.99    1.04
   1 -11  10   14.33    1.39
   1 -11  10   11.60    1.32
  -1  10  19  100.80    3.23
  -1  10  19  111.40    3.48
  -1  10  18   28.68    1.39
  -1  10  18   29.44    1.34
   1 -10 -18   29.77    1.36
   1 -10 -18   30.08    1.32
  -1  10  17   73.19    2.41
   1 -10 -17   73.32    2.40
   1 -10 -17   73.22    2.35
  -1  10  16  137.70    4.19
   1 -10 -16  152.80    4.61
   1 -10 -16  147.20    4.33
  -1  10  15    5.09    0.85
  -1  10  15    3.16    0.82
   1 -10 -15    4.38    0.62
  -1  10  14  139.00    4.14
  -1  10  14  139.70    4.21
  -1  10  13   91.06    2.87
  -1  10  13   94.06    2.86
   1 -10 -13   94.04    2.79
   1 -10 -13   92.07    2.87
  -1  10  12    4.93    0.71
  -1  10  12    3.97    0.54
   1 -10 -12    4.52    0.71
   1 -10 -12    3.96    0.55
   1 -10 -11  396.50   11.43
   1 -10 -11  394.10   11.44
  -1  10  10   15.27    0.71
  -1  10  10   13.84    0.85
   1 -10 -10   14.68    0.66
   1 -10 -10   13.94    0.81
  -1  10   9   91.42    2.86
  -1  10   9   96.07    2.88
   1 -10  -9   93.05    2.85
   1 -10  -9  100.50    2.99
  -1  10   8   24.39    0.92
  -1  10   8   25.11    1.04
   1 -10  -8   25.26    0.93
   1 -10  -8   23.58    0.99
   1 -10  -7   24.79    0.90
   1 -10  -7   25.05    1.00
  -1  10   6   70.14    2.24
  -1  10   6   75.22    2.29
   1 -10  -6   72.76    2.27
   1 -10  -6   72.51    2.21
  -1  10   5   95.31    2.87
  -1  10   5   94.14    2.90
   1 -10  -5   94.92    2.85
   1 -10  -5   89.70    2.75
  -1  10   4    4.39    0.62
  -1  10   4    4.43    0.49
   1 -10  -4    4.69    0.51
   1 -10  -4    3.42    0.55
  -1  10   3   97.08    2.98
  -1  10   3   98.69    2.98
   1 -10  -3   99.67    3.03
   1 -10  -3   99.36    2.99
  -1  10   2   64.87    2.03
  -1  10   2   67.88    2.13
   1 -10  -2   65.55    2.05
   1 -10  -2   69.25    2.20
  -1  10   1  123.30    3.71
  -1  10   1  121.30    3.61
   1 -10  -1  116.50    3.47
   1 -10  -1  124.50    3.74
  -1  10   0   31.32    1.19
  -1  10   0   31.03    1.12
   1 -10   0   31.66    1.19
   1 -10   0   27.88    1.03
  -1  10  -1   48.23    1.58
  -1  10  -1   48.71    1.66
   1 -10   1   43.93    1.46
   1 -10   1   45.42    1.54
  -1  10  -2    1.96    0.59
  -1  10  -2    0.69    0.53
   1 -10   2    0.59    0.52
   1 -10   2    1.30    0.54
  -1  10  -3   46.88    1.62
  -1  10  -3   45.71    1.56
   1 -10   3   48.57    1.64
   1 -10   3   43.87    1.51
  -1  10  -4    6.69    0.61
  -1  10  -4    5.59    0.65
   1 -10   4    5.63    0.65
   1 -10   4    4.65    0.75
  -1  10  -5  184.80    5.48
  -1  10  -5  186.10    5.49
   1 -10   5  182.60    5.42
   1 -10   5  176.70    5.25
  -1  10  -6   18.18    1.01
  -1  10  -6   18.46    0.97
   1 -10   6   17.14    0.99
   1 -10   6   17.61    0.99
  -1  10  -7  356.30   10.34
  -1  10  -7  354.10   10.26
   1 -10   7  344.00    9.98
   1 -10   7  327.20    9.52
  -1  10  -8   37.24    1.45
  -1  10  -8   35.29    1.46
   1 -10   8   34.16    1.39
   1 -10   8   33.42    1.49
  -1  10  -9  234.60    6.87
  -1  10  -9  252.10    7.38
   1 -10   9  240.10    7.04
   1 -10   9  240.00    7.04
  -1  10 -10   -1.69    0.84
  -1  10 -10    0.60    0.91
   1 -10  10    1.50    1.05
   1 -10  10   -0.63    0.99
  -1  10 -11   74.48    2.47
  -1  10 -11   80.90    2.63
   1 -10  11   71.32    2.56
   1 -10  11   79.37    2.72
  -1   9  18    3.03    0.83
  -1   9  18    2.70    0.86
   1  -9 -18    3.25    0.77
   1  -9 -18    2.62    0.75
  -1   9  17  387.10   11.23
  -1   9  17  409.30   11.86
   1  -9 -17  342.40    9.95
   1  -9 -17  372.30   10.81
  -1   9  16   39.10    1.47
  -1   9  16   35.38    1.31
   1  -9 -16   37.23    1.46
   1  -9 -16   39.30    1.38
  -1   9  15  415.70   12.04
  -1   9  15  404.80   11.70
   1  -9 -15  407.70   11.75
   1  -9 -15  405.00   11.75
  -1   9  14    0.28    0.68
  -1   9  14    0.65    0.69
   1  -9 -14   -0.04    0.67
   1  -9 -14    0.78    0.46
  -1   9  13  519.40   14.99
  -1   9  13  493.50   14.21
   1  -9 -13  525.00   15.16
   1  -9 -13  506.90   14.58
  -1   9  12    1.03    0.51
  -1   9  12    0.36    0.64
   1  -9 -12    0.88    0.57
   1  -9 -12    0.98    0.45
  -1   9  10   36.20    1.26
  -1   9  10   37.00    1.21
   1  -9 -10   38.15    1.29
   1  -9 -10   35.70    1.17
  -1   9   9  846.50   24.31
  -1   9   9  814.00   23.34
   1  -9  -9  857.30   24.59
   1  -9  -9  880.10   25.26
  -1   9   8   19.37    0.78
  -1   9   8   17.85    0.72
   1  -9  -8   18.89    0.77
   1  -9  -8   19.77    0.78
  -1   9   7  690.00   19.83
  -1   9   7  702.20   20.16
   1  -9  -7  701.50   20.16
   1  -9  -7  675.80   19.41
  -1   9   6   44.49    1.46
   1  -9  -6   42.21    1.39
  -1   9   5  695.50   19.97
  -1   9   5  702.30   20.18
   1  -9  -5  697.20   20.03
   1  -9  -5  712.70   20.47
  -1   9   4    2.65    0.44
  -1   9   4    2.41    0.48
   1  -9  -4    1.95    0.40
   1  -9  -4    2.63    0.43
  -1   9   3  487.40   14.04
   1  -9  -3  474.20   13.66
  -1   9   2   29.98    1.11
  -1   9   2   32.49    1.15
   1  -9  -2   28.79    1.03
   1  -9  -2   31.11    1.14
  -1   9   1  204.70    5.97
  -1   9   1  198.40    5.83
   1  -9  -1  197.00    5.80
   1  -9  -1  195.30    5.71
  -1   9   0   76.03    2.36
  -1   9   0   74.67    2.30
   1  -9   0   74.50    2.33
   1  -9   0   71.98    2.22
  -1   9  -1  150.20    4.44
  -1   9  -1  155.90    4.63
   1  -9   1  146.10    4.35
   1  -9   1  147.00    4.34
  -1   9  -2    5.55    0.54
  -1   9  -2    5.70    0.62
   1  -9   2    7.14    0.59
   1  -9   2    6.81    0.61
  -1   9  -3  437.10   12.64
  -1   9  -3  455.40   13.14
   1  -9   3  424.50   12.30
   1  -9   3  431.80   12.47
  -1   9  -4    1.73    0.64
  -1   9  -4    1.70    0.60
   1  -9   4    1.64    0.52
   1  -9   4    0.77    0.66
  -1   9  -5   69.79    2.21
  -1   9  -5   69.74    2.20
   1  -9   5   68.71    2.23
   1  -9   5   63.17    2.04
   1  -9   6   52.68    1.81
   1  -9   6   52.37    1.76
  -1   9  -7   23.51    1.07
  -1   9  -7   25.56    1.12
   1  -9   7   23.86    1.07
   1  -9   7   23.79    1.12
  -1   9  -8    1.99    0.78
  -1   9  -8    3.04    0.79
   1  -9   8    1.53    0.74
   1  -9   8    1.18    0.80
  -1   9  -9   13.42    0.94
  -1   9  -9   12.76    0.94
   1  -9   9   11.95    0.94
   1  -9   9   14.74    1.10
  -1   9 -10    3.32    0.90
  -1   9 -10    4.15    0.87
   1  -9  10    2.65    0.84
   1  -9  10    3.70    1.14
  -1   9 -11    8.34    0.97
  -1   9 -11    8.67    0.95
   1  -9  11    6.97    1.10
   1  -9  11    6.38    1.06
  -1   9 -12   29.92    1.38
  -1   9 -12   31.31    1.47
   1  -9  12   28.71    1.55
   1  -9  12   30.40    1.66
   1  -9  12   31.00    1.57
  -1   8  17  192.90    5.67
  -1   8  17  187.20    5.51
   1  -8 -17  183.40    5.42
   1  -8 -17  172.60    5.12
  -1   8  16  164.60    4.87
  -1   8  16  157.90    4.65
   1  -8 -16  140.10    4.13
   1  -8 -16  153.40    4.56
  -1   8  15  269.30    7.82
  -1   8  15  280.10    8.16
   1  -8 -15  275.00    8.02
   1  -8 -15  288.30    8.35
  -1   8  14    3.84    0.60
  -1   8  14    4.52    0.68
   1  -8 -14    4.40    0.47
   1  -8 -14    3.75    0.62
  -1   8  13  326.60    9.44
  -1   8  13  352.00   10.21
   1  -8 -13  354.30   10.28
   1  -8 -13  359.40   10.35
  -1   8  12    1.18    0.44
  -1   8  12    1.38    0.51
   1  -8 -12    0.81    0.55
   1  -8 -12    2.05    0.38
  -1   8  11  337.80    9.74
  -1   8  11  345.40   10.02
   1  -8 -11  380.10   10.99
   1  -8 -11  377.30   10.87
  -1   8   9  603.20   17.31
  -1   8   9  585.90   16.85
   1  -8  -9  576.90   16.56
   1  -8  -9  610.20   17.54
  -1   8   8  116.30    3.45
  -1   8   8  119.60    3.50
   1  -8  -8  120.60    3.57
   1  -8  -8  119.00    3.51
  -1   8   7  619.80   17.79
  -1   8   7  622.30   17.89
   1  -8  -7  625.90   17.98
   1  -8  -7  589.60   16.93
  -1   8   6   54.35    1.67
  -1   8   6   54.74    1.71
   1  -8  -6   55.61    1.72
   1  -8  -6   55.93    1.74
  -1   8   5 1489.00   42.65
  -1   8   5 1415.00   40.51
   1  -8  -5 1458.00   41.75
   1  -8  -5 1420.00   40.68
  -1   8   4    5.87    0.43
  -1   8   4    5.25    0.40
   1  -8  -4    5.22    0.46
   1  -8  -4    5.24    0.39
  -1   8   2   75.80    2.30
  -1   8   2   72.38    2.21
   1  -8  -2   74.65    2.27
   1  -8  -2   73.08    2.23
  -1   8   1  915.10   26.27
  -1   8   1  889.20   25.52
   1  -8  -1  937.90   26.91
   1  -8  -1  887.50   25.47
  -1   8   0    2.10    0.40
  -1   8   0    1.92    0.38
   1  -8   0    2.50    0.39
   1  -8   0    2.80    0.47
  -1   8  -1  432.60   12.49
  -1   8  -1  461.50   13.32
  -1   8  -2   38.39    1.30
  -1   8  -2   37.56    1.32
   1  -8   2   35.11    1.26
   1  -8   2   39.12    1.32
  -1   8  -3  569.90   16.42
  -1   8  -3  569.40   16.40
   1  -8   3  583.70   16.84
   1  -8   3  571.80   16.48
  -1   8  -4   11.00    0.68
  -1   8  -4   10.30    0.64
   1  -8   4   10.95    0.70
   1  -8   4   10.83    0.74
  -1   8  -5  519.70   15.00
  -1   8  -5  496.80   14.32
   1  -8   5  517.20   14.93
   1  -8   5  502.70   14.51
  -1   8  -6   10.84    0.73
  -1   8  -6    8.88    0.75
   1  -8   6    9.82    0.70
   1  -8   6   10.49    0.77
  -1   8  -7  133.00    3.98
  -1   8  -7  123.40    3.72
   1  -8   7  121.90    3.73
   1  -8   7  119.50    3.60
  -1   8  -8    2.11    0.68
  -1   8  -8    0.71    0.69
   1  -8   8    0.96    0.75
   1  -8   8    1.73    0.70
  -1   8  -9  141.80    4.23
  -1   8  -9  140.30    4.20
   1  -8   9  131.80    4.00
   1  -8   9  135.30    4.05
  -1   8 -10   24.85    1.21
  -1   8 -10   26.11    1.19
   1  -8  10   23.25    1.06
   1  -8  10   23.16    1.15
  -1   8 -11   41.10    1.59
  -1   8 -11   42.02    1.54
   1  -8  11   39.03    1.53
   1  -8  11   39.23    1.44
  -1   8 -12    0.33    1.04
  -1   8 -12   -0.76    1.02
   1  -8  12    0.54    0.90
   1  -8  12    1.21    0.89
   1  -8  12   -0.41    1.21
  -1   8 -13    1.80    1.25
  -1   8 -13    1.41    1.24
   1  -8  13    2.31    1.49
   1  -8  13    1.12    1.09
  -1   7  16    4.38    0.52
  -1   7  16    3.88    0.60
   1  -7 -16    3.24    0.54
   1  -7 -16    3.31    0.46
  -1   7  15   29.00    1.02
  -1   7  15   26.55    1.04
   1  -7 -15   23.45    0.87
   1  -7 -15   25.65    1.00
  -1   7  14    8.93    0.63
  -1   7  14    7.38    0.51
   1  -7 -14    7.90    0.48
   1  -7 -14    8.01    0.62
  -1   7  13   40.54    1.33
  -1   7  13   41.76    1.39
   1  -7 -13   44.25    1.36
   1  -7 -13   44.28    1.47
  -1   7  12   26.20    0.93
  -1   7  12   27.47    1.01
   1  -7 -12   27.55    0.91
   1  -7 -12   26.15    0.99
  -1   7  11  293.20    8.46
  -1   7  11  310.30    9.00
  -1   7  10    2.68    0.40
  -1   7  10    3.96    0.34
   1  -7 -10    3.33    0.37
   1  -7 -10    4.12    0.36
  -1   7   9  654.10   18.75
  -1   7   9  645.40   18.55
   1  -7  -9  645.00   18.49
   1  -7  -9  660.50   18.96
  -1   7   8   43.21    1.33
  -1   7   8   42.80    1.37
   1  -7  -8   43.95    1.37
   1  -7  -8   44.10    1.37
  -1   7   7  549.00   15.78
  -1   7   7  535.00   15.36
   1  -7  -7  505.00   14.50
   1  -7  -7  527.70   15.16
  -1   7   6   57.28    1.74
  -1   7   6   58.43    1.79
   1  -7  -6   54.93    1.69
   1  -7  -6   56.76    1.74
  -1   7   5  750.10   21.51
  -1   7   5  745.00   21.39
   1  -7  -5  761.40   21.84
   1  -7  -5  762.00   21.86
  -1   7   4   30.87    1.04
  -1   7   4   29.78    0.98
   1  -7  -4   30.39    1.01
   1  -7  -4   30.03    1.00
  -1   7   2   97.82    2.93
  -1   7   2  100.50    2.98
   1  -7  -2  100.40    2.99
   1  -7  -2   96.71    2.88
  -1   7   0    0.85    0.33
  -1   7   0    1.99    0.39
   1  -7   0    0.89    0.32
   1  -7   0    0.91    0.38
  -1   7  -1 1314.00   37.66
  -1   7  -1 1316.00   37.72
   1  -7   1 1339.00   38.35
   1  -7   1 1333.00   38.20
  -1   7  -2  100.20    3.01
  -1   7  -2  102.80    3.07
   1  -7   2  101.70    3.03
   1  -7   2  101.70    3.04
  -1   7  -4    0.33    0.39
  -1   7  -4   -0.03    0.49
   1  -7   4    0.08    0.52
   1  -7   4    1.12    0.46
  -1   7  -5  899.80   25.84
  -1   7  -5  884.40   25.42
   1  -7   5  904.00   25.98
   1  -7   5  899.40   25.84
  -1   7  -6   26.14    1.03
  -1   7  -6   22.93    0.99
   1  -7   6   23.58    1.01
   1  -7   6   23.57    1.01
  -1   7  -7  615.50   17.74
  -1   7  -7  609.40   17.55
  -1   7  -8    3.23    0.74
  -1   7  -8    3.22    0.65
   1  -7   8    2.93    0.65
   1  -7   8    3.53    0.76
  -1   7  -9  411.00   11.88
  -1   7  -9  418.50   12.10
   1  -7   9  417.40   12.11
   1  -7   9  412.00   11.90
  -1   7 -10   18.06    0.98
  -1   7 -10   18.39    0.95
   1  -7  10   18.36    1.05
   1  -7  10   16.80    0.87
  -1   7 -11  476.30   13.74
  -1   7 -11  504.10   14.56
   1  -7  11  466.40   13.50
   1  -7  11  488.80   14.09
  -1   7 -12    1.43    0.94
  -1   7 -12    1.38    0.93
   1  -7  12    1.38    0.77
   1  -7  12    0.92    0.79
   1  -7  12   -0.15    1.00
  -1   7 -13  192.10    5.70
  -1   7 -13  172.60    5.11
   1  -7  13  193.50    5.70
   1  -7  13  190.30    5.70
  -1   6  15   65.39    2.01
  -1   6  15   65.68    1.99
  -1   6  14    2.71    0.38
  -1   6  14    2.72    0.50
   1  -6 -14    1.84    0.46
   1  -6 -14    1.40    0.36
  -1   6  13  308.00    8.91
  -1   6  13  325.10    9.42
   1  -6 -13  308.50    8.96
   1  -6 -13  305.30    8.82
  -1   6  12   24.68    0.90
  -1   6  12   22.94    0.82
   1  -6 -12   22.55    0.76
   1  -6 -12   24.36    0.91
  -1   6  11   88.55    2.62
  -1   6  11   87.71    2.63
   1  -6 -11   90.65    2.71
   1  -6 -11   92.98    2.72
  -1   6  10    0.67    0.32
  -1   6  10   -0.17    0.27
   1  -6 -10    0.64    0.23
   1  -6 -10    0.15    0.31
  -1   6   9  191.70    5.53
  -1   6   9  190.00    5.52
   1  -6  -9  201.80    5.83
   1  -6  -9  187.40    5.44
  -1   6   8  485.30   13.93
  -1   6   8  472.90   13.60
   1  -6  -8  474.00   13.62
   1  -6  -8  461.50   13.25
  -1   6   7  683.70   19.63
  -1   6   7  709.80   20.34
   1  -6  -7  709.60   20.35
   1  -6  -7  729.60   20.92
  -1   6   6  257.40    7.44
  -1   6   6  272.40    7.85
   1  -6  -6  263.50    7.61
   1  -6  -6  257.60    7.43
  -1   6   5    0.53    0.25
  -1   6   5    1.10    0.28
   1  -6  -5    0.63    0.29
   1  -6  -5    0.58    0.24
  -1   6   4    0.19    0.28
  -1   6   4    0.10    0.27
   1  -6  -4   -0.31    0.28
   1  -6  -4   -0.02    0.26
  -1   6   3  448.80   12.91
  -1   6   3  467.50   13.43
   1  -6  -3  447.10   12.86
   1  -6  -3  459.40   13.21
  -1   6   2   19.14    0.69
  -1   6   2   19.92    0.71
   1  -6  -2   20.51    0.75
   1  -6  -2   19.73    0.70
  -1   6   1  678.00   19.47
  -1   6   1  668.00   19.17
   1  -6  -1  664.60   19.08
   1  -6  -1  692.80   19.89
  -1   6   0    1.75    0.29
  -1   6   0    1.60    0.33
   1  -6   0    1.67    0.33
   1  -6   0    1.44    0.33
  -1   6  -1   38.81    1.26
  -1   6  -1   38.76    1.25
   1  -6   1   39.70    1.28
   1  -6   1   37.86    1.22
  -1   6  -2  241.20    7.00
  -1   6  -2  238.00    6.92
   1  -6   2  225.70    6.55
   1  -6   2  232.60    6.75
  -1   6  -3   26.83    0.96
  -1   6  -3   26.30    0.93
   1  -6   3   26.99    0.92
   1  -6   3   25.35    0.90
  -1   6  -4  107.50    3.22
  -1   6  -4  104.10    3.10
   1  -6   4  102.10    3.04
   1  -6   4  100.10    2.98
  -1   6  -5  239.90    7.00
  -1   6  -5  242.50    7.04
   1  -6   5  246.20    7.16
   1  -6   5  241.00    7.01
  -1   6  -6   31.48    1.12
   1  -6   6   31.53    1.12
   1  -6   7  304.40    8.87
  -1   6  -8   32.16    1.22
  -1   6  -8   28.25    1.14
   1  -6   8   33.04    1.30
   1  -6   8   31.35    1.22
  -1   6  -9  296.90    8.63
  -1   6  -9  292.10    8.49
   1  -6   9  283.00    8.22
   1  -6   9  286.00    8.36
  -1   6 -10    3.17    0.62
  -1   6 -10    2.40    0.67
   1  -6  10    2.57    0.60
   1  -6  10    3.03    0.88
  -1   6 -11  423.20   12.22
  -1   6 -11  419.90   12.15
   1  -6  11  429.00   12.39
   1  -6  11  406.70   11.81
  -1   6 -12   19.75    1.02
  -1   6 -12   20.85    1.15
   1  -6  12   21.26    1.09
   1  -6  12   19.54    1.25
  -1   6 -13  391.40   11.34
  -1   6 -13  395.30   11.43
  -1   6 -14   22.93    1.33
  -1   6 -14   22.69    1.30
   1  -6  14   22.73    1.44
   1  -6  14   24.39    1.28
  -1   5  13  384.90   11.17
  -1   5  13  374.50   10.88
   1  -5 -13  382.10   11.13
   1  -5 -13  368.90   10.76
  -1   5  12  423.40   12.25
  -1   5  12  427.30   12.34
   1  -5 -12  423.60   12.27
   1  -5 -12  446.30   12.90
  -1   5  11  461.40   13.32
  -1   5  11  421.10   12.14
   1  -5 -11  411.80   11.86
   1  -5 -11  426.60   12.32
  -1   5  10  561.30   16.15
  -1   5  10  531.10   15.26
   1  -5 -10  570.50   16.41
   1  -5 -10  568.80   16.34
  -1   5   9  185.30    5.37
  -1   5   9  186.20    5.37
   1  -5  -9  185.70    5.36
   1  -5  -9  186.60    5.40
  -1   5   8   40.93    1.26
  -1   5   8   42.02    1.26
   1  -5  -8   43.84    1.31
   1  -5  -8   40.41    1.24
  -1   5   7  634.50   18.19
  -1   5   7  660.10   18.94
   1  -5  -7  670.70   19.25
   1  -5  -7  651.20   18.68
  -1   5   6   71.23    2.13
  -1   5   6   72.37    2.13
   1  -5  -6   73.45    2.17
   1  -5  -6   71.68    2.13
   1  -5  -5  913.30   26.17
  -1   5   4    5.90    0.33
  -1   5   4    5.96    0.33
   1  -5  -4    5.69    0.33
   1  -5  -4    5.64    0.32
  -1   5   2   92.68    2.73
  -1   5   2   90.29    2.68
   1  -5  -2   96.27    2.85
   1  -5  -2   91.20    2.70
  -1   5   0   26.29    0.87
  -1   5   0   27.21    0.92
   1  -5   0   26.74    0.89
   1  -5   0   26.51    0.88
  -1   5  -1   85.75    2.56
  -1   5  -1   85.79    2.55
   1  -5   1   83.47    2.49
   1  -5   1   84.49    2.52
  -1   5  -2   56.27    1.74
  -1   5  -2   57.12    1.75
   1  -5   2   55.75    1.70
   1  -5   2   56.84    1.74
  -1   5  -3   19.64    0.73
  -1   5  -3   17.56    0.68
   1  -5   3   19.56    0.71
   1  -5   3   18.45    0.68
  -1   5  -4   11.72    0.57
  -1   5  -4   12.94    0.56
   1  -5   4   12.20    0.55
   1  -5   4   11.52    0.54
  -1   5  -5   38.44    1.27
  -1   5  -5   38.92    1.26
   1  -5   5   38.59    1.26
   1  -5   5   38.16    1.24
  -1   5  -6   83.31    2.51
  -1   5  -6   87.24    2.66
   1  -5   6   79.66    2.40
   1  -5   6   86.51    2.61
  -1   5  -7   17.29    0.80
  -1   5  -7   17.94    0.74
   1  -5   7   15.06    0.72
   1  -5   7   16.61    0.72
  -1   5  -8   23.55    1.07
  -1   5  -8   25.24    0.96
   1  -5   8   26.32    1.10
   1  -5   8   22.83    0.94
  -1   5  -9    0.44    0.64
  -1   5  -9    0.00    0.69
   1  -5   9    0.49    0.64
   1  -5   9    0.84    0.53
  -1   5 -10    3.04    0.62
  -1   5 -10    2.75    0.69
   1  -5  10    2.31    0.56
   1  -5  10    2.04    0.69
  -1   5 -11  153.30    4.55
  -1   5 -11  156.50    4.63
   1  -5  11  157.80    4.65
   1  -5  11  149.20    4.40
   1  -5  11  152.10    4.59
  -1   5 -12    1.17    0.70
  -1   5 -12    1.21    0.74
   1  -5  12    1.33    0.67
   1  -5  12    1.66    0.93
  -1   5 -13  142.80    4.22
  -1   5 -13  151.40    4.53
   1  -5  13  147.40    4.37
   1  -5  13  147.40    4.44
  -1   5 -14   -1.47    0.95
  -1   5 -14    1.05    0.95
   1  -5  14   -0.23    0.99
   1  -5  14    1.30    0.85
  -1   5 -15   31.40    1.44
  -1   5 -15   27.57    1.48
   1  -5  15   33.31    1.72
   1  -5  15   30.01    1.44
  -1   4  12  631.90   18.44
  -1   4  12  626.40   18.27
   1  -4 -12  616.30   18.20
   1  -4 -12  653.00   19.29
  -1   4  11  791.80   22.90
  -1   4  11  847.80   24.52
   1  -4 -11  810.40   23.51
   1  -4 -11  786.20   22.79
  -1   4  10  726.20   20.94
  -1   4  10  797.30   22.98
   1  -4 -10  629.70   18.16
   1  -4 -10  644.30   18.59
  -1   4   8  221.10    6.37
  -1   4   8  231.10    6.67
   1  -4  -8  221.20    6.37
   1  -4  -8  220.30    6.36
  -1   4   6  107.50    3.12
  -1   4   6   98.10    2.87
   1  -4  -6  105.40    3.06
   1  -4  -6  104.70    3.05
  -1   4   4   57.25    1.70
  -1   4   4   63.26    1.87
   1  -4  -4   59.71    1.77
   1  -4  -4   60.03    1.79
  -1   4   3  195.80    5.66
  -1   4   3  200.50    5.79
   1  -4  -3  195.60    5.65
   1  -4  -3  211.20    6.10
  -1   4   2    7.54    0.33
  -1   4   2    6.82    0.33
   1  -4  -2    7.99    0.34
   1  -4  -2    7.86    0.35
  -1   4   1   53.14    1.60
  -1   4   1   53.80    1.62
   1  -4  -1   52.82    1.59
   1  -4  -1   52.17    1.58
  -1   4   0   35.23    1.11
  -1   4   0   34.72    1.09
   1  -4   0   35.82    1.12
   1  -4   0   36.91    1.15
  -1   4  -2  576.60   16.56
  -1   4  -2  593.30   17.03
   1  -4   2  586.70   16.85
   1  -4   2  574.70   16.49
  -1   4  -3 1973.00   56.45
  -1   4  -4  688.90   19.78
  -1   4  -4  678.70   19.48
   1  -4   4  691.60   19.85
   1  -4   4  675.80   19.40
  -1   4  -5 1112.00   31.89
  -1   4  -5 1107.00   31.72
   1  -4   5 1103.00   31.61
   1  -4   5 1084.00   31.06
  -1   4  -6    2.63    0.34
  -1   4  -6    2.95    0.39
   1  -4   6    2.48    0.29
   1  -4   6    2.65    0.37
  -1   4  -7  665.40   19.14
  -1   4  -7  694.60   19.94
   1  -4   7  671.80   19.31
   1  -4   7  702.10   20.16
  -1   4  -8   43.43    1.45
  -1   4  -8   43.28    1.37
   1  -4   8   42.30    1.35
   1  -4   8   43.13    1.42
  -1   4  -9  421.70   12.21
  -1   4  -9  410.90   11.86
   1  -4   9  405.70   11.77
   1  -4   9  397.10   11.46
  -1   4 -10   23.83    1.06
  -1   4 -10   22.91    0.97
   1  -4  10   23.40    0.89
   1  -4  10   21.15    0.96
   1  -4  10   23.37    0.90
  -1   4 -11   24.71    1.04
  -1   4 -12   35.20    1.27
  -1   4 -12   36.31    1.38
   1  -4  12   35.32    1.44
  -1   4 -13    0.18    0.80
  -1   4 -13   -0.71    0.73
   1  -4  13   -0.04    0.95
   1  -4  13    0.34    0.68
  -1   4 -14    2.63    0.95
  -1   4 -14    1.11    0.81
   1  -4  14    1.51    0.96
   1  -4  14    2.44    0.76
  -1   4 -15    1.30    0.98
  -1   4 -15    1.16    1.04
   1  -4  15    1.37    0.88
   1  -4  15    0.83    1.14
  -1   3  11  110.50    3.33
  -1   3  11  100.90    3.05
  -1   3  10  658.40   19.21
  -1   3  10  665.30   19.43
   1  -3 -10  695.10   20.51
   1  -3 -10  679.20   20.04
  -1   3   9  167.40    4.87
  -1   3   9  165.90    4.83
   1  -3  -9  169.30    4.94
   1  -3  -9  175.50    5.11
  -1   3   8  234.20    6.78
  -1   3   8  230.20    6.65
   1  -3  -8  232.20    6.72
   1  -3  -8  239.40    6.92
  -1   3   7  651.10   18.73
  -1   3   7  626.70   18.02
   1  -3  -6   12.86    0.42
   1  -3  -6   11.52    0.40
  -1   3   4   22.11    0.68
  -1   3   4   21.50    0.67
   1  -3  -4   22.24    0.69
   1  -3  -4   22.45    0.70
  -1   3   3  287.80    8.27
  -1   3   3  284.70    8.19
   1  -3  -3  278.80    8.02
   1  -3  -3  299.00    8.59
  -1   3   2   60.86    1.80
  -1   3   2   67.32    1.98
   1  -3  -2   63.75    1.88
   1  -3  -2   63.61    1.88
  -1   3   0   43.75    1.33
  -1   3   0   45.64    1.38
   1  -3   0   45.45    1.38
   1  -3   0   44.00    1.33
  -1   3  -1  428.60   12.31
  -1   3  -1  426.80   12.26
   1  -3   1  412.90   11.85
   1  -3   1  430.10   12.35
  -1   3  -2  278.40    8.02
  -1   3  -2  286.10    8.25
   1  -3   2  285.50    8.23
   1  -3   2  280.30    8.08
  -1   3  -4  238.40    6.89
  -1   3  -4  238.90    6.92
   1  -3   4  233.60    6.75
   1  -3   4  232.80    6.72
   1  -3   6   20.02    0.70
   1  -3   6   19.77    0.72
  -1   3  -7 2042.00   58.45
  -1   3  -7 1964.00   56.26
   1  -3   7 1937.00   55.48
  -1   3  -8  233.70    6.80
  -1   3  -8  217.50    6.29
   1  -3   8  214.70    6.21
   1  -3   8  223.40    6.50
  -1   3  -9  826.30   23.70
  -1   3  -9  832.50   23.92
   1  -3   9  982.00   28.18
   1  -3   9  990.20   28.48
  -1   3 -10  118.80    3.56
  -1   3 -10  120.70    3.57
   1  -3  10  121.40    3.65
   1  -3  10  122.70    3.63
  -1   3 -11  278.00    8.06
  -1   3 -11  287.70    8.39
   1  -3  11  295.90    8.56
   1  -3  11  282.90    8.26
  -1   3 -12    5.75    0.62
  -1   3 -12    5.73    0.73
   1  -3  12    5.19    0.50
   1  -3  12    5.98    0.76
  -1   3 -13   92.28    2.83
  -1   3 -13   86.70    2.73
   1  -3  13   90.12    2.72
   1  -3  13   88.58    2.81
  -1   3 -14    9.39    0.93
  -1   3 -14   12.22    0.84
   1  -3  14   10.95    1.00
   1  -3  14   11.60    0.80
  -1   3 -15  141.60    4.26
  -1   3 -15  137.70    4.20
   1  -3  15  132.70    3.93
   1  -3  15  137.10    4.20
  -1   3 -16   -0.82    1.19
  -1   3 -16   -0.88    1.31
   1  -3  16    0.18    1.51
   1  -3  16   -0.06    0.90
  -1   2   8    8.60    0.29
  -1   2   8    9.33    0.31
  -1   2   7   90.22    2.65
  -1   2   7   84.59    2.49
   1  -2  -7   88.61    2.62
   1  -2  -7   84.69    2.51
  -1   2   6  110.80    3.23
  -1   2   6  102.50    2.99
   1  -2  -6  102.50    3.00
   1  -2  -6  110.80    3.23
  -1   2   4   26.79    0.79
  -1   2   4   24.35    0.73
   1  -2  -4   26.80    0.80
   1  -2  -4   24.41    0.73
   1  -2  -2  178.30    5.14
   1  -2  -2  174.60    5.03
  -1   2   0  235.60    6.79
  -1   2   0  237.90    6.86
   1  -2   0  243.30    7.01
   1  -2   0  236.00    6.80
  -1   2  -1 1080.00   30.90
   1  -2   2  620.80   17.79
  -1   2  -4  481.80   13.83
  -1   2  -4  476.10   13.68
   1  -2   4  486.60   13.96
   1  -2   4  474.50   13.63
  -1   2  -5 1146.00   32.82
  -1   2  -6   68.21    2.02
  -1   2  -6   68.64    2.06
   1  -2   6   66.36    1.99
   1  -2   6   65.79    1.95
  -1   2  -7 1500.00   42.98
   1  -2   7 1459.00   41.79
   1  -2   7 1410.00   40.37
  -1   2  -8    5.77    0.37
  -1   2  -8    4.87    0.40
   1  -2   8    5.56    0.34
   1  -2   8    5.01    0.40
   1  -2   8    5.68    0.35
  -1   2  -9 1239.00   35.53
  -1   2  -9 1255.00   35.94
   1  -2   9 1200.00   34.42
   1  -2   9 1230.00   35.25
  -1   2 -10   15.86    0.68
  -1   2 -10   15.57    0.75
   1  -2  10   17.19    0.68
   1  -2  10   17.23    0.78
  -1   2 -11  493.60   14.21
  -1   2 -11  512.10   14.78
   1  -2  11  531.50   15.28
   1  -2  11  501.10   14.47
  -1   2 -12   18.11    0.88
  -1   2 -12   18.02    0.81
   1  -2  12   18.48    0.90
   1  -2  12   18.60    0.75
  -1   2 -13  146.90    4.38
  -1   2 -13  134.80    3.99
   1  -2  13  140.80    4.22
   1  -2  13  149.70    4.39
  -1   2 -14    3.52    0.82
  -1   2 -14    3.20    0.73
   1  -2  14    3.61    0.53
   1  -2  14    2.45    0.83
  -1   2 -15  237.50    7.00
  -1   2 -15  237.40    6.93
   1  -2  15  232.40    6.85
   1  -2  15  237.20    6.88
  -1   2 -16   14.63    1.02
  -1   2 -16   16.46    1.29
   1  -2  16   11.85    1.25
   1  -2  16   14.21    0.87
  -1   1   4  181.90    5.77
  -1   1   2  214.70    6.18
  -1   1   0  136.60    3.94
  -1   1   0  146.00    4.21
   1  -1   0  138.10    3.99
   1  -1   0  141.40    4.08
  -1   1  -1  243.70    7.01
  -1   1  -1  229.30    6.60
   1  -1   1  251.80    7.24
   1  -1   1  232.60    6.70
   1  -1   2   83.81    2.45
   1  -1   2   82.60    2.42
  -1   1  -3  117.60    3.42
  -1   1  -3  128.10    3.71
   1  -1   3  123.60    3.59
   1  -1   3  120.50    3.49
  -1   1  -5   90.95    2.66
  -1   1  -5   86.39    2.54
   1  -1   5   83.69    2.46
   1  -1   5   84.49    2.47
  -1   1  -6  566.20   16.26
  -1   1  -6  596.70   17.11
   1  -1   6  555.20   15.93
   1  -1   6  552.40   15.86
   1  -1   6  596.50   17.11
   1  -1   7    6.85    0.32
   1  -1   7    5.99    0.33
  -1   1  -8   58.17    1.73
  -1   1  -8   56.98    1.74
   1  -1   8   59.03    1.76
   1  -1   8   54.17    1.65
  -1   1  -9  207.70    6.05
  -1   1  -9  206.00    5.95
   1  -1   9  195.20    5.64
   1  -1   9  202.50    5.87
  -1   1 -10   25.39    0.94
  -1   1 -10   25.02    0.84
   1  -1  10   25.62    0.95
   1  -1  10   27.45    0.91
  -1   1 -11  200.60    5.87
  -1   1 -11  194.00    5.64
   1  -1  11  203.70    5.90
   1  -1  11  195.30    5.73
  -1   1 -12   20.47    0.81
  -1   1 -12   19.83    0.86
   1  -1  12   21.51    0.76
   1  -1  12   20.08    0.91
  -1   1 -13   20.61    0.87
  -1   1 -13   22.24    0.96
   1  -1  13   22.54    0.98
   1  -1  13   23.43    0.83
  -1   1 -14    5.59    0.66
  -1   1 -14    5.05    0.72
   1  -1  14    5.49    0.55
   1  -1  14    4.98    0.78
  -1   1 -15   56.94    1.94
  -1   1 -15   57.17    1.85
   1  -1  15   58.63    1.96
   1  -1  15   60.09    1.85
  -1   1 -16    0.04    0.73
  -1   1 -16   -0.28    0.98
   1  -1  16    0.20    0.63
   1  -1  16    0.54    0.94
  -1   0   9  723.40   21.57
  -1   0   9  726.70   21.70
  -1   0   8  155.20    4.60
  -1   0   8  156.60    4.65
  -1   0   0  169.40    4.87
   1   0   0  177.30    5.09
   1   0   0  169.90    4.88
   1   0   2   11.84    0.40
   1   0   2   10.51    0.37
   1   0   4   35.30    1.07
   1   0   4   36.79    1.10
  -1   0  -6    0.11    0.18
  -1   0  -6    0.54    0.19
   1   0   6    0.30    0.18
   1   0   6    0.01    0.18
  -1   0  -7 1059.00   30.36
  -1   0  -8  222.90    6.42
  -1   0  -8  226.80    6.57
   1   0   8  221.60    6.40
   1   0   8  219.90    6.33
  -1   0  -9  226.60    6.53
  -1   0  -9  241.00    6.99
   1   0   9  234.00    6.74
   1   0   9  234.90    6.79
  -1   0 -10   21.79    0.73
  -1   0 -10   21.97    0.80
   1   0  10   21.20    0.69
   1   0  10   20.27    0.74
  -1   0 -11   22.19    0.86
  -1   0 -11   22.21    0.82
   1   0  11   23.21    0.89
   1   0  11   21.82    0.74
  -1   0 -12  114.00    3.40
  -1   0 -12  114.40    3.39
   1   0  12  116.70    3.50
   1   0  12  115.60    3.39
  -1   0 -13   57.08    1.78
  -1   0 -13   55.94    1.79
   1   0  13   57.16    1.85
   1   0  13   53.42    1.63
  -1   0 -14    4.05    0.66
  -1   0 -14    2.80    0.58
   1   0  14    4.25    0.69
   1   0  14    3.52    0.46
  -1   0 -15   61.54    1.99
  -1   0 -15   55.06    1.77
   1   0  15   61.75    1.91
   1   0  15   64.49    2.09
  -1   0 -16    1.59    0.64
  -1   0 -16    0.50    0.87
   1   0  16   -0.99    0.84
   1   0  16    0.72    0.55
   1   0  17   -0.12    0.94
   1   0  17    0.38    0.74
  -1  -1  10   65.56    1.93
  -1  -1  10   68.74    2.06
   1   1 -10   70.78    2.11
   1   1 -10   67.42    2.01
  -1  -1   9  842.40   24.41
  -1  -1   9  831.30   24.08
   1   1  -9  811.90   23.61
   1   1  -9  878.10   25.54
  -1  -1   8  151.90    4.42
  -1  -1   8  158.30    4.60
   1   1  -8  149.70    4.35
   1   1  -8  154.60    4.51
  -1  -1   6  466.30   13.45
  -1  -1   6  460.10   13.28
   1   1  -6  470.60   13.59
   1   1  -6  464.60   13.42
  -1  -1  -4  408.50   11.72
  -1  -1  -4  448.10   12.85
   1   1   4  384.60   11.02
  -1  -1  -6  153.70    4.45
  -1  -1  -6  159.50    4.60
  -1  -1  -6  148.90    4.31
   1   1   6  157.80    4.54
   1   1   6  153.00    4.42
  -1  -1  -8   74.86    2.20
  -1  -1  -8   73.08    2.17
   1   1   8   72.60    2.14
   1   1   8   72.49    2.12
  -1  -1  -9  515.10   14.78
  -1  -1  -9  561.90   16.15
   1   1   9  516.60   14.82
   1   1   9  539.70   15.51
  -1  -1 -10  513.20   14.77
  -1  -1 -10  516.60   14.83
   1   1  10  503.50   14.45
   1   1  10  506.30   14.56
  -1  -1 -11  422.20   12.20
  -1  -1 -11  385.80   11.11
   1   1  11  313.80    9.09
   1   1  11  319.10    9.18
  -1  -1 -12  133.70    3.96
  -1  -1 -12  127.90    3.75
   1   1  12  129.40    3.76
   1   1  12  136.50    4.04
  -1  -1 -13  390.70   11.27
  -1  -1 -13  428.20   12.38
   1   1  13  417.80   12.02
   1   1  13  421.90   12.20
  -1  -1 -14   17.00    0.77
  -1  -1 -14   16.53    0.83
   1   1  14   16.18    0.86
   1   1  14   16.97    0.69
  -1  -1 -15  303.40    8.83
  -1  -1 -15  277.50    8.05
  -1  -1 -16   23.95    0.92
  -1  -1 -16   27.70    1.19
   1   1  16   26.97    1.02
   1   1  16   28.15    1.19
  -1  -2  12    0.20    0.33
  -1  -2  12   -0.18    0.29
  -1  -2  11  126.20    3.69
  -1  -2  11  121.50    3.57
   1   2 -11  130.30    3.83
   1   2 -11  120.80    3.56
  -1  -2  10   33.11    1.07
  -1  -2  10   32.64    1.02
   1   2 -10   33.27    1.06
   1   2 -10   30.17    0.97
  -1  -2   9  156.80    4.57
  -1  -2   9  153.80    4.47
   1   2  -9  158.90    4.63
   1   2  -9  155.70    4.54
   1   2  -8   54.93    1.63
   1   2  -8   56.74    1.69
  -1  -2   7   55.90    1.66
  -1  -2   7   57.60    1.71
   1   2  -7   57.05    1.70
   1   2  -7   61.47    1.82
  -1  -2   6  266.00    7.67
  -1  -2   6  266.80    7.69
   1   2  -6  279.70    8.07
   1   2  -6  280.10    8.07
  -1  -2   5  436.10   12.54
  -1  -2   5  442.40   12.71
   1   2  -5  452.90   13.02
   1   2  -5  436.10   12.55
  -1  -2   4    0.47    0.14
  -1  -2   4    0.60    0.17
   1   2  -4    0.14    0.15
   1   2  -4    0.12    0.16
   1   2  -3  124.90    3.62
   1   2  -3  121.80    3.53
  -1  -2   2  183.10    5.27
  -1  -2   2  173.20    4.99
   1   2  -2  168.50    4.86
   1   2  -2  183.70    5.29
  -1  -2   1  165.10    4.76
  -1  -2   1  176.40    5.08
   1   2  -1  171.40    4.94
   1   2  -1  170.60    4.92
  -1  -2   0   30.42    0.92
  -1  -2   0   31.02    0.93
   1   2   0   32.55    0.98
   1   2   0   31.27    0.94
  -1  -2  -2   69.73    2.04
  -1  -2  -2   71.88    2.09
   1   2   2   73.24    2.14
   1   2   2   77.61    2.27
  -1  -2  -3  352.00   10.09
   1   2   3  338.00    9.70
  -1  -2  -4  101.40    2.94
  -1  -2  -4  106.80    3.10
   1   2   4  106.30    3.09
   1   2   4  107.00    3.09
  -1  -2  -6   55.72    1.65
  -1  -2  -6   54.34    1.60
   1   2   6   53.64    1.59
   1   2   6   55.02    1.61
  -1  -2  -8   76.33    2.25
  -1  -2  -8   81.00    2.37
   1   2   8   80.93    2.37
   1   2   8   78.29    2.28
  -1  -2  -9  893.70   25.62
  -1  -2  -9  876.20   25.12
   1   2   9  884.10   25.32
   1   2   9  867.00   24.85
  -1  -2 -10  160.90    4.68
  -1  -2 -10  159.70    4.62
   1   2  10  164.70    4.78
   1   2  10  161.90    4.67
  -1  -2 -11  492.10   14.13
  -1  -2 -11  513.30   14.77
  -1  -2 -12   57.46    1.75
  -1  -2 -12   53.54    1.68
   1   2  12   55.23    1.73
   1   2  12   56.00    1.68
  -1  -2 -13  814.00   23.39
  -1  -2 -13  879.80   25.31
   1   2  13  806.70   23.15
   1   2  13  887.60   25.53
  -1  -2 -14    1.78    0.57
  -1  -2 -14    2.59    0.47
   1   2  14    2.04    0.61
   1   2  14    2.15    0.42
  -1  -2 -15  630.00   18.15
  -1  -2 -15  666.50   19.24
   1   2  15  689.20   19.85
   1   2  15  664.80   19.19
   1   2  16   30.02    1.21
   1   2  16   29.79    1.04
   1   2  17  165.70    4.87
   1   2  17  177.40    5.27
  -1  -3  13   47.43    1.46
  -1  -3  13   50.14    1.57
  -1  -3  12  117.40    3.45
  -1  -3  12  111.30    3.29
   1   3 -12  108.90    3.23
   1   3 -12  121.00    3.57
  -1  -3  11  270.20    7.84
  -1  -3  11  285.40    8.27
   1   3 -11  281.10    8.16
   1   3 -11  267.10    7.76
  -1  -3  10  100.30    2.96
  -1  -3  10   97.79    2.91
  -1  -3  10   91.08    2.69
   1   3 -10   94.86    2.82
   1   3 -10   97.56    2.89
  -1  -3   9  239.60    6.95
  -1  -3   9  230.50    6.68
   1   3  -9  238.60    6.92
   1   3  -9  233.50    6.78
  -1  -3   8  186.70    5.43
  -1  -3   8  188.80    5.49
   1   3  -8  192.70    5.60
   1   3  -8  185.20    5.38
  -1  -3   7    1.24    0.25
  -1  -3   7    0.80    0.25
   1   3  -7    1.12    0.28
   1   3  -7    1.74    0.28
  -1  -3   6   11.99    0.49
  -1  -3   6   12.24    0.47
   1   3  -6   12.11    0.46
   1   3  -6   12.28    0.48
  -1  -3   5   61.76    1.83
  -1  -3   5   62.30    1.86
   1   3  -5   63.12    1.87
   1   3  -5   64.49    1.91
  -1  -3   4    6.62    0.30
  -1  -3   4    6.97    0.32
   1   3  -4    7.40    0.34
   1   3  -4    7.42    0.33
  -1  -3   3   12.25    0.44
  -1  -3   3   12.67    0.46
   1   3  -3   12.74    0.45
   1   3  -3   11.22    0.41
  -1  -3   2  384.80   11.05
  -1  -3   2  361.80   10.39
  -1  -3   1    8.42    0.33
  -1  -3   1    8.32    0.32
   1   3  -1    8.95    0.34
   1   3  -1    8.76    0.34
   1   3   0    0.38    0.17
   1   3   0    0.84    0.16
  -1  -3  -1   68.27    2.01
  -1  -3  -1   74.57    2.19
   1   3   1   73.71    2.17
   1   3   1   67.98    2.00
  -1  -3  -2   89.14    2.60
  -1  -3  -2   81.70    2.39
   1   3   2   81.83    2.39
   1   3   2   87.95    2.57
  -1  -3  -3    5.52    0.26
  -1  -3  -3    4.90    0.24
  -1  -3  -5  107.40    3.12
  -1  -3  -5  111.80    3.24
   1   3   5  113.50    3.28
   1   3   5  106.50    3.10
  -1  -3  -6  328.70    9.44
  -1  -3  -6  322.30    9.25
   1   3   6  311.90    8.96
   1   3   6  325.80    9.35
  -1  -3  -7  736.50   21.09
  -1  -3  -7  734.70   21.05
   1   3   7  688.60   19.71
   1   3   7  695.60   19.93
  -1  -3  -8  473.30   13.58
  -1  -3  -8  465.00   13.34
   1   3   8  482.40   13.85
   1   3   8  437.80   12.55
  -1  -3  -9  785.80   22.53
  -1  -3  -9  742.60   21.28
  -1  -3 -10  249.20    7.20
  -1  -3 -10  253.40    7.29
   1   3  10  238.00    6.85
   1   3  10  257.00    7.41
  -1  -3 -11  192.00    5.54
  -1  -3 -11  197.30    5.72
   1   3  11  204.10    5.91
   1   3  11  184.30    5.32
  -1  -3 -12    4.76    0.45
  -1  -3 -12    5.07    0.43
   1   3  12    5.09    0.40
   1   3  12    4.91    0.49
  -1  -3 -13  125.90    3.72
  -1  -3 -13  123.80    3.64
   1   3  13  127.60    3.78
   1   3  13  128.10    3.75
  -1  -3 -14    1.32    0.55
  -1  -3 -14    0.86    0.47
   1   3  14    2.74    0.46
   1   3  14    1.50    0.53
  -1  -3 -15  227.60    6.65
  -1  -3 -15  226.00    6.58
   1   3  15  219.30    6.37
   1   3  15  237.60    6.94
  -1  -3 -16   39.27    1.37
  -1  -3 -16   35.25    1.24
   1   3  17  122.20    3.63
   1   3  17  127.40    3.85
  -1  -4  13  124.20    3.70
  -1  -4  13  120.30    3.55
  -1  -4  12  118.50    3.51
  -1  -4  12  116.60    3.46
   1   4 -12  114.60    3.42
   1   4 -12  122.30    3.63
  -1  -4  11  576.30   16.61
  -1  -4  11  576.80   16.63
   1   4 -11  608.50   17.56
   1   4 -11  601.20   17.34
  -1  -4  10  131.30    3.86
  -1  -4  10  137.90    4.06
   1   4 -10  139.00    4.09
   1   4 -10  137.00    4.04
  -1  -4   9 1102.00   31.64
  -1  -4   9 1059.00   30.42
   1   4  -9 1136.00   32.61
   1   4  -9 1115.00   32.02
  -1  -4   8   97.25    2.90
  -1  -4   8   97.18    2.90
   1   4  -8   97.25    2.89
   1   4  -8   96.08    2.87
  -1  -4   7  907.10   26.04
  -1  -4   7  954.80   27.40
   1   4  -7  934.70   26.83
   1   4  -7  916.90   26.32
  -1  -4   6  390.20   11.24
  -1  -4   6  395.70   11.38
   1   4  -6  394.40   11.35
   1   4  -6  388.60   11.19
  -1  -4   5 1276.00   36.56
   1   4  -5 1300.00   37.25
   1   4  -5 1311.00   37.55
  -1  -4   4  569.10   16.33
  -1  -4   4  551.20   15.83
   1   4  -4  549.00   15.76
   1   4  -4  547.20   15.72
  -1  -4  -2  622.30   17.83
   1   4   2  514.40   14.75
   1   4   4   42.63    1.29
   1   4   4   43.57    1.31
  -1  -4  -6  283.80    8.16
  -1  -4  -6  281.40    8.09
   1   4   6  257.90    7.42
   1   4   6  277.90    8.00
  -1  -4  -7  253.30    7.28
  -1  -4  -7  254.80    7.33
   1   4   7  227.60    6.56
   1   4   7  232.10    6.68
  -1  -4  -8  306.80    8.82
  -1  -4  -8  292.60    8.41
   1   4   8  296.30    8.52
   1   4   8  298.00    8.56
  -1  -4  -9   20.54    0.68
  -1  -4  -9   21.72    0.71
   1   4   9   19.30    0.63
   1   4   9   19.82    0.67
  -1  -4 -10  166.20    4.82
  -1  -4 -10  153.80    4.45
   1   4  10  160.00    4.64
   1   4  10  153.20    4.43
  -1  -4 -11   12.87    0.54
  -1  -4 -11   11.26    0.46
   1   4  11   12.07    0.47
   1   4  11   12.14    0.49
  -1  -4 -12  317.50    9.18
  -1  -4 -12  318.20    9.18
   1   4  12  317.40    9.17
   1   4  12  297.20    8.57
  -1  -4 -13   26.46    0.95
  -1  -4 -13   26.32    0.95
   1   4  13   26.94    0.98
   1   4  13   24.56    0.86
  -1  -4 -14   67.51    2.09
  -1  -4 -14   67.93    2.09
   1   4  14   68.63    2.13
   1   4  14   64.29    1.96
  -1  -4 -15    0.26    0.58
  -1  -4 -15    0.14    0.54
   1   4  15    0.44    0.55
   1   4  15   -0.11    0.62
  -1  -4 -16    4.23    0.68
  -1  -4 -16    3.00    0.62
   1   4  16    3.52    0.67
   1   4  16    3.66    0.67
  -1  -4 -17   30.96    1.24
  -1  -4 -17   33.34    1.20
   1   4  18    8.67    0.81
   1   4  18   10.53    0.96
  -1  -5  13   12.28    0.77
  -1  -5  13   11.10    0.88
   1   5 -13   11.53    0.90
   1   5 -13   10.10    0.81
  -1  -5  12  112.20    3.39
  -1  -5  12  109.10    3.26
   1   5 -12  115.60    3.48
   1   5 -12  115.20    3.44
  -1  -5  11  136.40    4.03
  -1  -5  11  127.70    3.80
   1   5 -11  138.70    4.10
   1   5 -11  133.50    3.99
  -1  -5  10  107.10    3.20
  -1  -5  10  103.30    3.09
   1   5 -10  106.00    3.18
   1   5 -10  104.40    3.13
  -1  -5   9  474.20   13.67
  -1  -5   9  471.70   13.61
   1   5  -9  493.80   14.24
   1   5  -9  478.40   13.81
  -1  -5   8  131.30    3.87
  -1  -5   8  128.60    3.82
   1   5  -8  133.10    3.95
   1   5  -8  137.00    4.03
  -1  -5   7  318.10    9.22
  -1  -5   7  308.10    8.93
   1   5  -7  321.90    9.30
   1   5  -7  321.50    9.32
  -1  -5   6   60.43    1.84
  -1  -5   6   56.95    1.77
   1   5  -6   59.21    1.81
   1   5  -6   58.34    1.78
  -1  -5   5   48.98    1.53
  -1  -5   5   50.73    1.56
   1   5  -5   49.09    1.52
   1   5  -5   48.27    1.49
  -1  -5   4   65.38    1.96
  -1  -5   4   63.62    1.93
   1   5  -4   63.49    1.91
   1   5  -4   65.91    1.99
  -1  -5   3  123.60    3.61
  -1  -5   3  120.80    3.55
   1   5  -3  121.70    3.57
   1   5  -3  120.70    3.54
  -1  -5   2  253.30    7.30
  -1  -5   2  246.10    7.12
   1   5  -2  250.90    7.25
   1   5  -2  249.20    7.21
  -1  -5   1  273.00    7.88
  -1  -5   1  286.40    8.25
   1   5  -1  277.70    8.01
   1   5  -1  284.70    8.21
   1   5   1  884.50   25.34
  -1  -5  -4  231.60    6.67
  -1  -5  -4  236.40    6.82
   1   5   4  222.40    6.43
   1   5   4  246.10    7.09
  -1  -5  -6  292.00    8.41
  -1  -5  -6  282.30    8.12
   1   5   6  304.90    8.77
   1   5   6  295.40    8.50
  -1  -5  -7 1071.00   30.66
   1   5   7 1062.00   30.41
   1   5   7 1104.00   31.62
  -1  -5  -8   20.44    0.67
  -1  -5  -8   21.68    0.72
   1   5   8   20.50    0.70
   1   5   8   20.51    0.69
  -1  -5  -9  450.70   12.94
  -1  -5  -9  453.80   13.02
   1   5   9  433.10   12.44
   1   5   9  459.50   13.20
  -1  -5 -10   35.33    1.09
  -1  -5 -10   38.76    1.20
   1   5  10   36.96    1.15
   1   5  10   34.97    1.10
  -1  -5 -11  352.90   10.15
  -1  -5 -11  362.30   10.42
   1   5  11  319.30    9.20
   1   5  11  346.40    9.97
  -1  -5 -12   31.15    1.05
  -1  -5 -12   28.48    0.98
   1   5  12   30.06    1.02
   1   5  12   30.19    1.05
  -1  -5 -13  466.80   13.44
  -1  -5 -13  421.90   12.16
   1   5  13  462.00   13.30
   1   5  13  443.10   12.77
  -1  -5 -14  185.80    5.44
  -1  -5 -14  173.80    5.10
   1   5  14  176.60    5.18
   1   5  14  177.50    5.19
  -1  -5 -15  183.90    5.39
  -1  -5 -15  193.80    5.67
   1   5  15  186.50    5.46
   1   5  15  193.50    5.65
  -1  -5 -16   20.32    0.94
  -1  -5 -16   17.26    0.86
   1   5  16   19.10    0.88
   1   5  16   18.84    0.91
  -1  -5 -17  164.10    4.86
  -1  -5 -17  160.00    4.74
   1   5  17  158.40    4.71
   1   5  17  163.60    4.82
  -1  -5 -18   10.10    0.93
  -1  -5 -18   10.08    0.85
   1   5  18   12.09    0.88
   1   5  18   11.49    0.96
  -1  -6  13    1.53    0.83
  -1  -6  13    1.36    1.00
   1   6 -13    0.06    0.99
   1   6 -13    1.34    1.01
  -1  -6  12    1.69    0.78
  -1  -6  12    0.87    0.87
  -1  -6  12    3.78    0.74
   1   6 -12    2.32    0.86
   1   6 -12    3.69    0.88
  -1  -6  11   17.84    0.92
  -1  -6  11   15.97    0.88
   1   6 -11   16.31    0.97
   1   6 -11   16.46    0.96
  -1  -6  10    0.66    0.62
  -1  -6  10    0.69    0.65
   1   6 -10    0.39    0.65
   1   6 -10    1.78    0.71
  -1  -6   9  110.70    3.34
  -1  -6   9  114.00    3.43
   1   6  -9  115.10    3.45
   1   6  -9  114.30    3.45
  -1  -6   8   60.61    1.94
  -1  -6   8   59.88    1.91
   1   6  -8   59.29    1.89
   1   6  -8   57.27    1.85
  -1  -6   7   17.59    0.83
  -1  -6   7   16.44    0.78
   1   6  -7   16.47    0.77
   1   6  -7   15.13    0.83
  -1  -6   6   19.29    0.80
  -1  -6   6   16.93    0.77
   1   6  -6   18.37    0.76
   1   6  -6   19.01    0.82
  -1  -6   5    0.38    0.43
  -1  -6   5    0.43    0.42
   1   6  -5    1.07    0.38
   1   6  -5    0.47    0.43
  -1  -6   4    0.32    0.37
  -1  -6   4    0.87    0.39
   1   6  -4    0.31    0.37
   1   6  -4    0.83    0.37
  -1  -6   3  184.20    5.37
  -1  -6   3  187.70    5.45
   1   6  -3  185.00    5.38
   1   6  -3  180.30    5.26
  -1  -6   2  849.90   24.37
  -1  -6   2  816.50   23.42
   1   6  -2  857.30   24.59
   1   6  -2  863.00   24.75
  -1  -6   1  945.10   27.09
  -1  -6   1  945.10   27.08
   1   6  -1  974.60   27.93
   1   6  -1  949.70   27.23
  -1  -6   0 1915.00   54.81
  -1  -6  -1  841.30   24.10
  -1  -6  -1  839.80   24.07
   1   6   1  892.00   25.57
   1   6   1  883.40   25.31
  -1  -6  -2 1084.00   31.04
   1   6   2 1064.00   30.49
   1   6   2 1039.00   29.76
   1   6   3 1409.00   40.32
  -1  -6  -4  222.70    6.43
  -1  -6  -4  206.90    5.99
   1   6   4  212.40    6.15
   1   6   4  220.90    6.37
  -1  -6  -6  452.20   12.98
  -1  -6  -6  437.20   12.57
   1   6   6  435.90   12.51
   1   6   6  412.00   11.84
  -1  -6  -7 1275.00   36.50
   1   6   7 1263.00   36.12
  -1  -6  -8  859.20   24.60
  -1  -6  -8  853.70   24.46
   1   6   8  883.30   25.31
   1   6   8  817.80   23.44
  -1  -6  -9  374.20   10.75
  -1  -6  -9  356.40   10.25
   1   6   9  338.20    9.73
   1   6   9  331.80    9.54
  -1  -6 -10  426.20   12.25
  -1  -6 -10  407.70   11.71
   1   6  10  381.80   10.98
   1   6  10  391.10   11.25
  -1  -6 -11  190.10    5.52
  -1  -6 -11  183.70    5.32
   1   6  11  170.00    4.94
   1   6  11  183.80    5.33
  -1  -6 -12  115.60    3.41
  -1  -6 -12  121.20    3.55
   1   6  12  132.90    3.94
   1   6  12  130.20    3.85
  -1  -6 -13  523.90   15.10
  -1  -6 -13  528.60   15.20
   1   6  13  516.70   14.88
   1   6  13  522.00   15.03
  -1  -6 -14  198.50    5.81
  -1  -6 -14  198.20    5.78
  -1  -6 -15  494.20   14.25
  -1  -6 -15  495.30   14.30
   1   6  15  483.00   13.93
   1   6  15  439.80   12.69
  -1  -6 -16  120.20    3.63
  -1  -6 -16  110.60    3.32
   1   6  16  116.60    3.50
   1   6  16  118.30    3.56
  -1  -6 -17  342.70    9.96
  -1  -6 -17  344.00    9.99
   1   6  17  371.10   10.77
   1   6  17  359.00   10.41
  -1  -6 -18    5.49    0.85
  -1  -6 -18    5.15    0.92
   1   6  18    5.76    0.86
   1   6  18    8.96    0.93
  -1  -6 -19  237.50    7.00
  -1  -6 -19  233.40    6.95
   1   6  19  250.80    7.38
   1   6  19  260.80    7.68
  -1  -7  12   18.79    1.10
  -1  -7  12   19.57    1.14
   1   7 -12   22.56    1.14
   1   7 -12   19.93    1.26
  -1  -7  11  103.90    3.17
  -1  -7  11  108.30    3.32
   1   7 -11  105.40    3.18
   1   7 -11  103.40    3.16
  -1  -7  10  101.50    3.12
  -1  -7  10   98.50    3.04
   1   7 -10  110.40    3.34
   1   7 -10  106.50    3.28
  -1  -7   9    5.69    0.74
  -1  -7   9    4.94    0.76
   1   7  -9    6.59    0.72
   1   7  -9    6.31    0.79
  -1  -7   8   90.45    2.81
  -1  -7   8   87.98    2.74
   1   7  -8   90.73    2.75
  -1  -7   7   13.43    0.78
  -1  -7   7   12.12    0.80
   1   7  -7   13.42    0.76
   1   7  -7   12.29    0.88
  -1  -7   6   65.03    2.12
   1   7  -6   69.16    2.24
   1   7  -6   76.61    2.44
  -1  -7   5  270.20    7.85
  -1  -7   5  274.30    7.98
   1   7  -5  294.10    8.54
   1   7  -5  287.50    8.35
  -1  -7   4  446.10   12.87
  -1  -7   4  446.80   12.87
   1   7  -4  455.20   13.13
   1   7  -4  460.40   13.26
  -1  -7   3  616.80   17.71
  -1  -7   3  606.60   17.45
   1   7  -3  635.30   18.26
   1   7  -3  645.00   18.54
  -1  -7   2  468.90   13.50
  -1  -7   2  450.30   12.95
   1   7  -2  481.60   13.86
   1   7  -2  464.80   13.39
  -1  -7   1  443.90   12.78
  -1  -7   1  436.70   12.56
   1   7  -1  470.20   13.54
   1   7  -1  460.20   13.25
  -1  -7   0   62.10    1.87
  -1  -7   0   60.38    1.86
   1   7   0   64.47    1.96
   1   7   0   64.36    1.97
  -1  -7  -1   16.85    0.63
  -1  -7  -1   17.51    0.69
   1   7   1   16.95    0.64
   1   7   1   16.64    0.67
  -1  -7  -2    6.91    0.42
  -1  -7  -2    6.85    0.36
   1   7   2    7.01    0.40
   1   7   2    7.13    0.44
  -1  -7  -3   11.87    0.49
  -1  -7  -3   10.48    0.48
   1   7   3   11.37    0.51
   1   7   3   11.36    0.47
  -1  -7  -4   67.38    2.04
  -1  -7  -4   70.63    2.12
   1   7   4   64.33    1.95
   1   7   4   67.64    2.02
  -1  -7  -5  463.50   13.33
  -1  -7  -5  478.30   13.73
   1   7   5  449.00   12.92
   1   7   5  484.00   13.89
  -1  -7  -6  192.20    5.57
  -1  -7  -6  189.30    5.48
   1   7   6  187.60    5.43
   1   7   6  192.30    5.59
  -1  -7  -7  469.60   13.50
  -1  -7  -7  492.30   14.13
   1   7   7  464.70   13.34
   1   7   7  483.40   13.89
  -1  -7  -8  286.30    8.26
  -1  -7  -8  287.30    8.28
   1   7   8  286.20    8.24
   1   7   8  283.40    8.18
  -1  -7  -9    2.72    0.29
  -1  -7  -9    1.65    0.33
   1   7   9    1.80    0.30
   1   7   9    1.40    0.34
  -1  -7 -10   87.52    2.60
  -1  -7 -10   90.13    2.65
   1   7  10   85.74    2.54
   1   7  10   80.96    2.42
  -1  -7 -11  132.30    3.88
  -1  -7 -11  135.00    3.93
   1   7  11  126.10    3.71
   1   7  11  120.80    3.54
  -1  -7 -12   30.37    1.04
  -1  -7 -12   30.52    1.02
   1   7  12   28.63    1.04
   1   7  12   27.92    1.02
  -1  -7 -13  271.00    7.84
  -1  -7 -13  274.40    7.99
   1   7  13  265.00    7.69
   1   7  13  256.20    7.44
  -1  -7 -14  269.20    7.84
  -1  -7 -14  264.80    7.68
   1   7  14  265.70    7.72
   1   7  14  272.50    7.91
  -1  -7 -15  302.00    8.75
  -1  -7 -15  308.30    8.95
   1   7  15  284.20    8.26
   1   7  15  314.00    9.11
  -1  -7 -16  124.90    3.77
  -1  -7 -16  120.50    3.63
   1   7  16  119.40    3.59
   1   7  16  119.30    3.61
  -1  -7 -17  364.20   10.60
  -1  -7 -17  356.00   10.33
   1   7  17  362.10   10.51
   1   7  17  361.00   10.47
  -1  -7 -18    0.75    0.87
  -1  -7 -18    1.27    0.85
   1   7  18    0.26    0.79
   1   7  18    1.42    0.92
  -1  -7 -19  322.10    9.44
  -1  -7 -19  309.90    9.06
   1   7  19  302.40    8.85
   1   7  19  308.10    9.04
   1   7  20    0.98    1.20
   1   7  20    3.46    1.16
  -1  -8  12   35.21    1.59
  -1  -8  12   35.05    1.63
  -1  -8  12   30.91    1.57
   1   8 -12   32.24    1.53
   1   8 -12   35.54    1.55
   1   8 -11   41.77    1.54
   1   8 -11   40.80    1.56
  -1  -8  10  159.30    4.74
  -1  -8  10  164.20    4.86
   1   8 -10  164.80    4.86
   1   8 -10  158.90    4.72
  -1  -8   9   29.82    1.26
  -1  -8   9   31.39    1.24
   1   8  -9   33.28    1.31
   1   8  -9   32.61    1.23
  -1  -8   8  279.80    8.15
  -1  -8   8  264.00    7.70
   1   8  -8  283.10    8.26
   1   8  -8  279.10    8.10
  -1  -8   7   30.04    1.18
  -1  -8   7   33.99    1.30
   1   8  -7   32.37    1.19
   1   8  -7   30.58    1.27
  -1  -8   6  516.90   14.92
  -1  -8   6  504.40   14.55
   1   8  -6  537.40   15.51
   1   8  -6  557.60   16.05
   1   8  -5  112.30    3.38
   1   8  -5  104.50    3.24
  -1  -8   4  505.00   14.60
  -1  -8   4  507.30   14.62
   1   8  -4  544.80   15.74
   1   8  -4  540.60   15.56
  -1  -8   3  273.30    7.94
  -1  -8   3  293.10    8.53
   1   8  -3  286.10    8.33
   1   8  -3  290.40    8.42
  -1  -8   2  212.70    6.21
  -1  -8   2  233.40    6.79
   1   8  -2  224.50    6.55
   1   8  -2  243.70    7.08
  -1  -8   1  237.20    6.89
  -1  -8   1  232.00    6.75
   1   8  -1  248.40    7.23
   1   8  -1  245.90    7.15
  -1  -8   0   32.75    1.10
  -1  -8   0   29.03    0.97
   1   8   0   30.00    1.03
   1   8   0   31.14    1.08
  -1  -8  -1  383.60   11.04
  -1  -8  -1  395.10   11.40
   1   8   1  392.00   11.29
   1   8   1  383.20   11.06
  -1  -8  -2   99.83    2.95
  -1  -8  -2  100.90    3.01
   1   8   2  107.00    3.17
   1   8   2  107.90    3.22
  -1  -8  -3  144.00    4.20
  -1  -8  -3  143.80    4.22
   1   8   3  143.40    4.21
   1   8   3  144.50    4.22
  -1  -8  -4   15.36    0.61
  -1  -8  -4   14.02    0.59
   1   8   4   14.42    0.61
   1   8   4   15.32    0.58
  -1  -8  -5    7.60    0.46
  -1  -8  -5    8.45    0.47
  -1  -8  -6   44.33    1.37
  -1  -8  -6   46.69    1.47
   1   8   6   46.20    1.42
   1   8   6   43.52    1.38
  -1  -8  -7   11.49    0.48
  -1  -8  -7   12.40    0.54
   1   8   7   11.30    0.50
   1   8   7   11.34    0.54
  -1  -8  -8   18.99    0.70
  -1  -8  -8   16.81    0.67
   1   8   8   16.05    0.60
   1   8   8   17.42    0.68
  -1  -8  -9  285.70    8.23
  -1  -8  -9  312.70    9.03
   1   8   9  311.30    8.96
   1   8   9  319.20    9.22
  -1  -8 -10   42.98    1.37
  -1  -8 -10   43.37    1.35
   1   8  10   45.54    1.43
   1   8  10   43.56    1.41
  -1  -8 -11  143.60    4.22
  -1  -8 -11  150.10    4.37
   1   8  11  137.10    4.06
   1   8  11  140.20    4.11
  -1  -8 -12    1.64    0.44
  -1  -8 -12    1.11    0.52
   1   8  12    0.11    0.61
   1   8  12    0.35    0.59
  -1  -8 -13    1.81    0.53
  -1  -8 -13    1.51    0.61
   1   8  13    2.26    0.63
  -1  -8 -14  162.00    4.81
  -1  -8 -14  174.90    5.12
   1   8  14  159.30    4.72
   1   8  14  168.20    4.99
  -1  -8 -15   -0.06    0.71
  -1  -8 -15    0.74    0.54
   1   8  15    0.33    0.69
   1   8  15    0.36    0.73
  -1  -8 -16  146.90    4.42
  -1  -8 -16  141.20    4.18
   1   8  16  137.30    4.13
  -1  -8 -17    6.50    0.94
  -1  -8 -17    7.13    0.86
   1   8  17    4.89    0.95
   1   8  17    6.51    0.80
  -1  -8 -18   10.84    1.00
  -1  -8 -18    9.82    0.90
   1   8  18    8.23    1.04
   1   8  18    8.93    0.98
  -1  -8 -19   13.18    1.12
  -1  -8 -19   11.32    1.22
   1   8  19   13.59    1.15
   1   8  19   16.10    1.37
  -1  -8 -20    6.26    1.34
  -1  -8 -20    8.71    1.41
   1   8  20    6.24    1.52
   1   8  20    6.40    1.42
  -1  -9  11  112.20    3.55
  -1  -9  11  103.50    3.22
   1   9 -11  104.50    3.28
   1   9 -11   99.30    3.14
  -1  -9  10  102.40    3.17
  -1  -9  10  110.10    3.38
   1   9 -10  106.60    3.25
   1   9 -10  105.00    3.28
  -1  -9   9   66.71    2.23
  -1  -9   9   61.15    2.07
   1   9  -9   66.51    2.15
   1   9  -9   65.58    2.16
  -1  -9   8  158.70    4.71
  -1  -9   8  146.20    4.37
   1   9  -8  159.00    4.76
   1   9  -8  157.90    4.66
  -1  -9   7   80.41    2.51
  -1  -9   7   89.21    2.79
   1   9  -7   93.44    2.86
   1   9  -7   87.31    2.74
  -1  -9   6  258.20    7.53
  -1  -9   6  273.30    7.97
   1   9  -6  258.00    7.49
   1   9  -6  273.10    7.97
  -1  -9   5  259.10    7.57
  -1  -9   5  250.80    7.32
   1   9  -5  269.90    7.89
   1   9  -5  266.30    7.74
  -1  -9   4  587.60   16.92
  -1  -9   4  609.70   17.60
   1   9  -4  617.50   17.76
   1   9  -4  621.30   17.92
  -1  -9   3  555.00   16.03
  -1  -9   3  542.60   15.62
   1   9  -3  563.80   16.26
   1   9  -3  571.80   16.45
  -1  -9   2  728.60   20.97
  -1  -9   2  716.20   20.57
   1   9  -2  762.30   21.87
   1   9  -2  741.40   21.34
  -1  -9   1  458.40   13.20
  -1  -9   1  471.20   13.63
   1   9  -1  479.60   13.81
   1   9  -1  487.00   14.08
  -1  -9   0  332.70    9.61
  -1  -9   0  338.10    9.82
   1   9   0  340.80    9.90
   1   9   0  339.60    9.81
  -1  -9  -1  847.10   24.29
  -1  -9  -1  876.50   25.18
   1   9   1  875.80   25.12
   1   9   1  877.90   25.22
  -1  -9  -2  235.10    6.82
   1   9   2  245.50    7.12
  -1  -9  -3  922.50   26.45
  -1  -9  -3  913.70   26.22
   1   9   3  956.30   27.44
   1   9   3  894.00   25.64
  -1  -9  -4 1437.00   41.14
  -1  -9  -4 1379.00   39.50
   1   9   4 1391.00   39.83
   1   9   4 1434.00   41.09
  -1  -9  -5  162.20    4.77
  -1  -9  -5  167.50    4.89
   1   9   5  160.90    4.70
   1   9   5  173.80    5.10
  -1  -9  -6 1524.00   43.65
  -1  -9  -6 1442.00   41.26
   1   9   6 1512.00   43.28
   1   9   6 1466.00   41.99
  -1  -9  -7  205.90    6.01
  -1  -9  -7  187.60    5.45
   1   9   7  197.90    5.78
   1   9   7  193.90    5.64
  -1  -9  -8  536.40   15.40
  -1  -9  -8  515.00   14.83
   1   9   8  510.30   14.67
   1   9   8  499.90   14.39
  -1  -9  -9  283.40    8.22
  -1  -9  -9  282.40    8.14
   1   9   9  272.10    7.87
   1   9   9  267.20    7.76
   1   9  10  351.60   10.14
  -1  -9 -11  471.10   13.53
   1   9  12  189.50    5.60
   1   9  12  207.90    6.07
  -1  -9 -13  237.80    6.98
  -1  -9 -13  260.80    7.54
   1   9  13  240.80    7.03
   1   9  13  229.10    6.73
  -1  -9 -14   21.16    1.02
  -1  -9 -14   20.47    0.80
   1   9  14   17.33    0.93
   1   9  14   20.30    0.97
  -1  -9 -15   37.77    1.42
  -1  -9 -15   35.13    1.22
   1   9  15   33.75    1.29
   1   9  15   34.89    1.31
  -1  -9 -16    0.36    0.78
  -1  -9 -16    1.12    0.64
   1   9  16    0.95    0.77
   1   9  16    1.12    0.76
  -1  -9 -17   31.60    1.26
  -1  -9 -17   31.45    1.34
   1   9  17   30.59    1.33
   1   9  17   31.60    1.40
  -1  -9 -18   19.91    1.20
  -1  -9 -18   19.38    1.07
   1   9  18   19.11    1.13
   1   9  18   21.77    1.29
  -1  -9 -19    1.85    1.03
  -1  -9 -19    3.14    0.91
  -1  -9 -19    3.13    0.93
   1   9  19    1.84    1.08
   1   9  19    1.28    1.21
  -1  -9 -20   24.37    1.43
   1   9  20   27.13    1.53
   1   9  20   27.50    1.72
  -1 -10  10    7.57    1.26
  -1 -10  10    7.79    1.24
   1  10 -10    7.42    0.98
   1  10 -10    7.99    1.12
  -1 -10   9   -0.19    0.91
  -1 -10   9   -0.77    0.98
   1  10  -9   -0.41    1.04
   1  10  -9   -0.34    0.90
  -1 -10   8   11.03    0.95
  -1 -10   8    9.08    0.93
   1  10  -8   11.88    1.00
   1  10  -8    9.65    0.93
  -1 -10   7   27.89    1.25
  -1 -10   7   26.43    1.21
   1  10  -7   28.20    1.15
   1  10  -7   27.31    1.24
  -1 -10   6    2.66    0.80
  -1 -10   6    2.28    0.71
   1  10  -6    1.56    0.78
   1  10  -6    3.19    0.70
  -1 -10   5   42.31    1.54
  -1 -10   5   38.64    1.40
   1  10  -5   43.41    1.58
   1  10  -5   42.47    1.46
  -1 -10   4    1.31    0.63
  -1 -10   4    0.70    0.63
   1  10  -4    1.95    0.59
   1  10  -4    2.41    0.76
  -1 -10   3   96.83    2.99
  -1 -10   3   93.79    2.83
   1  10  -3   92.48    2.80
   1  10  -3   99.75    3.09
  -1 -10   2  151.10    4.51
  -1 -10   2  145.30    4.29
   1  10  -2  139.90    4.13
   1  10  -2  151.00    4.50
  -1 -10   1  109.90    3.28
  -1 -10   1  118.30    3.60
   1  10  -1  117.30    3.56
   1  10  -1  114.40    3.40
  -1 -10   0  169.20    4.95
  -1 -10   0  182.50    5.40
   1  10   0  182.40    5.33
   1  10   0  191.40    5.65
  -1 -10  -1  206.60    6.07
  -1 -10  -1  200.90    5.85
   1  10   1  214.90    6.33
   1  10   1  213.20    6.20
  -1 -10  -2   48.95    1.55
  -1 -10  -2   52.33    1.75
   1  10   2   52.56    1.67
   1  10   2   51.06    1.70
  -1 -10  -3  410.90   11.89
  -1 -10  -3  389.40   11.23
   1  10   3  395.80   11.41
   1  10   3  404.80   11.70
  -1 -10  -4   33.16    1.20
  -1 -10  -4   34.06    1.15
   1  10   4   33.00    1.19
   1  10   4   33.09    1.13
  -1 -10  -5  343.70    9.91
  -1 -10  -5  331.80    9.61
   1  10   5  349.70   10.14
   1  10   5  323.40    9.33
  -1 -10  -6   39.33    1.34
  -1 -10  -6   41.55    1.32
   1  10   6   44.62    1.42
   1  10   6   42.26    1.43
  -1 -10  -7  231.00    6.69
  -1 -10  -7  239.90    7.00
   1  10   7  245.50    7.12
   1  10   7  237.50    6.95
  -1 -10  -8   34.16    1.12
  -1 -10  -8   33.37    1.18
   1  10   8   32.62    1.08
   1  10   8   30.37    1.13
  -1 -10  -9  491.90   14.20
  -1 -10  -9  504.40   14.49
   1  10   9  477.80   13.80
   1  10   9  472.00   13.57
  -1 -10 -10  106.40    3.23
  -1 -10 -10  110.00    3.24
   1  10  10  102.90    3.13
   1  10  10  110.30    3.27
  -1 -10 -11  689.50   19.77
  -1 -10 -11  731.30   21.04
   1  10  11  699.80   20.08
   1  10  11  677.70   19.51
  -1 -10 -12  179.30    5.30
  -1 -10 -12  195.00    5.65
   1  10  12  184.50    5.40
   1  10  12  178.60    5.30
  -1 -10 -13  822.30   23.58
  -1 -10 -13  756.10   21.77
   1  10  13  730.40   21.02
   1  10  13  748.90   21.51
  -1 -10 -14   78.26    2.35
  -1 -10 -14   76.62    2.41
   1  10  14   74.20    2.35
   1  10  14   76.18    2.39
  -1 -10 -15  438.10   12.67
  -1 -10 -15  414.50   11.92
   1  10  15  409.70   11.86
   1  10  15  406.10   11.76
  -1 -10 -16   11.28    0.87
  -1 -10 -16    9.85    0.71
   1  10  16    8.25    0.85
   1  10  16    9.80    0.93
  -1 -10 -17  425.60   12.32
  -1 -10 -17  424.70   12.25
   1  10  17  424.80   12.30
   1  10  17  391.20   11.34
  -1 -10 -18   48.29    1.71
  -1 -10 -18   48.80    1.79
   1  10  18   46.74    1.75
   1  10  18   48.59    1.80
  -1 -10 -19  193.80    5.75
  -1 -10 -19  204.70    6.05
   1  10  19  199.10    5.96
   1  10  19  190.10    5.66
  -1 -10 -20   12.96    1.24
  -1 -10 -20   11.61    1.23
  -1 -10 -20   11.75    1.48
   1  10  20   13.36    1.45
   1  10  20   15.66    1.51
  -1 -11   9    1.29    1.24
  -1 -11   9    2.83    1.21
   1  11  -9    1.42    1.08
   1  11  -9    1.70    0.84
  -1 -11   8   13.26    1.11
  -1 -11   8   15.45    1.10
   1  11  -8   14.23    0.96
   1  11  -8   13.23    1.06
  -1 -11   7    1.50    0.96
  -1 -11   7    3.71    0.93
   1  11  -7    3.62    0.81
   1  11  -7    3.76    0.95
  -1 -11   6   43.31    1.63
  -1 -11   6   44.58    1.62
   1  11  -6   51.32    1.78
   1  11  -6   48.23    1.76
  -1 -11   5    5.18    0.78
  -1 -11   5    4.67    0.85
   1  11  -5    4.24    0.74
   1  11  -5    3.79    0.86
  -1 -11   4   23.71    1.05
  -1 -11   4   26.16    1.17
  -1 -11   3   14.99    0.92
  -1 -11   3   11.84    0.86
   1  11  -3   14.11    0.82
   1  11  -3   11.69    0.92
  -1 -11   2    0.20    0.74
  -1 -11   2    1.14    0.57
   1  11  -2    1.60    0.59
   1  11  -2    0.30    0.60
  -1 -11   1    4.78    0.77
  -1 -11   1    4.70    0.49
   1  11  -1    4.78    0.72
   1  11  -1    7.15    0.63
  -1 -11   0   11.70    0.64
  -1 -11   0   12.19    0.81
   1  11   0   14.23    0.77
   1  11   0   14.70    0.69
  -1 -11  -1   18.08    0.76
  -1 -11  -1   17.41    0.89
   1  11   1   21.23    0.99
   1  11   1   20.54    0.85
  -1 -11  -2   58.29    1.91
  -1 -11  -2   57.87    1.81
   1  11   2   65.10    2.09
   1  11   2   62.69    1.95
  -1 -11  -3   88.06    2.66
  -1 -11  -3   84.70    2.64
   1  11   3   85.22    2.63
   1  11   3   87.05    2.62
  -1 -11  -4  272.80    7.90
  -1 -11  -4  270.10    7.88
   1  11   4  256.30    7.48
   1  11   4  257.40    7.46
  -1 -11  -5  207.30    6.09
  -1 -11  -5  197.30    5.75
   1  11   5  193.40    5.64
   1  11   5  200.50    5.89
  -1 -11  -6  554.30   15.97
  -1 -11  -6  548.30   15.76
   1  11   6  565.20   16.29
   1  11   6  565.70   16.25
   1  11   7   60.94    1.99
   1  11   7   62.84    1.93
  -1 -11  -8  399.60   11.50
  -1 -11  -8  406.20   11.74
   1  11   8  406.70   11.79
   1  11   8  395.70   11.40
  -1 -11  -9  148.10    4.41
  -1 -11  -9  146.00    4.27
   1  11   9  148.40    4.43
   1  11   9  147.90    4.33
  -1 -11 -10  258.20    7.47
  -1 -11 -10  250.50    7.31
   1  11  10  245.60    7.12
   1  11  10  248.50    7.27
  -1 -11 -11  402.40   11.64
  -1 -11 -11  377.40   10.86
   1  11  11  384.50   11.09
   1  11  11  382.90   11.11
  -1 -11 -12  248.70    7.27
  -1 -11 -12  240.30    6.95
   1  11  12  241.90    7.10
   1  11  12  237.00    6.89
  -1 -11 -13  118.70    3.50
  -1 -11 -13  112.70    3.44
   1  11  13   99.72    3.05
   1  11  13  107.50    3.31
  -1 -11 -14  178.50    5.19
  -1 -11 -14  173.30    5.14
   1  11  14  177.60    5.26
   1  11  14  162.20    4.80
  -1 -11 -15  102.50    3.16
  -1 -11 -15  107.60    3.18
   1  11  15   95.15    2.93
   1  11  15  103.10    3.17
  -1 -11 -16   86.33    2.71
  -1 -11 -16   83.05    2.51
   1  11  16   75.73    2.43
   1  11  16   84.40    2.70
  -1 -11 -17  138.10    4.10
  -1 -11 -17  140.00    4.25
   1  11  17  133.50    4.06
   1  11  17  130.20    3.94
  -1 -11 -18   88.12    2.74
  -1 -11 -18   84.99    2.73
   1  11  18   84.11    2.75
   1  11  18   84.70    2.70
  -1 -11 -19   84.20    2.71
  -1 -11 -19   90.29    2.94
  -1 -11 -20   58.81    2.20
  -1 -11 -20   62.08    2.35
   1  11  20   59.04    2.36
   1  11  20   61.68    2.29
  -1 -12   8   78.85    2.73
  -1 -12   8   83.33    2.69
   1  12  -8   81.92    2.57
   1  12  -8   83.00    2.78
  -1 -12   7   68.28    2.26
  -1 -12   7   65.47    2.36
   1  12  -7   68.25    2.29
   1  12  -7   67.87    2.15
  -1 -12   6  201.30    5.97
  -1 -12   6  208.50    6.13
   1  12  -6  195.20    5.73
   1  12  -6  198.10    5.87
  -1 -12   5  133.30    4.02
  -1 -12   5  132.10    4.02
   1  12  -5  129.10    3.94
   1  12  -5  138.30    4.12
  -1 -12   4  258.70    7.57
  -1 -12   4  254.30    7.43
   1  12  -4  264.60    7.74
   1  12  -4  273.20    7.93
  -1 -12   3  113.10    3.47
  -1 -12   3  109.90    3.35
   1  12  -3  112.80    3.47
   1  12  -3  113.40    3.41
  -1 -12   2  140.60    4.17
  -1 -12   2  145.00    4.38
   1  12  -2  153.80    4.54
   1  12  -2  151.80    4.56
  -1 -12   1  104.60    3.15
  -1 -12   1  110.60    3.42
   1  12  -1  110.40    3.38
   1  12  -1  114.50    3.44
  -1 -12   0  194.00    5.67
  -1 -12   0  193.80    5.73
   1  12   0  192.30    5.68
   1  12   0  193.60    5.66
  -1 -12  -1  271.70    7.88
  -1 -12  -1  279.10    8.16
   1  12   1  277.70    8.11
   1  12   1  283.60    8.21
  -1 -12  -2  230.10    6.70
  -1 -12  -2  230.90    6.78
   1  12   2  232.00    6.81
   1  12   2  224.90    6.54
  -1 -12  -3   92.73    2.81
  -1 -12  -3   92.09    2.85
   1  12   3   94.47    2.91
   1  12   3   91.29    2.74
  -1 -12  -4  141.30    4.24
  -1 -12  -4  146.50    4.31
   1  12   4  142.70    4.19
   1  12   4  141.90    4.25
  -1 -12  -5   11.59    0.72
  -1 -12  -5   12.22    0.63
   1  12   5   12.18    0.74
   1  12   5   11.03    0.59
  -1 -12  -6  149.50    4.38
  -1 -12  -6  149.80    4.45
   1  12   6  148.00    4.42
   1  12   6  147.40    4.34
  -1 -12  -7    4.49    0.64
  -1 -12  -7    3.66    0.42
   1  12   7    3.93    0.67
   1  12   7    5.53    0.48
  -1 -12  -8  218.90    6.41
  -1 -12  -8  200.40    5.82
   1  12   8  216.50    6.37
   1  12   8  202.90    5.91
  -1 -12  -9    2.42    0.43
  -1 -12  -9    3.26    0.57
   1  12   9    4.06    0.68
   1  12   9    2.65    0.47
  -1 -12 -10  105.10    3.13
  -1 -12 -10  103.40    3.14
   1  12  10  100.20    2.99
   1  12  10  103.80    3.19
  -1 -12 -11   28.42    1.00
  -1 -12 -11   27.07    1.14
   1  12  11   25.91    1.17
   1  12  11   28.43    1.06
  -1 -12 -12   13.60    0.65
  -1 -12 -12   15.79    0.92
   1  12  12   13.72    0.72
   1  12  12   11.70    0.92
  -1 -12 -13   11.22    0.87
  -1 -12 -13   10.28    0.63
   1  12  13   10.47    0.92
   1  12  13    8.83    0.73
  -1 -12 -14   26.48    0.98
  -1 -12 -14   27.19    1.18
   1  12  14   25.68    1.09
   1  12  14   24.30    1.17
  -1 -12 -15   -0.55    0.77
  -1 -12 -15   -0.14    0.58
   1  12  15    1.13    0.84
   1  12  15   -0.15    0.83
  -1 -12 -16    3.33    0.84
  -1 -12 -16    2.76    0.63
   1  12  16    2.02    0.99
   1  12  16    5.06    0.97
  -1 -12 -17   62.70    2.13
  -1 -12 -17   64.64    2.05
   1  12  17   67.36    2.30
   1  12  17   61.58    2.19
  -1 -12 -18    0.07    1.04
  -1 -12 -18    0.40    0.82
   1  12  18   -0.56    0.96
   1  12  18    1.25    1.01
  -1 -12 -19   50.64    2.00
  -1 -12 -19   52.12    1.88
   1  12  19   48.65    1.88
   1  12  19   50.29    1.94
  -1 -12 -20   15.51    1.39
  -1 -12 -20   20.50    1.55
   1  12  20   20.58    1.65
   1  12  20   19.69    1.56
  -1 -13   7   17.70    1.24
  -1 -13   7   20.04    1.55
   1  13  -7   16.28    1.15
   1  13  -7   16.40    1.32
  -1 -13   6   84.26    2.88
  -1 -13   6   86.74    2.76
   1  13  -6   85.05    2.74
   1  13  -6   81.19    2.51
  -1 -13   5   13.39    1.06
  -1 -13   5   12.92    1.09
   1  13  -5   14.01    1.14
   1  13  -5   13.30    0.96
  -1 -13   4  166.80    5.00
  -1 -13   4  174.60    5.17
   1  13  -4  170.10    5.01
   1  13  -4  163.20    4.90
   1  13  -3   35.41    1.35
   1  13  -3   37.61    1.43
  -1 -13   2  144.50    4.35
  -1 -13   2  153.10    4.57
   1  13  -2  154.50    4.57
   1  13  -2  153.80    4.64
  -1 -13   1  114.30    3.45
  -1 -13   1  107.30    3.34
   1  13  -1  115.30    3.44
   1  13  -1  116.20    3.55
  -1 -13   0  197.90    5.80
  -1 -13   0  185.80    5.52
   1  13   0  201.50    5.93
   1  13   0  197.80    5.77
  -1 -13  -1  401.20   11.62
  -1 -13  -1  411.70   11.87
   1  13   1  412.60   11.95
   1  13   1  408.40   11.77
  -1 -13  -2  396.60   11.49
  -1 -13  -2  406.00   11.71
   1  13   2  394.60   11.38
   1  13   2  409.00   11.85
  -1 -13  -3  345.10    9.97
  -1 -13  -3  330.80    9.62
   1  13   3  341.20    9.85
   1  13   3  342.40    9.96
  -1 -13  -4  145.90    4.38
  -1 -13  -4  156.20    4.59
   1  13   4  146.00    4.37
   1  13   4  148.40    4.36
  -1 -13  -5  186.40    5.45
  -1 -13  -5  179.20    5.31
   1  13   5  182.80    5.40
   1  13   5  182.10    5.32
  -1 -13  -6   48.53    1.55
  -1 -13  -6   50.42    1.71
   1  13   6   49.08    1.70
   1  13   6   49.69    1.60
  -1 -13  -7  357.40   10.37
  -1 -13  -7  333.80    9.63
   1  13   7  358.70   10.35
   1  13   7  346.20   10.06
  -1 -13  -8  121.80    3.59
  -1 -13  -8  127.60    3.86
   1  13   8  121.10    3.66
   1  13   8  120.60    3.57
  -1 -13  -9  243.80    7.06
  -1 -13  -9  253.20    7.40
   1  13   9  245.40    7.18
   1  13   9  247.60    7.18
  -1 -13 -10  224.80    6.59
  -1 -13 -10  234.50    6.80
   1  13  10  216.20    6.29
   1  13  10  217.80    6.40
  -1 -13 -11  166.40    4.86
  -1 -13 -11  167.10    4.96
   1  13  11  168.20    5.03
   1  13  11  159.40    4.66
  -1 -13 -12  150.90    4.50
  -1 -13 -12  138.20    4.05
   1  13  12  147.70    4.35
   1  13  12  150.10    4.52
  -1 -13 -13  136.80    4.02
  -1 -13 -13  138.60    4.20
   1  13  13  134.90    4.09
   1  13  13  131.60    3.94
  -1 -13 -14   23.15    1.13
  -1 -13 -14   21.01    0.88
   1  13  14   18.97    1.06
   1  13  14   21.15    1.08
  -1 -13 -15  204.40    5.94
  -1 -13 -15  204.80    6.04
   1  13  15  194.30    5.76
   1  13  15  190.20    5.61
  -1 -13 -16   13.36    1.03
  -1 -13 -16   15.21    0.84
   1  13  16   12.87    1.08
   1  13  16   15.52    1.13
  -1 -13 -17  101.70    3.07
  -1 -13 -17  105.60    3.34
   1  13  17  101.10    3.20
   1  13  17  106.80    3.35
  -1 -13 -18    3.95    1.04
  -1 -13 -18    5.95    0.77
   1  13  18    3.54    1.18
   1  13  18    4.51    1.09
  -1 -13 -19   10.39    1.01
  -1 -13 -19   10.82    1.35
   1  13  19    8.46    1.22
   1  13  19    6.64    1.24
   1  13  20    1.98    1.45
  -1 -14   5    2.64    1.00
  -1 -14   5    2.50    1.39
   1  14  -5    2.50    1.15
   1  14  -5    3.46    0.85
  -1 -14   4  165.30    4.94
  -1 -14   4  175.00    5.19
   1  14  -4  159.70    4.82
   1  14  -4  158.90    4.72
  -1 -14   3    2.17    0.99
  -1 -14   3    2.51    0.78
   1  14  -3    4.64    1.08
   1  14  -3    2.01    0.83
  -1 -14   2  324.80    9.42
  -1 -14   2  305.50    8.92
   1  14  -2  313.00    9.06
   1  14  -2  317.30    9.26
  -1 -14   1  160.40    4.78
  -1 -14   1  154.80    4.67
  -1 -14   0  253.50    7.42
  -1 -14   0  264.90    7.71
   1  14   0  251.70    7.35
   1  14   0  258.30    7.50
  -1 -14  -1  321.30    9.30
  -1 -14  -1  307.40    8.96
   1  14   1  310.00    9.02
   1  14   1  320.10    9.25
  -1 -14  -2  194.40    5.75
  -1 -14  -2  208.20    6.08
   1  14   2  206.80    6.08
   1  14   2  198.50    5.80
  -1 -14  -3  191.80    5.68
  -1 -14  -3  199.80    5.84
   1  14   3  186.40    5.45
   1  14   3  193.20    5.71
  -1 -14  -4  222.40    6.53
  -1 -14  -4  235.80    6.86
   1  14   4  226.30    6.65
   1  14   4  226.90    6.59
  -1 -14  -5  104.80    3.15
  -1 -14  -5  104.30    3.20
   1  14   5  106.60    3.30
   1  14   5  101.90    3.06
  -1 -14  -6  174.40    5.18
  -1 -14  -6  171.90    5.02
   1  14   6  187.10    5.57
   1  14   6  184.50    5.40
   1  14   7   92.52    2.93
   1  14   7   93.63    2.83
  -1 -14  -8  401.70   11.64
  -1 -14  -8  384.80   11.08
   1  14   8  377.70   10.89
   1  14   8  404.70   11.72
  -1 -14  -9   91.92    2.76
  -1 -14  -9  100.00    3.07
   1  14   9   94.40    2.84
   1  14   9   94.59    2.92
  -1 -14 -10  648.80   18.62
  -1 -14 -10  619.40   17.85
   1  14  10  601.50   17.34
   1  14  10  614.90   17.66
  -1 -14 -11   87.80    2.76
  -1 -14 -11   90.57    2.73
   1  14  11   80.26    2.54
   1  14  11   84.16    2.57
  -1 -14 -12  531.60   15.34
  -1 -14 -12  524.10   15.05
   1  14  12  519.10   14.99
   1  14  12  513.50   14.78
  -1 -14 -13   85.26    2.71
  -1 -14 -13   81.45    2.49
   1  14  13   81.51    2.58
   1  14  13   82.22    2.62
  -1 -14 -14  273.00    7.98
  -1 -14 -14  270.90    7.83
   1  14  14  264.20    7.73
   1  14  14  269.30    7.83
  -1 -14 -15  120.10    3.57
  -1 -14 -15  116.30    3.59
   1  14  15  110.20    3.37
   1  14  15  113.30    3.49
  -1 -14 -16  151.70    4.47
  -1 -14 -16  144.20    4.38
   1  14  16  139.90    4.25
   1  14  16  137.70    4.13
  -1 -14 -17   80.65    2.67
  -1 -14 -17   77.66    2.39
   1  14  17   75.06    2.52
   1  14  17   76.31    2.46
  -1 -14 -18   50.60    1.89
  -1 -14 -18   49.34    1.64
   1  14  18   51.35    2.05
   1  14  18   46.45    1.77
  -1 -14 -19    7.06    1.18
  -1 -14 -19    7.92    0.89
   1  14  19    7.43    1.19
   1  14  19    6.16    1.63
  -1 -15   2    0.74    0.98
  -1 -15   2    1.03    1.11
   1  15  -2    0.64    0.97
   1  15  -2    1.38    0.91
  -1 -15   1    0.97    0.90
  -1 -15   1    0.05    1.02
   1  15  -1   -0.41    0.85
   1  15  -1    0.55    0.91
  -1 -15   0    1.44    0.92
  -1 -15   0   -0.46    0.84
   1  15   0    0.51    0.78
   1  15   0    0.21    0.76
  -1 -15  -1  109.70    3.38
  -1 -15  -1  114.50    3.46
   1  15   1  107.50    3.31
   1  15   1  108.40    3.27
  -1 -15  -2   16.67    0.99
  -1 -15  -2   15.87    0.84
   1  15   2   13.96    0.76
   1  15   2   13.34    0.94
  -1 -15  -3   79.69    2.52
  -1 -15  -3   83.51    2.58
   1  15   3   77.61    2.47
   1  15   3   84.09    2.59
  -1 -15  -4   20.19    1.03
  -1 -15  -4   20.93    0.90
   1  15   4   19.96    0.93
   1  15   4   22.47    1.06
  -1 -15  -5   21.47    1.02
  -1 -15  -5   20.91    0.94
   1  15   5   23.07    1.06
   1  15   5   21.12    0.95
  -1 -15  -6   21.45    1.05
  -1 -15  -6   23.40    0.97
   1  15   6   23.92    1.01
   1  15   6   22.60    1.12
  -1 -15  -7   -0.11    0.50
  -1 -15  -7    0.47    0.70
   1  15   7    0.04    0.53
   1  15   7    0.38    0.79
  -1 -15  -8    0.48    0.49
  -1 -15  -8    0.01    0.77
   1  15   8    1.19    0.61
   1  15   8    0.02    0.71
  -1 -15  -9   17.20    0.88
  -1 -15  -9   16.62    0.75
   1  15   9   16.67    0.87
   1  15   9   17.21    0.94
  -1 -15 -10  200.60    5.89
  -1 -15 -10  212.20    6.18
   1  15  10  193.20    5.72
   1  15  10  200.80    5.87
  -1 -15 -11  123.30    3.67
  -1 -15 -11  110.70    3.37
   1  15  11  109.30    3.27
   1  15  11  105.50    3.23
  -1 -15 -12  149.00    4.39
  -1 -15 -12  149.00    4.46
   1  15  12  145.50    4.39
   1  15  12  152.50    4.49
   1  15  13  293.00    8.50
   1  15  13  298.60    8.71
  -1 -15 -14   47.30    1.74
  -1 -15 -14   44.35    1.49
   1  15  14   44.77    1.55
   1  15  14   43.47    1.66
  -1 -15 -15  424.20   12.21
  -1 -15 -15  456.00   13.19
   1  15  15  424.40   12.25
   1  15  15  439.30   12.71
  -1 -15 -16   41.45    1.61
  -1 -15 -16   43.96    1.54
   1  15  16   39.42    1.65
   1  15  16   43.31    1.61
  -1 -15 -17  248.20    7.20
  -1 -15 -17  241.10    7.09
   1  15  17  233.60    6.83
   1  15  17  238.10    7.06
  -1 -15 -18   34.50    1.30
  -1 -15 -18   31.24    1.51
   1  15  18   32.97    1.79
   1  15  18   36.09    1.54
  -1 -15 -19   52.67    1.84
  -1 -15 -19   48.57    1.96
   1  15  19   54.66    2.17
   1  15  19   50.21    2.47
  -1 -16  -1    1.63    0.99
   1  16   1    2.59    0.88
  -1 -16  -2   -0.57    0.74
  -1 -16  -2    0.96    0.80
   1  16   2    0.66    0.93
   1  16   2    0.92    0.78
  -1 -16  -3    4.32    0.85
  -1 -16  -3    3.85    0.63
   1  16   3    5.22    0.65
   1  16   3    4.67    0.76
  -1 -16  -4   10.56    0.78
  -1 -16  -4   11.89    0.91
   1  16   4   11.04    0.84
   1  16   4   10.26    0.82
  -1 -16  -5   18.60    0.89
  -1 -16  -5   18.81    1.02
   1  16   5   22.00    1.00
   1  16   5   23.48    1.07
  -1 -16  -6   54.88    1.83
  -1 -16  -6   52.28    1.71
   1  16   6   56.66    1.90
   1  16   6   58.04    1.87
  -1 -16  -7   72.08    2.21
  -1 -16  -7   76.78    2.45
   1  16   7   77.52    2.50
   1  16   7   75.51    2.32
  -1 -16  -8   27.69    1.15
  -1 -16  -8   27.87    1.07
   1  16   8   28.47    1.09
   1  16   8   28.20    1.25
  -1 -16  -9   43.82    1.47
  -1 -16  -9   45.50    1.60
   1  16   9   42.77    1.62
   1  16   9   44.81    1.50
  -1 -16 -10   27.96    1.18
  -1 -16 -10   27.83    1.10
   1  16  10   25.97    1.25
   1  16  10   25.00    1.01
   1  16  11   12.48    1.04
   1  16  11   14.80    0.80
  -1 -16 -12   85.82    2.73
  -1 -16 -12   90.21    2.74
   1  16  12   79.49    2.56
   1  16  12   83.76    2.59
  -1 -16 -13    2.85    0.97
  -1 -16 -13    3.34    0.68
   1  16  13    2.32    1.02
   1  16  13    3.42    0.74
  -1 -16 -14   23.75    1.21
  -1 -16 -14   23.83    0.98
   1  16  14   22.18    1.25
   1  16  14   23.71    1.08
  -1 -16 -15   51.77    1.92
  -1 -16 -15   52.73    1.72
   1  16  15   50.04    1.92
   1  16  15   50.74    1.75
  -1 -16 -16   14.26    1.20
  -1 -16 -16   16.52    1.02
   1  16  16   14.74    1.33
   1  16  16   16.62    1.17
  -1 -16 -17   33.34    1.52
  -1 -16 -17   34.68    1.24
   1  16  17   33.28    1.83
   1  16  17   33.11    1.53
  -1 -16 -18    4.95    1.23
   1  16  18    3.34    1.61
  -1 -17  -6  386.10   11.19
   1  17   6  395.70   11.45
  -1 -17  -7   54.43    1.75
  -1 -17  -7   55.32    1.91
   1  17   7   54.21    1.97
  -1 -17  -8  221.10    6.49
  -1 -17  -8  219.20    6.37
   1  17   8  228.70    6.71
   1  17   8  216.10    6.29
  -1 -17  -9   47.12    1.70
  -1 -17  -9   45.39    1.51
   1  17   9   45.85    1.57
   1  17   9   47.46    1.80
  -1 -17 -10   94.88    2.88
  -1 -17 -10   87.03    2.75
   1  17  10   88.41    2.85
   1  17  10   88.58    2.74
  -1 -17 -11   71.76    2.36
  -1 -17 -11   77.93    2.44
   1  17  11   74.22    2.35
   1  17  11   68.97    2.35
  -1 -17 -12   27.58    1.36
  -1 -17 -12   30.96    1.26
   1  17  12   30.16    1.29
   1  17  12   27.89    1.32
  -1 -17 -13   39.31    1.58
   1  17  13   38.40    1.69
  -1 -17 -14   11.97    1.19
   1  17  14   11.72    1.28
   2 -17 -14  200.70    5.95
  -2  17  13   61.78    2.30
   2 -17 -13   66.39    2.30
  -2  17  12  244.60    7.24
   2 -17 -12  239.50    7.05
  -2  17  11   -1.23    0.96
   2 -17 -11    0.91    1.00
  -2  17  10   86.52    2.84
   2 -17 -10   92.53    2.93
  -2  17   9   15.88    1.10
   2 -17  -9   15.52    1.14
  -2  16  17   18.69    1.48
  -2  16  17   17.31    1.89
   2 -16 -17   15.06    1.44
   2 -16 -17   13.90    0.97
  -2  16  16  188.00    5.56
  -2  16  16  198.70    6.05
   2 -16 -16  192.10    5.71
   2 -16 -16  187.80    5.49
  -2  16  15   16.45    1.13
  -2  16  15   17.35    1.45
   2 -16 -15   16.00    1.13
   2 -16 -15   16.24    0.98
  -2  16  14  468.50   13.50
  -2  16  14  474.40   13.74
   2 -16 -14  480.90   13.85
   2 -16 -14  445.70   12.90
  -2  16  13   29.41    1.14
  -2  16  13   33.56    1.53
   2 -16 -13   34.10    1.38
   2 -16 -13   31.21    1.22
  -2  16  12  475.20   13.68
  -2  16  12  472.20   13.66
   2 -16 -12  447.30   12.87
   2 -16 -12  476.40   13.77
  -2  16  11   15.94    0.96
  -2  16  11   16.69    1.15
   2 -16 -11   17.28    1.00
   2 -16 -11   16.92    0.97
  -2  16  10  242.70    7.07
  -2  16  10  247.80    7.29
   2 -16 -10  265.40    7.72
   2 -16 -10  241.90    7.11
  -2  16   9    5.28    0.78
  -2  16   9    4.00    0.95
   2 -16  -9    3.23    0.82
   2 -16  -9    4.48    0.75
  -2  16   8  173.60    5.12
  -2  16   8  179.20    5.31
   2 -16  -8  184.90    5.43
   2 -16  -8  178.60    5.28
  -2  16   7    0.73    0.67
  -2  16   7    1.93    0.74
   2 -16  -7    2.51    0.82
   2 -16  -7    1.55    0.70
  -2  16   6  197.50    5.79
  -2  16   6  205.50    6.06
   2 -16  -6  201.40    5.89
   2 -16  -6  200.70    5.91
  -2  16   5   31.94    1.27
  -2  16   5   34.98    1.40
   2 -16  -5   35.66    1.38
   2 -16  -5   32.02    1.24
  -2  16   4  200.30    5.88
  -2  16   4  201.30    5.94
   2 -16  -4  193.80    5.67
   2 -16  -4  194.50    5.71
  -2  16   3   43.85    1.58
  -2  16   3   45.13    1.62
   2 -16  -3   40.48    1.50
   2 -16  -3   42.05    1.52
  -2  15  17   21.68    1.37
  -2  15  17   21.63    1.88
   2 -15 -17   21.00    1.05
   2 -15 -17   21.33    1.35
  -2  15  16   23.73    1.22
  -2  15  16   21.37    1.54
   2 -15 -16   23.55    1.29
   2 -15 -16   23.98    1.03
  -2  15  15   39.24    1.50
  -2  15  15   39.07    1.75
   2 -15 -15   39.02    1.34
   2 -15 -15   40.48    1.55
  -2  15  14  133.50    4.00
  -2  15  14  129.50    3.98
   2 -15 -14  130.90    3.97
   2 -15 -14  139.90    4.16
   2 -15 -13   65.02    2.06
   2 -15 -13   72.57    2.40
  -2  15  12  176.50    5.19
  -2  15  12  176.40    5.26
   2 -15 -12  180.60    5.36
   2 -15 -12  167.60    4.92
  -2  15  11   47.29    1.62
  -2  15  11   50.98    1.84
   2 -15 -11   53.47    1.74
   2 -15 -11   51.48    1.80
  -2  15  10  140.30    4.18
  -2  15  10  139.30    4.22
  -2  15   9    9.01    0.80
  -2  15   9    6.43    0.89
   2 -15  -9    8.67    0.82
   2 -15  -9    9.20    0.77
  -2  15   8  176.80    5.19
  -2  15   8  164.90    4.92
   2 -15  -8  168.80    5.01
   2 -15  -8  168.50    4.95
  -2  15   7   10.96    0.79
  -2  15   7   11.22    0.93
   2 -15  -7   10.53    0.75
   2 -15  -7   11.27    0.84
  -2  15   6  207.90    6.08
  -2  15   6  211.80    6.24
   2 -15  -6  205.20    6.01
   2 -15  -6  192.00    5.64
  -2  15   5   70.32    2.21
  -2  15   5   70.17    2.26
   2 -15  -5   65.81    2.10
   2 -15  -5   71.53    2.28
  -2  15   4  124.40    3.72
  -2  15   4  120.40    3.68
   2 -15  -4  111.60    3.38
   2 -15  -4  118.10    3.54
  -2  15   3  121.30    3.63
  -2  15   3  121.40    3.67
   2 -15  -3  114.80    3.45
   2 -15  -3  119.10    3.60
  -2  15   2  131.60    3.93
  -2  15   2  134.70    4.05
   2 -15  -2  128.10    3.84
   2 -15  -2  125.30    3.77
  -2  15   1   12.78    0.80
  -2  15   1   11.39    0.86
   2 -15  -1   13.00    0.84
   2 -15  -1   11.72    0.88
  -2  15   0  259.20    7.55
  -2  15   0  257.60    7.51
   2 -15   0  250.20    7.30
   2 -15   0  255.30    7.46
  -2  15  -1    1.32    0.89
   2 -15   1    0.13    0.84
  -2  14  17   -0.33    1.17
  -2  14  17   -1.20    1.18
   2 -14 -17    0.14    0.89
   2 -14 -17    0.12    1.17
  -2  14  16   68.93    2.34
  -2  14  16   71.97    2.43
   2 -14 -16   66.93    2.29
   2 -14 -16   67.81    2.14
   2 -14 -15    1.31    0.77
   2 -14 -15    0.15    0.90
  -2  14  14   -0.41    0.87
  -2  14  14    1.34    0.91
   2 -14 -14    1.43    0.80
   2 -14 -14    1.35    0.84
  -2  14  13    3.23    0.76
  -2  14  13    2.99    0.90
   2 -14 -13    1.00    0.82
   2 -14 -13    2.02    0.64
  -2  14  12   61.31    2.01
  -2  14  12   62.50    2.11
   2 -14 -12   56.96    1.82
   2 -14 -12   57.83    1.96
  -2  14  11    5.85    0.67
  -2  14  11    5.63    0.85
   2 -14 -11    5.20    0.70
   2 -14 -11    3.80    0.70
  -2  14  10   33.64    1.44
  -2  14  10   29.43    1.15
  -2  14   9   14.20    0.78
  -2  14   9   13.35    0.90
   2 -14  -9   11.65    0.87
   2 -14  -9   12.31    0.77
  -2  14   8   38.01    1.37
  -2  14   8   39.19    1.43
   2 -14  -8   38.36    1.42
   2 -14  -8   36.55    1.29
  -2  14   7   38.96    1.38
  -2  14   7   39.86    1.53
   2 -14  -7   39.60    1.43
   2 -14  -7   37.74    1.28
  -2  14   6  113.60    3.43
  -2  14   6  114.40    3.50
   2 -14  -6  113.00    3.42
   2 -14  -6  108.50    3.26
  -2  14   5   21.72    1.07
  -2  14   5   22.45    0.95
   2 -14  -5   20.83    0.95
   2 -14  -5   19.81    1.02
  -2  14   4   81.94    2.58
  -2  14   4   83.03    2.55
   2 -14  -4   87.42    2.68
   2 -14  -4   82.58    2.56
  -2  14   3  135.60    4.09
  -2  14   3  136.50    4.06
   2 -14  -3  138.40    4.12
   2 -14  -3  132.50    3.97
  -2  14   2  121.30    3.63
  -2  14   2  118.20    3.59
   2 -14  -2  113.70    3.45
   2 -14  -2  119.00    3.58
  -2  14   1   11.48    0.83
  -2  14   1   13.96    0.88
   2 -14  -1   12.95    0.78
   2 -14  -1   12.85    0.88
  -2  14   0  251.90    7.36
  -2  14   0  259.50    7.55
   2 -14   0  254.30    7.43
   2 -14   0  261.90    7.62
  -2  14  -1   10.19    0.76
  -2  14  -1   10.24    0.82
   2 -14   1    9.57    0.88
   2 -14   1    9.07    0.86
  -2  14  -2  291.00    8.46
  -2  14  -2  288.90    8.40
   2 -14   2  296.80    8.64
   2 -14   2  292.00    8.51
   2 -14   3    3.24    0.84
   2 -14   3    2.90    0.86
  -2  14  -4  262.30    7.70
   2 -14   4  255.30    7.50
  -2  13  18  130.70    4.13
  -2  13  18  127.30    4.09
   2 -13 -18  129.80    3.93
   2 -13 -18  121.80    3.83
  -2  13  17    9.29    1.32
  -2  13  17    5.10    1.11
   2 -13 -17    7.89    1.12
   2 -13 -17    8.60    0.84
  -2  13  16  364.10   10.55
  -2  13  16  375.60   10.92
   2 -13 -16  378.80   10.92
   2 -13 -16  348.30   10.12
  -2  13  15   12.58    1.04
  -2  13  15   13.83    1.00
   2 -13 -15   13.54    1.08
   2 -13 -15   14.31    0.85
  -2  13  14  209.60    6.18
  -2  13  14  196.70    5.78
   2 -13 -14  196.50    5.81
   2 -13 -14  217.70    6.34
  -2  13  13   32.13    1.22
  -2  13  13   32.59    1.36
   2 -13 -13   35.03    1.38
   2 -13 -13   34.15    1.21
  -2  13  12   29.10    1.25
  -2  13  12   26.58    1.12
   2 -13 -12   26.01    1.00
   2 -13 -12   27.33    1.19
  -2  13  11    3.27    0.67
  -2  13  11    2.55    0.70
   2 -13 -11    3.61    0.64
   2 -13 -11    4.54    0.79
   2 -13 -10  117.00    3.56
   2 -13 -10  120.80    3.60
  -2  13   9   82.45    2.54
  -2  13   9   79.26    2.54
   2 -13  -9   80.26    2.53
   2 -13  -9   75.06    2.31
  -2  13   8  188.00    5.50
  -2  13   8  200.40    5.92
   2 -13  -8  199.90    5.89
   2 -13  -8  193.10    5.64
  -2  13   7  131.70    3.99
  -2  13   7  142.40    4.21
   2 -13  -7  130.30    3.87
   2 -13  -7  135.40    4.06
  -2  13   6  196.90    5.83
  -2  13   6  199.40    5.83
   2 -13  -6  195.70    5.77
   2 -13  -6  197.40    5.78
  -2  13   5   10.30    0.64
  -2  13   5   10.21    0.81
   2 -13  -5    9.74    0.73
   2 -13  -5   10.40    0.72
  -2  13   4  116.50    3.55
  -2  13   4  113.70    3.41
   2 -13  -4  114.90    3.48
   2 -13  -4  114.00    3.43
  -2  13   3    9.00    0.72
  -2  13   3    8.51    0.70
   2 -13  -3    6.83    0.68
   2 -13  -3    8.64    0.70
  -2  13   2   52.01    1.75
  -2  13   2   51.48    1.70
   2 -13  -2   51.13    1.74
   2 -13  -2   48.90    1.65
  -2  13   1   13.42    0.81
  -2  13   1   12.47    0.81
   2 -13  -1   14.83    0.85
   2 -13  -1   12.83    0.82
  -2  13   0    6.33    0.72
  -2  13   0    7.40    0.69
   2 -13   0    6.43    0.63
   2 -13   0    7.04    0.70
  -2  13  -1   -0.27    0.59
  -2  13  -1    0.54    0.68
   2 -13   1    1.08    0.58
   2 -13   1   -0.27    0.72
  -2  13  -2   55.16    1.85
  -2  13  -2   54.75    1.82
   2 -13   2   52.63    1.79
   2 -13   2   52.80    1.79
  -2  13  -3    1.32    0.76
  -2  13  -3    2.25    0.78
   2 -13   3    2.11    0.65
   2 -13   3    2.27    0.79
  -2  13  -4    5.84    0.99
  -2  13  -4    5.70    0.75
   2 -13   4    5.74    0.85
   2 -13   4    5.29    0.93
  -2  13  -5   11.30    1.04
  -2  13  -5   11.08    1.01
   2 -13   5   10.38    0.90
   2 -13   5   10.74    1.07
  -2  13  -6    1.68    1.00
  -2  13  -6    2.22    1.07
   2 -13   6    1.17    0.91
   2 -13   6    3.36    0.91
  -2  12  18   51.21    2.02
  -2  12  18   57.59    2.23
   2 -12 -18   55.01    1.88
   2 -12 -18   59.37    2.23
  -2  12  17   66.01    2.30
  -2  12  17   59.16    2.13
   2 -12 -17   61.23    2.15
   2 -12 -17   61.02    1.98
  -2  12  16  126.20    3.87
  -2  12  16  122.10    3.71
   2 -12 -16  131.30    3.88
   2 -12 -16  122.80    3.74
  -2  12  15  268.60    7.84
  -2  12  15  266.10    7.81
   2 -12 -15  254.60    7.37
   2 -12 -15  258.10    7.56
  -2  12  14  199.50    5.85
  -2  12  14  196.80    5.81
   2 -12 -14  205.10    6.05
   2 -12 -14  208.70    6.08
  -2  12  13  254.50    7.40
  -2  12  13  246.40    7.23
   2 -12 -13  249.50    7.23
   2 -12 -13  257.80    7.55
  -2  12  12  297.10    8.67
  -2  12  12  318.50    9.23
   2 -12 -12  292.50    8.45
   2 -12 -12  315.70    9.19
  -2  12  11   75.33    2.43
  -2  12  11   78.11    2.44
   2 -12 -11   79.79    2.52
   2 -12 -11   79.89    2.45
  -2  12  10  490.40   14.19
   2 -12 -10  475.70   13.70
   2 -12 -10  472.30   13.66
  -2  12   9   85.23    2.69
  -2  12   9   91.33    2.78
  -2  12   8  456.10   13.20
  -2  12   8  441.70   12.74
   2 -12  -8  423.10   12.19
   2 -12  -8  454.40   13.14
  -2  12   7  193.50    5.68
  -2  12   7  186.40    5.52
   2 -12  -7  194.30    5.72
   2 -12  -7  192.30    5.62
  -2  12   6  187.00    5.54
  -2  12   6  185.70    5.46
   2 -12  -6  182.70    5.36
   2 -12  -6  178.60    5.28
  -2  12   5   72.27    2.32
  -2  12   5   70.63    2.19
   2 -12  -5   69.67    2.18
   2 -12  -5   69.42    2.21
  -2  12   4  227.10    6.68
  -2  12   4  221.20    6.46
   2 -12  -4  219.50    6.41
   2 -12  -4  223.30    6.55
  -2  12   3   15.03    0.89
  -2  12   3   12.82    0.70
   2 -12  -3   12.92    0.68
   2 -12  -3   12.16    0.74
  -2  12   2  456.20   13.16
  -2  12   2  471.90   13.64
   2 -12  -2  456.40   13.19
   2 -12  -2  454.90   13.12
  -2  12   1    4.13    0.55
  -2  12   1    5.02    0.70
   2 -12  -1    6.55    0.57
   2 -12  -1    4.82    0.68
  -2  12   0  348.70   10.12
  -2  12   0  355.60   10.30
   2 -12   0  339.90    9.87
   2 -12   0  331.40    9.60
  -2  12  -1    9.14    0.67
  -2  12  -1    7.71    0.72
   2 -12   1    7.81    0.67
   2 -12   1    7.32    0.60
  -2  12  -2    8.07    0.72
  -2  12  -2    8.33    0.71
   2 -12   2    7.38    0.71
   2 -12   2    5.99    0.78
  -2  12  -3    4.87    0.78
  -2  12  -3    4.19    0.73
   2 -12   3    2.78    0.77
   2 -12   3    2.74    0.58
  -2  12  -4   23.62    1.14
  -2  12  -4   23.81    1.13
   2 -12   4   23.69    1.07
   2 -12   4   23.17    1.09
  -2  12  -5   41.20    1.57
  -2  12  -5   42.16    1.60
   2 -12   5   39.79    1.51
   2 -12   5   41.74    1.52
  -2  12  -6   64.46    2.15
  -2  12  -6   63.62    2.17
   2 -12   6   62.79    2.11
   2 -12   6   63.59    2.10
  -2  12  -7    2.27    0.99
  -2  12  -7    1.97    0.84
   2 -12   7    1.13    0.98
   2 -12   7    1.78    0.99
  -2  12  -8    6.48    1.12
  -2  12  -8    6.36    1.13
   2 -12   8    7.32    1.12
   2 -12   8    8.08    1.21
  -2  11  18   21.36    1.36
  -2  11  18   20.10    1.42
  -2  11  17    2.01    1.14
  -2  11  17    2.98    1.12
   2 -11 -17    2.07    0.88
   2 -11 -17    4.49    1.03
  -2  11  16  109.80    3.40
  -2  11  16  108.80    3.35
   2 -11 -16  114.20    3.49
   2 -11 -16  115.80    3.43
  -2  11  15   78.49    2.52
  -2  11  15   75.23    2.47
   2 -11 -15   77.40    2.48
   2 -11 -15   75.23    2.30
  -2  11  14  145.80    4.35
  -2  11  14  144.50    4.33
  -2  11  13  263.10    7.69
  -2  11  13  260.90    7.60
   2 -11 -13  268.80    7.78
   2 -11 -13  255.10    7.46
  -2  11  12  251.40    7.32
  -2  11  12  246.10    7.22
   2 -11 -12  244.70    7.16
   2 -11 -12  246.40    7.14
  -2  11  11  152.00    4.49
  -2  11  11  148.10    4.43
   2 -11 -11  151.50    4.53
   2 -11 -11  148.30    4.35
   2 -11 -10  318.00    9.20
   2 -11 -10  293.40    8.56
  -2  11   9  107.10    3.20
  -2  11   9  103.80    3.19
   2 -11  -9  100.70    3.01
   2 -11  -9  110.00    3.33
  -2  11   8  858.10   24.63
  -2  11   8  854.30   24.57
   2 -11  -8  822.80   23.61
   2 -11  -8  860.80   24.73
  -2  11   7  140.30    4.16
  -2  11   7  135.10    4.08
   2 -11  -7  135.00    4.00
   2 -11  -7  140.60    4.19
  -2  11   6  837.20   24.03
  -2  11   6  838.90   24.13
   2 -11  -6  821.40   23.61
   2 -11  -6  844.60   24.25
  -2  11   5  121.40    3.63
  -2  11   5  123.40    3.72
   2 -11  -5  122.10    3.66
   2 -11  -5  122.70    3.66
  -2  11   4  464.50   13.44
  -2  11   4  466.80   13.46
   2 -11  -4  453.10   13.07
   2 -11  -4  449.30   12.97
  -2  11   3   49.98    1.65
  -2  11   3   49.63    1.69
   2 -11  -3   46.94    1.57
   2 -11  -3   45.52    1.50
  -2  11   2  835.40   24.00
  -2  11   2  809.60   23.29
   2 -11  -2  798.00   22.93
   2 -11  -2  786.80   22.59
  -2  11   1  135.20    4.03
  -2  11   1  137.20    4.10
   2 -11  -1  128.70    3.83
   2 -11  -1  133.70    4.02
  -2  11   0  671.20   19.30
  -2  11   0  666.50   19.18
   2 -11   0  633.50   18.23
   2 -11   0  653.80   18.83
  -2  11  -1  177.00    5.22
  -2  11  -1  169.40    5.02
   2 -11   1  166.10    4.91
   2 -11   1  171.30    5.06
  -2  11  -2  435.70   12.60
  -2  11  -2  450.80   13.01
   2 -11   2  428.80   12.40
   2 -11   2  414.70   11.98
  -2  11  -3   53.46    1.77
  -2  11  -3   50.87    1.71
   2 -11   3   52.22    1.78
   2 -11   3   50.33    1.69
  -2  11  -4  407.80   11.81
  -2  11  -4  407.20   11.78
   2 -11   4  389.60   11.30
   2 -11   4  383.30   11.09
  -2  11  -5   22.75    1.11
  -2  11  -5   24.02    1.06
   2 -11   5   22.72    1.16
   2 -11   5   20.72    1.10
  -2  11  -6  411.10   11.90
  -2  11  -6  393.20   11.37
   2 -11   6  373.40   10.84
   2 -11   6  370.60   10.74
  -2  11  -7   49.24    1.75
  -2  11  -7   51.38    1.78
   2 -11   7   45.84    1.67
   2 -11   7   46.38    1.69
  -2  11  -8  130.90    3.98
  -2  11  -8  136.50    4.13
   2 -11   8  131.60    3.95
   2 -11   8  125.00    3.81
  -2  11  -9   23.65    1.14
  -2  11  -9   25.69    1.24
   2 -11   9   23.93    1.24
   2 -11   9   21.63    1.28
   2 -10 -18   48.08    1.68
   2 -10 -18   52.97    1.93
  -2  10  17    5.05    0.92
  -2  10  17    4.08    0.83
   2 -10 -17    6.50    0.88
   2 -10 -17    6.16    0.85
  -2  10  16   11.73    0.92
  -2  10  16   13.62    1.01
   2 -10 -16   14.06    0.93
   2 -10 -16   14.31    0.86
  -2  10  15   -0.37    0.84
  -2  10  15   -1.23    0.78
   2 -10 -15    0.45    0.85
   2 -10 -15    0.48    0.61
  -2  10  14    2.55    0.76
  -2  10  14    2.12    0.75
   2 -10 -14    3.09    0.56
   2 -10 -14    1.50    0.74
  -2  10  13   25.53    1.09
   2 -10 -13   26.53    1.17
   2 -10 -13   29.16    1.04
  -2  10  12    0.40    0.52
  -2  10  12    0.44    0.73
   2 -10 -12    0.10    0.47
  -2  10  11    2.05    0.62
  -2  10  11    3.15    0.56
   2 -10 -11    2.07    0.54
   2 -10 -11    1.97    0.70
  -2  10  10   88.37    2.81
  -2  10   9    2.83    0.62
  -2  10   9    4.48    0.47
   2 -10  -9    3.66    0.64
   2 -10  -9    3.66    0.45
  -2  10   8  301.40    8.78
  -2  10   8  312.00    9.04
   2 -10  -8  305.40    8.88
   2 -10  -8  303.00    8.76
  -2  10   7   21.20    0.95
  -2  10   7   22.21    0.86
   2 -10  -7   23.78    1.01
   2 -10  -7   23.58    0.91
  -2  10   6   78.53    2.48
  -2  10   6   78.58    2.41
   2 -10  -6   83.00    2.58
   2 -10  -6   82.45    2.51
  -2  10   5   22.83    0.93
  -2  10   5   20.45    0.85
   2 -10  -5   21.67    0.94
   2 -10  -5   21.41    0.86
  -2  10   4   11.65    0.72
  -2  10   4   12.11    0.65
   2 -10  -4   11.45    0.65
   2 -10  -4   11.26    0.62
  -2  10   3    2.13    0.58
  -2  10   3    1.74    0.46
   2 -10  -3    1.27    0.55
   2 -10  -3    0.87    0.46
  -2  10   2  120.40    3.64
  -2  10   2  124.60    3.71
   2 -10  -2  117.10    3.52
   2 -10  -2  119.50    3.57
  -2  10   1  123.20    3.71
  -2  10   1  122.10    3.66
   2 -10  -1  116.00    3.50
   2 -10  -1  120.80    3.62
  -2  10   0  496.70   14.33
  -2  10   0  507.90   14.64
   2 -10   0  492.20   14.22
   2 -10   0  501.00   14.45
  -2  10  -1  403.10   11.66
  -2  10  -1  402.10   11.62
   2 -10   1  392.70   11.38
   2 -10   1  391.60   11.32
  -2  10  -2  426.70   12.34
  -2  10  -2  422.00   12.19
   2 -10   2  408.60   11.83
   2 -10   2  418.40   12.10
  -2  10  -3   72.81    2.27
  -2  10  -3   69.98    2.20
   2 -10   3   68.63    2.20
   2 -10   3   69.95    2.22
  -2  10  -4  415.80   12.03
  -2  10  -4  405.30   11.71
   2 -10   4  397.10   11.51
   2 -10   4  398.80   11.54
  -2  10  -5    8.31    0.81
  -2  10  -5    6.26    0.76
   2 -10   5    6.49    0.80
   2 -10   5    6.36    0.66
  -2  10  -6  292.40    8.52
  -2  10  -6  291.00    8.49
   2 -10   6  262.10    7.65
   2 -10   6  256.60    7.55
  -2  10  -7    1.34    0.68
  -2  10  -7    0.27    0.80
   2 -10   7   -0.64    0.77
   2 -10   7    0.76    0.88
  -2  10  -8  240.50    7.04
  -2  10  -8  248.00    7.27
   2 -10   8  239.50    7.01
   2 -10   8  235.60    6.91
  -2  10  -9    3.02    0.91
  -2  10  -9    5.67    0.99
   2 -10   9    4.45    0.90
   2 -10   9    3.15    0.94
  -2  10 -10   70.07    2.25
  -2  10 -10   75.14    2.40
   2 -10  10   65.96    2.25
   2 -10  10   71.83    2.36
  -2  10 -11   -0.98    1.06
  -2  10 -11    0.34    1.02
   2 -10  11    1.71    1.20
   2 -10  11    0.18    1.08
  -2   9  17  193.20    5.70
  -2   9  17  187.20    5.53
   2  -9 -16  103.90    3.14
   2  -9 -16  107.00    3.21
  -2   9  15  168.10    4.98
  -2   9  15  156.50    4.62
   2  -9 -15  167.60    4.97
   2  -9 -15  157.20    4.60
  -2   9  14   27.70    1.11
  -2   9  14   28.17    1.10
   2  -9 -14   26.97    1.13
   2  -9 -14   29.45    1.04
  -2   9  13   31.22    1.20
  -2   9  13   29.66    1.06
   2  -9 -13   29.13    1.14
   2  -9 -13   28.67    0.99
  -2   9  12  257.30    7.51
  -2   9  12  271.10    7.85
   2  -9 -12  258.10    7.55
   2  -9 -12  282.30    8.16
   2  -9 -11   48.68    1.64
   2  -9 -11   45.09    1.43
   2  -9 -10  161.30    4.74
   2  -9 -10  161.50    4.77
  -2   9   9  302.80    8.79
  -2   9   9  318.00    9.19
   2  -9  -9  327.60    9.48
   2  -9  -9  310.10    8.97
  -2   9   8   15.64    0.70
  -2   9   8   15.40    0.68
   2  -9  -8   16.40    0.70
   2  -9  -8   17.90    0.80
  -2   9   7  196.60    5.77
  -2   9   7  215.00    6.26
  -2   9   6    1.28    0.48
  -2   9   6    0.83    0.44
   2  -9  -6    1.86    0.48
   2  -9  -6    1.47    0.46
  -2   9   5    2.79    0.48
   2  -9  -5    3.27    0.41
  -2   9   4    1.28    0.44
  -2   9   4    1.48    0.47
   2  -9  -4    0.59    0.41
   2  -9  -4    1.10    0.38
  -2   9   3    0.53    0.51
  -2   9   3    0.37    0.43
   2  -9  -3    0.52    0.46
   2  -9  -3    1.04    0.42
  -2   9   2    0.35    0.51
  -2   9   2    1.78    0.46
   2  -9  -2    1.56    0.47
   2  -9  -2    1.03    0.41
  -2   9   1    8.70    0.57
  -2   9   1    8.44    0.54
   2  -9  -1    7.72    0.59
   2  -9  -1    7.11    0.56
  -2   9   0   57.14    1.85
  -2   9   0   60.95    1.92
   2  -9   0   61.35    1.95
   2  -9   0   58.48    1.90
  -2   9  -1  177.00    5.22
  -2   9  -1  176.40    5.19
   2  -9   1  177.40    5.22
   2  -9   1  176.90    5.23
  -2   9  -2  131.50    3.93
  -2   9  -2  133.40    3.97
   2  -9   2  130.60    3.91
   2  -9   2  130.10    3.91
  -2   9  -3   83.21    2.57
  -2   9  -3   85.61    2.63
   2  -9   3   80.86    2.50
   2  -9   3   84.11    2.62
  -2   9  -4  158.90    4.71
  -2   9  -4  150.90    4.48
   2  -9   4  151.80    4.52
   2  -9   4  148.80    4.44
  -2   9  -5    0.20    0.55
  -2   9  -5    0.91    0.65
   2  -9   5   -0.64    0.64
   2  -9   5    0.57    0.68
  -2   9  -6  251.30    7.34
  -2   9  -6  254.50    7.43
   2  -9   6  249.90    7.32
   2  -9   6  248.60    7.27
  -2   9  -7    2.32    0.64
  -2   9  -7    2.18    0.75
   2  -9   7    1.09    0.85
   2  -9   7    1.95    0.71
  -2   9  -8  185.50    5.47
  -2   9  -8  187.50    5.54
   2  -9   8  188.20    5.61
   2  -9   8  184.30    5.42
  -2   9  -9   18.24    1.03
  -2   9  -9   17.33    1.07
   2  -9   9   15.49    1.13
   2  -9   9   17.21    0.97
  -2   9 -10   48.22    1.70
  -2   9 -10   51.17    1.87
   2  -9  10   47.23    1.75
   2  -9  10   48.78    1.73
  -2   9 -11    9.82    0.96
  -2   9 -11    7.52    0.97
   2  -9  11    7.15    1.00
   2  -9  11    5.58    1.04
  -2   9 -12   29.88    1.43
  -2   9 -12   32.45    1.54
   2  -9  12   31.24    1.57
   2  -9  12   28.59    1.56
   2  -9  12   29.72    1.45
  -2   8  16  466.40   13.67
  -2   8  16  490.20   14.37
   2  -8 -16  478.40   14.66
   2  -8 -15  180.30    5.27
   2  -8 -15  195.90    5.76
  -2   8  14  581.20   16.78
  -2   8  14  548.20   15.80
   2  -8 -14  586.90   16.90
   2  -8 -14  577.80   16.69
  -2   8  13   22.36    0.92
  -2   8  13   23.42    0.89
   2  -8 -13   23.81    0.84
   2  -8 -13   23.55    0.96
  -2   8  12  580.50   16.74
  -2   8  12  587.90   16.90
   2  -8 -12  561.10   16.13
   2  -8 -12  552.00   15.93
  -2   8  11   36.74    1.27
  -2   8  11   38.17    1.22
   2  -8 -11   37.16    1.19
   2  -8 -11   40.51    1.40
  -2   8  10  480.40   13.87
  -2   8  10  457.50   13.17
   2  -8 -10  474.70   13.66
   2  -8 -10  441.20   12.73
  -2   8   9  301.80    8.70
  -2   8   9  314.90    9.11
   2  -8  -9  322.90    9.34
   2  -8  -9  318.50    9.20
  -2   8   8  230.70    6.71
  -2   8   8  235.90    6.83
   2  -8  -8  231.50    6.72
   2  -8  -8  235.10    6.82
  -2   8   7  507.50   14.59
  -2   8   7  516.30   14.87
   2  -8  -7  509.90   14.68
   2  -8  -7  552.60   15.90
  -2   8   6  341.70    9.86
  -2   8   6  346.70   10.02
   2  -8  -6  359.10   10.37
   2  -8  -6  347.40   10.03
  -2   8   5  321.00    9.29
  -2   8   5  332.50    9.60
   2  -8  -5  331.90    9.60
   2  -8  -5  327.30    9.47
  -2   8   4  673.00   19.34
  -2   8   4  675.00   19.39
   2  -8  -4  673.20   19.35
   2  -8  -4  666.30   19.14
  -2   8   3  174.50    5.12
  -2   8   3  177.10    5.19
   2  -8  -3  190.30    5.58
   2  -8  -3  175.10    5.13
  -2   8   2  498.50   14.36
   2  -8  -2  499.30   14.38
  -2   8   1   90.73    2.78
  -2   8   1   92.84    2.82
   2  -8  -1   91.30    2.78
   2  -8  -1   96.75    2.94
  -2   8   0  478.30   13.81
  -2   8   0  467.90   13.49
   2  -8   0  482.20   13.91
   2  -8   0  478.40   13.81
  -2   8  -1    1.86    0.46
  -2   8  -1    2.11    0.45
   2  -8   1    1.66    0.43
   2  -8   1    1.39    0.48
  -2   8  -2  301.80    8.77
  -2   8  -2  302.20    8.77
   2  -8   2  305.00    8.86
   2  -8   2  297.40    8.65
  -2   8  -3    1.61    0.48
  -2   8  -3    2.44    0.48
   2  -8   3    1.30    0.54
   2  -8   3    1.20    0.52
  -2   8  -4  189.10    5.56
  -2   8  -4  193.00    5.67
   2  -8   4  191.30    5.65
   2  -8   4  182.50    5.39
  -2   8  -5  118.00    3.56
  -2   8  -5  117.10    3.53
   2  -8   5  111.70    3.39
   2  -8   5  113.00    3.43
  -2   8  -6    2.88    0.64
  -2   8  -6    1.98    0.64
   2  -8   6    1.80    0.64
   2  -8   6    2.27    0.56
  -2   8  -7   14.02    0.85
  -2   8  -7   15.50    0.88
   2  -8   7   13.85    0.94
  -2   8  -8    6.92    0.80
  -2   8  -8    6.15    0.66
   2  -8   8    6.56    0.75
   2  -8   8    6.31    0.88
  -2   8  -9   -0.13    0.74
  -2   8  -9    0.21    0.76
   2  -8   9   -0.79    0.89
   2  -8   9    0.13    0.69
  -2   8 -10   24.07    1.11
  -2   8 -10   27.23    1.24
   2  -8  10   25.60    1.28
   2  -8  10   24.20    1.06
  -2   8 -11    1.34    0.90
  -2   8 -11    1.36    0.94
   2  -8  11    1.05    0.80
   2  -8  11    1.62    1.03
  -2   8 -12    0.23    0.90
  -2   8 -12    0.43    1.04
   2  -8  12    1.15    1.01
   2  -8  12    2.16    1.03
   2  -8  12    1.52    1.17
  -2   8 -13    3.31    1.17
  -2   8 -13    3.86    1.19
   2  -8  13    4.16    1.29
   2  -8  13    5.14    1.15
  -2   7  14  291.30    8.49
  -2   7  14  265.60    7.72
   2  -7 -14  264.00    7.69
   2  -7 -14  287.10    8.39
  -2   7  13    9.29    0.55
  -2   7  13   10.50    0.59
   2  -7 -13   11.51    0.48
   2  -7 -13   10.05    0.59
  -2   7  12  432.70   12.50
  -2   7  12  417.20   12.02
   2  -7 -12  444.90   12.85
   2  -7 -12  423.50   12.19
  -2   7  11    7.39    0.52
  -2   7  11    6.73    0.45
   2  -7 -11    8.26    0.44
   2  -7 -11    7.74    0.54
  -2   7  10  134.00    3.92
  -2   7  10  121.80    3.61
   2  -7 -10  146.40    4.27
   2  -7 -10  158.30    4.66
  -2   7   9  150.00    4.36
  -2   7   9  145.50    4.27
   2  -7  -9  150.50    4.40
   2  -7  -9  161.20    4.69
  -2   7   8   96.11    2.84
  -2   7   8   97.22    2.89
   2  -7  -8   89.58    2.65
   2  -7  -8   94.30    2.81
  -2   7   7  380.30   10.94
  -2   7   7  372.00   10.73
   2  -7  -7  403.80   11.64
   2  -7  -7  393.40   11.33
  -2   7   6  345.70    9.98
  -2   7   6  348.70   10.05
   2  -7  -6  354.00   10.21
   2  -7  -6  356.70   10.28
  -2   7   5  840.20   24.09
  -2   7   5  800.40   22.97
   2  -7  -5  847.00   24.30
   2  -7  -5  846.60   24.30
  -2   7   1  953.10   27.33
  -2   7   1  961.00   27.57
   2  -7  -1  961.30   27.56
   2  -7  -1  963.30   27.63
   2  -7   0 1458.00   41.75
   2  -7   0 1478.00   42.32
  -2   7  -1    0.97    0.40
  -2   7  -1    1.42    0.46
   2  -7   1    1.03    0.43
   2  -7   1    0.95    0.35
  -2   7  -2  525.80   15.16
  -2   7  -2  534.20   15.39
   2  -7   2  516.10   14.89
   2  -7   2  513.40   14.79
  -2   7  -3   65.91    2.07
  -2   7  -3   63.83    2.01
   2  -7   3   69.73    2.19
   2  -7   3   63.13    2.00
  -2   7  -4  339.90    9.87
  -2   7  -4  330.80    9.59
   2  -7   4  326.80    9.49
   2  -7   4  331.90    9.63
  -2   7  -5   63.98    2.03
  -2   7  -5   62.76    2.01
   2  -7   5   60.07    1.95
   2  -7   5   62.26    2.00
  -2   7  -6  144.00    4.28
  -2   7  -6  150.00    4.46
   2  -7   6  143.40    4.28
   2  -7   6  142.30    4.24
  -2   7  -7  209.50    6.15
  -2   7  -7  216.30    6.35
   2  -7   7  201.80    5.95
   2  -7   7  206.40    6.06
  -2   7  -8  117.80    3.57
  -2   7  -8  116.70    3.53
   2  -7   8  112.60    3.39
   2  -7   8  114.60    3.53
  -2   7  -9   19.55    0.98
  -2   7  -9   19.90    0.95
   2  -7   9   19.38    0.91
   2  -7   9   19.42    1.08
  -2   7 -10  311.30    9.05
  -2   7 -10  296.10    8.59
   2  -7  10  306.80    8.99
   2  -7  10  291.20    8.44
  -2   7 -11    2.27    0.82
  -2   7 -11   -0.61    0.85
   2  -7  11    0.94    0.72
   2  -7  11    0.53    0.64
   2  -7  11    0.42    1.06
  -2   7 -12  196.50    5.78
  -2   7 -12  196.50    5.83
   2  -7  12  192.40    5.73
   2  -7  12  202.10    5.96
  -2   7 -13    1.49    1.02
  -2   7 -13    1.40    1.03
   2  -7  13    2.00    1.24
   2  -7  13    1.36    0.94
  -2   7 -14   49.12    1.93
  -2   7 -14   48.12    1.93
   2  -7  14   45.63    1.99
   2  -7  14   42.90    1.89
  -2   6  13    0.27    0.37
  -2   6  13   -0.20    0.31
   2  -6 -13    0.48    0.32
   2  -6 -13   -0.07    0.25
  -2   6  11   45.42    1.43
  -2   6  11   45.85    1.40
   2  -6 -11   46.06    1.46
   2  -6 -11   42.94    1.30
  -2   6  10  307.90    8.87
  -2   6  10  305.00    8.83
   2  -6 -10  321.10    9.28
   2  -6 -10  335.60    9.67
  -2   6   9   58.19    1.77
  -2   6   9   59.44    1.77
   2  -6  -9   58.60    1.75
   2  -6  -9   62.94    1.89
  -2   6   8  251.70    7.28
  -2   6   8  248.80    7.18
   2  -6  -8  243.40    7.03
   2  -6  -8  255.00    7.37
  -2   6   7  439.80   12.66
  -2   6   7  436.30   12.54
   2  -6  -7  440.80   12.68
   2  -6  -7  463.70   13.34
  -2   6   6   45.63    1.42
  -2   6   6   45.35    1.40
   2  -6  -6   48.74    1.51
   2  -6  -6   46.26    1.45
  -2   6   5  396.30   11.40
  -2   6   5  375.40   10.82
   2  -6  -5  372.60   10.73
   2  -6  -5  396.80   11.43
  -2   6   4  473.90   13.63
  -2   6   4  476.80   13.70
   2  -6  -4  480.50   13.82
   2  -6  -4  495.90   14.26
  -2   6   3  608.80   17.48
  -2   6   3  564.10   16.21
   2  -6  -3  578.50   16.63
   2  -6  -3  579.20   16.65
  -2   6   1  675.20   19.38
  -2   6   1  665.80   19.12
   2  -6  -1  661.70   19.00
   2  -6  -1  662.90   19.05
   2  -6   0 1768.00   50.61
  -2   6  -1  156.90    4.59
  -2   6  -1  155.70    4.58
   2  -6   1  155.10    4.55
   2  -6   1  152.20    4.47
  -2   6  -2  851.80   24.46
  -2   6  -2  859.60   24.66
   2  -6   2  857.20   24.59
   2  -6   2  842.30   24.17
  -2   6  -3  213.80    6.24
  -2   6  -3  222.60    6.48
   2  -6   3  215.50    6.29
   2  -6   3  220.20    6.41
  -2   6  -4  642.70   18.47
   2  -6   4  652.90   18.76
  -2   6  -5  288.70    8.38
  -2   6  -5  261.80    7.63
  -2   6  -6  248.30    7.24
  -2   6  -6  246.10    7.18
   2  -6   6  237.20    6.93
   2  -6   6  251.70    7.35
  -2   6  -7  449.00   12.96
  -2   6  -7  452.70   13.08
   2  -6   7  448.20   12.97
   2  -6   7  452.40   13.07
  -2   6  -8  267.30    7.79
  -2   6  -8  259.70    7.59
   2  -6   8  258.10    7.58
   2  -6   8  248.90    7.27
  -2   6  -9  288.50    8.40
  -2   6  -9  284.10    8.24
   2  -6   9  263.50    7.66
   2  -6   9  268.70    7.89
  -2   6 -10  477.90   13.78
  -2   6 -10  471.50   13.62
   2  -6  10  464.50   13.39
   2  -6  10  466.20   13.51
  -2   6 -11   93.13    2.85
  -2   6 -11   94.75    2.94
   2  -6  11   92.54    2.83
   2  -6  11   88.72    2.83
   2  -6  11   84.70    2.61
  -2   6 -12  477.10   13.76
  -2   6 -12  456.70   13.21
   2  -6  12  451.40   13.10
   2  -6  12  449.40   12.97
  -2   6 -13   77.76    2.44
  -2   6 -13   80.12    2.56
   2  -6  13   75.68    2.44
   2  -6  13   73.01    2.50
  -2   6 -14  132.90    4.06
  -2   6 -14  137.50    4.14
   2  -6  14  138.30    4.29
   2  -6  14  139.60    4.17
  -2   5  11  502.60   14.56
  -2   5  11  540.90   15.68
   2  -5 -11  524.30   15.25
   2  -5 -11  497.60   14.46
  -2   5  10  141.90    4.12
  -2   5  10  141.10    4.13
   2  -5 -10  134.40    3.90
   2  -5 -10  141.40    4.14
  -2   5   9  146.20    4.23
  -2   5   9  138.60    4.04
   2  -5  -9  147.00    4.25
   2  -5  -9  147.00    4.27
  -2   5   8  531.50   15.26
  -2   5   8  520.90   14.98
   2  -5  -8  537.40   15.44
   2  -5  -8  540.90   15.54
  -2   5   7   19.34    0.64
  -2   5   7   18.53    0.65
   2  -5  -7   17.68    0.61
   2  -5  -7   18.82    0.65
  -2   5   6  730.10   20.93
  -2   5   6  734.00   21.05
   2  -5  -6  747.20   21.43
  -2   5   5    0.22    0.24
  -2   5   5    0.84    0.23
   2  -5  -5    0.20    0.27
   2  -5  -5    0.05    0.26
  -2   5   4    0.23    0.23
  -2   5   4    0.19    0.24
   2  -5  -4    0.14    0.26
   2  -5  -4   -0.05    0.24
  -2   5   3   21.41    0.73
  -2   5   3   19.97    0.70
   2  -5  -3   20.76    0.71
   2  -5  -3   22.10    0.77
  -2   5   2   33.86    1.07
  -2   5   2   33.51    1.08
   2  -5  -2   33.61    1.07
   2  -5  -2   30.94    1.02
  -2   5   1  122.20    3.58
  -2   5   1  116.90    3.44
   2  -5  -1  120.30    3.53
   2  -5  -1  121.60    3.59
  -2   5   0  162.80    4.75
  -2   5   0  165.20    4.82
   2  -5   0  163.60    4.77
   2  -5   0  158.30    4.62
  -2   5  -1    0.18    0.33
  -2   5  -1    0.65    0.27
   2  -5   1    0.64    0.26
   2  -5   1    1.15    0.32
  -2   5  -2  111.40    3.31
  -2   5  -2  112.90    3.34
   2  -5   2  107.30    3.19
   2  -5   2  114.60    3.39
  -2   5  -3  436.00   12.55
  -2   5  -3  425.70   12.28
   2  -5   3  413.00   11.90
   2  -5   3  405.70   11.70
  -2   5  -4  156.20    4.58
  -2   5  -4  153.80    4.54
   2  -5   4  150.80    4.44
   2  -5   4  154.10    4.51
  -2   5  -5   22.81    0.87
  -2   5  -5   21.66    0.81
   2  -5   5   21.63    0.84
   2  -5   5   20.90    0.80
  -2   5  -6   87.95    2.68
  -2   5  -6   92.36    2.76
   2  -5   6   90.77    2.78
   2  -5   6   88.92    2.68
  -2   5  -7   83.08    2.57
  -2   5  -7   81.65    2.49
   2  -5   7   80.53    2.47
   2  -5   7   80.55    2.52
  -2   5  -8   39.31    1.39
  -2   5  -8   35.84    1.28
   2  -5   8   34.30    1.23
   2  -5   8   36.37    1.34
  -2   5  -9  159.00    4.73
  -2   5  -9  165.00    4.88
   2  -5   9  148.30    4.49
   2  -5   9  141.80    4.21
  -2   5 -10  207.50    6.11
  -2   5 -10  208.10    6.08
   2  -5  10  219.20    6.40
   2  -5  10  212.00    6.29
  -2   5 -11   53.34    1.84
  -2   5 -11   58.17    1.87
   2  -5  11   53.23    1.74
   2  -5  11   53.23    1.89
   2  -5  11   60.02    1.90
  -2   5 -12  511.80   14.75
  -2   5 -12  482.50   13.95
   2  -5  12  513.60   14.79
   2  -5  12  490.50   14.22
  -2   5 -13   23.98    1.08
  -2   5 -13   21.09    1.11
   2  -5  13   21.94    1.10
   2  -5  13   20.00    1.27
  -2   5 -14  224.80    6.57
  -2   5 -14  221.80    6.53
   2  -5  14  230.30    6.82
   2  -5  14  209.30    6.12
  -2   5 -15    2.78    1.25
  -2   5 -15    2.67    1.01
   2  -5  15    4.99    0.94
   2  -5  15    2.96    1.33
  -2   4  10  149.60    4.43
  -2   4  10  142.10    4.20
   2  -4 -10  136.60    4.18
   2  -4 -10  147.10    4.49
  -2   4   9  603.30   17.45
  -2   4   9  632.10   18.29
   2  -4  -9  655.00   18.98
   2  -4  -9  637.40   18.47
  -2   4   8  306.60    8.84
  -2   4   8  304.00    8.78
   2  -4  -8  305.40    8.81
   2  -4  -8  308.50    8.91
  -2   4   7  225.40    6.50
  -2   4   7  227.80    6.58
   2  -4  -7  222.50    6.42
   2  -4  -7  231.10    6.68
  -2   4   5  388.80   11.17
  -2   4   5  384.60   11.06
   2  -4  -5  392.70   11.29
   2  -4  -5  414.80   11.92
  -2   4   2 1214.00   34.75
   2  -4  -1  713.00   20.45
  -2   4   0  802.00   22.99
  -2   4   0  808.60   23.18
   2  -4   0  798.10   22.88
   2  -4   0  801.60   22.99
  -2   4  -1  286.40    8.27
  -2   4  -1  286.30    8.28
   2  -4   1  273.70    7.91
   2  -4   1  289.10    8.34
  -2   4  -2  160.50    4.68
  -2   4  -2  158.30    4.63
   2  -4   2  155.30    4.53
   2  -4   2  152.70    4.46
  -2   4  -3  787.60   22.59
  -2   4  -3  782.60   22.47
   2  -4   3  771.00   22.12
   2  -4   3  782.50   22.45
  -2   4  -4    1.86    0.30
  -2   4  -4    1.62    0.37
   2  -4   4    1.26    0.31
   2  -4   4    1.74    0.35
  -2   4  -5   88.70    2.64
  -2   4  -5   92.30    2.79
   2  -4   5   96.05    2.85
   2  -4   5   93.23    2.79
  -2   4  -6   10.07    0.58
  -2   4  -6   10.56    0.49
   2  -4   6   10.65    0.53
   2  -4   6    9.21    0.48
  -2   4  -7   81.12    2.44
  -2   4  -7   76.11    2.35
   2  -4   7   77.24    2.37
   2  -4   7   74.76    2.26
  -2   4  -8   12.14    0.74
  -2   4  -8   11.93    0.59
   2  -4   8   11.53    0.71
   2  -4   8   12.29    0.60
  -2   4  -9    3.84    0.56
  -2   4  -9    4.19    0.64
   2  -4   9    4.58    0.58
   2  -4   9    4.10    0.67
  -2   4 -10    0.79    0.58
  -2   4 -10    0.79    0.71
   2  -4  10    0.04    0.53
   2  -4  10    0.03    0.54
   2  -4  10    0.27    0.68
  -2   4 -11    5.91    0.62
  -2   4 -11    4.34    0.68
   2  -4  11    5.95    0.65
   2  -4  11    4.60    0.89
  -2   4 -12   95.76    2.90
  -2   4 -12  101.60    3.12
   2  -4  12  101.30    3.05
   2  -4  12   96.57    3.08
  -2   4 -13   42.82    1.55
  -2   4 -13   39.99    1.44
   2  -4  13   39.11    1.64
   2  -4  13   41.11    1.42
  -2   4 -14   74.17    2.44
  -2   4 -14   76.42    2.42
   2  -4  14   73.96    2.28
   2  -4  14   77.03    2.55
  -2   4 -15   17.07    1.07
  -2   4 -15   17.07    1.22
   2  -4  15   16.98    1.03
   2  -4  15   18.18    1.33
  -2   4 -16    9.24    1.48
  -2   4 -16    8.12    1.34
   2  -4  16    9.63    0.92
   2  -4  16    9.46    1.50
   2  -3  -5  452.70   13.01
   2  -3  -5  478.70   13.75
  -2   3   2  311.80    8.97
  -2   3   2  289.00    8.32
   2  -3  -2  303.80    8.75
   2  -3  -2  312.00    8.97
  -2   3   1   85.56    2.52
  -2   3   1   78.97    2.33
   2  -3  -1   80.58    2.38
   2  -3  -1   81.64    2.40
  -2   3   0  351.60   10.11
  -2   3   0  320.80    9.24
   2  -3   0  327.50    9.44
   2  -3   0  334.50    9.62
  -2   3  -1  391.90   11.28
  -2   3  -1  396.60   11.40
   2  -3   1  387.20   11.14
   2  -3   1  406.70   11.69
   2  -3   2 1669.00   47.76
  -2   3  -3  898.70   25.77
   2  -3   3  903.40   25.88
   2  -3   3  897.40   25.71
  -2   3  -4 1014.00   29.06
  -2   3  -4  999.70   28.64
   2  -3   4  979.70   28.07
   2  -3   4 1005.00   28.80
  -2   3  -5  558.40   16.06
  -2   3  -5  538.10   15.45
   2  -3   5  554.60   15.94
   2  -3   5  546.10   15.68
  -2   3  -6  492.30   14.14
  -2   3  -6  488.60   14.08
   2  -3   6  449.70   12.93
   2  -3   6  476.20   13.71
  -2   3  -7   41.84    1.38
  -2   3  -7   39.78    1.25
   2  -3   7   39.89    1.26
   2  -3   7   38.55    1.27
  -2   3  -8  537.90   15.50
  -2   3  -8  508.30   14.60
   2  -3   8  509.60   14.65
   2  -3   8  509.20   14.67
  -2   3  -9  119.20    3.59
  -2   3  -9  125.20    3.68
   2  -3   9  122.30    3.61
   2  -3   9  109.70    3.31
   2  -3   9  116.70    3.44
  -2   3 -10  323.20    9.37
   2  -3  10  270.10    7.86
  -2   3 -11  201.10    5.92
  -2   3 -11  216.00    6.35
   2  -3  11  206.30    6.13
  -2   3 -12   63.01    2.04
  -2   3 -12   58.66    1.87
   2  -3  12   62.14    2.13
   2  -3  12   64.89    2.01
  -2   3 -13   31.54    1.31
  -2   3 -13   31.01    1.17
   2  -3  13   30.87    1.16
   2  -3  13   31.37    1.42
  -2   3 -14    1.82    0.77
  -2   3 -14    2.03    0.70
   2  -3  14    2.99    0.66
   2  -3  14    3.11    1.03
  -2   3 -15    1.60    1.07
  -2   3 -15    1.04    0.81
   2  -3  15   -0.05    1.15
   2  -3  15    0.45    0.65
  -2   3 -16    2.67    1.12
  -2   3 -16    3.73    1.10
   2  -3  16    1.77    1.21
   2  -3  16    2.51    0.79
  -2   2   5  296.00    8.55
  -2   2   5  291.70    8.43
  -2   2   2  325.10    9.34
   2  -2  -2  350.60   10.07
   2  -2  -2  332.40    9.56
  -2   2   1  203.40    5.87
  -2   2   1  198.70    5.73
   2  -2  -1  208.40    6.02
   2  -2  -1  208.90    6.02
  -2   2   0  306.20    8.80
  -2   2   0  303.00    8.72
   2  -2   0  323.40    9.31
   2  -2   0  326.40    9.38
  -2   2  -1  174.70    5.05
  -2   2  -1  174.80    5.06
   2  -2   1  178.40    5.16
   2  -2   1  176.70    5.12
   2  -2   3 1267.00   36.25
  -2   2  -5 1017.00   29.15
  -2   2  -5 1017.00   29.12
   2  -2   5 1011.00   28.95
  -2   2  -6 1305.00   37.35
  -2   2  -6 1328.00   38.06
   2  -2   6 1306.00   37.38
   2  -2   6 1307.00   37.41
  -2   2  -7  624.70   17.92
  -2   2  -7  633.70   18.21
   2  -2   7  579.60   16.63
   2  -2   7  619.70   17.81
   2  -2   7  646.30   18.54
  -2   2  -8 1490.00   42.64
  -2   2  -8 1446.00   41.43
   2  -2   8 1383.00   39.60
   2  -2   8 1433.00   41.05
  -2   2  -9   19.84    0.87
  -2   2  -9   17.57    0.67
   2  -2   9   17.47    0.74
   2  -2   9   18.58    0.71
  -2   2 -10 1022.00   29.35
  -2   2 -10  998.30   28.62
  -2   2 -11   13.74    0.72
  -2   2 -11   12.82    0.78
   2  -2  11   13.72    0.64
   2  -2  11   13.35    0.83
  -2   2 -12  312.90    9.11
  -2   2 -12  298.60    8.66
   2  -2  12  306.90    8.87
   2  -2  12  302.70    8.86
  -2   2 -13   39.44    1.42
  -2   2 -13   34.84    1.31
   2  -2  13   35.20    1.45
   2  -2  13   36.93    1.24
  -2   2 -14  204.50    5.97
  -2   2 -14  219.20    6.45
   2  -2  14  212.10    6.17
   2  -2  14  216.90    6.45
  -2   2 -15    6.87    0.89
  -2   2 -15    5.82    0.88
   2  -2  15    6.15    1.02
   2  -2  15    6.16    0.69
  -2   2 -16  188.50    5.57
  -2   2 -16  192.80    5.74
   2  -2  16  191.50    5.60
   2  -2  16  187.90    5.63
  -2   2 -17   34.46    1.68
  -2   2 -17   33.11    1.63
   2  -2  17   31.14    1.74
   2  -2  17   34.85    1.41
  -2   1   4  145.20    4.21
  -2   1   4  134.70    3.91
   2  -1  -3  473.20   13.60
  -2   1   2   33.14    0.99
  -2   1   2   30.74    0.92
   2  -1  -2   31.58    0.95
   2  -1  -2   34.37    1.02
   2  -1  -2   33.59    1.00
  -2   1   0  300.50    8.64
  -2   1   0  293.40    8.44
   2  -1   0  297.10    8.55
   2  -1   0  305.50    8.77
  -2   1  -1  469.00   13.45
   2  -1   1  473.00   13.57
  -2   1  -3   99.72    2.92
  -2   1  -3  105.30    3.07
   2  -1   3  102.10    2.98
   2  -1   3  101.90    2.97
  -2   1  -4  547.10   15.70
  -2   1  -4  589.20   16.90
   2  -1   4  538.50   15.44
   2  -1   4  584.20   16.74
   2  -1   4  552.90   15.86
   2  -1   5   25.88    0.83
   2  -1   5   24.43    0.81
   2  -1   5   26.25    0.84
  -2   1  -6  173.10    5.04
  -2   1  -6  184.30    5.33
   2  -1   6  184.70    5.34
   2  -1   6  175.40    5.10
  -2   1  -7   10.11    0.43
  -2   1  -7    9.35    0.49
   2  -1   7   10.66    0.45
   2  -1   7    9.88    0.47
  -2   1  -8  449.70   12.92
  -2   1  -8  460.10   13.26
   2  -1   8  439.80   12.66
   2  -1   8  476.20   13.67
  -2   1  -9   98.53    2.96
  -2   1  -9  101.30    2.97
   2  -1   9   97.78    2.92
   2  -1   9   99.01    2.91
  -2   1 -10  522.70   15.07
  -2   1 -10  524.30   15.06
   2  -1  10  502.90   14.44
   2  -1  10  502.30   14.47
  -2   1 -11  289.00    8.43
  -2   1 -11  297.40    8.61
   2  -1  11  281.70    8.14
   2  -1  11  276.90    8.09
  -2   1 -12  159.20    4.75
  -2   1 -12  153.90    4.53
   2  -1  12  168.00    5.00
   2  -1  12  166.60    4.85
  -2   1 -13  284.10    8.30
  -2   1 -13  270.20    7.85
   2  -1  13  275.40    7.97
  -2   1 -14  133.10    4.01
  -2   1 -14  143.10    4.27
   2  -1  14  136.40    4.18
  -2   1 -15   40.63    1.49
  -2   1 -15   36.05    1.44
   2  -1  15   37.15    1.59
   2  -1  15   36.83    1.26
  -2   1 -16  339.70    9.85
  -2   1 -16  335.50    9.76
   2  -1  16  348.00   10.05
   2  -1  16  345.00   10.08
  -2   1 -17   60.83    2.20
  -2   1 -17   55.75    2.04
   2  -1  17   63.63    2.06
   2  -1  17   63.71    2.37
  -2   0   4  468.30   13.67
   2   0  -4  459.50   13.49
  -2   0   3   10.87    0.35
  -2   0   3   10.95    0.35
   2   0  -3   10.65    0.33
   2   0  -3   10.73    0.35
  -2   0  -2   11.56    0.41
  -2   0  -2   12.21    0.43
   2   0   5    3.05    0.24
   2   0   5    2.99    0.27
  -2   0  -6  312.90    9.02
  -2   0  -6  317.00    9.12
   2   0   6  305.60    8.80
   2   0   6  320.80    9.21
  -2   0  -7   14.08    0.54
  -2   0  -7   16.05    0.56
   2   0   7   14.23    0.51
   2   0   7   14.18    0.55
  -2   0  -8  140.80    4.09
  -2   0  -8  140.70    4.13
   2   0   8  139.50    4.08
   2   0   8  141.00    4.09
  -2   0  -9    1.41    0.29
  -2   0  -9    1.28    0.35
   2   0   9    0.84    0.32
   2   0   9    0.94    0.27
  -2   0 -10   17.51    0.65
  -2   0 -10   15.35    0.70
   2   0  10   15.99    0.69
   2   0  10   17.62    0.62
  -2   0 -11  133.40    3.98
  -2   0 -11  128.60    3.77
   2   0  11  158.90    4.72
  -2   0 -12  129.30    3.83
  -2   0 -12  125.90    3.78
   2   0  12  128.00    3.85
   2   0  12  120.60    3.53
  -2   0 -13   41.38    1.39
  -2   0 -13   40.10    1.43
   2   0  13   41.87    1.52
   2   0  13   41.16    1.31
  -2   0 -14   96.48    2.99
  -2   0 -14   91.65    2.81
   2   0  14  101.90    3.18
   2   0  14   94.70    2.81
  -2   0 -15   -1.23    0.71
  -2   0 -15    0.32    0.79
   2   0  15   -0.68    0.55
   2   0  15    0.64    0.96
  -2   0 -16   92.17    2.91
  -2   0 -16   98.02    3.02
  -2   0 -17   -0.55    1.02
  -2   0 -17    0.56    1.02
   2   0  17   -2.17    1.24
   2   0  17    0.60    0.76
  -2   0 -18   85.98    2.86
  -2   0 -18   89.81    3.26
   2   0  18  103.70    3.48
   2   0  18   92.16    2.89
   2   1  -6  722.90   21.88
   2   1  -6  718.30   21.80
  -2  -1   1    8.89    0.32
  -2  -1   1    9.30    0.31
   2   1  -1    8.27    0.31
   2   1  -1    7.83    0.28
  -2  -1  -1  380.30   10.90
   2   1   1  368.60   10.58
   2   1   1  364.70   10.45
  -2  -1  -2  127.90    3.71
  -2  -1  -2  121.90    3.53
   2   1   2  119.30    3.47
   2   1   2  123.70    3.57
  -2  -1  -3  827.90   23.69
  -2  -1  -4  304.50    8.75
  -2  -1  -4  295.80    8.51
   2   1   4  293.00    8.43
   2   1   4  310.20    8.90
   2   1   5 1162.00   33.26
  -2  -1  -6  673.00   19.29
  -2  -1  -6  716.60   20.54
  -2  -1  -6  699.50   20.06
  -2  -1  -7 1127.00   32.27
  -2  -1  -7 1083.00   31.02
   2   1   7 1128.00   32.30
   2   1   7 1161.00   33.22
  -2  -1  -8  943.10   27.01
  -2  -1  -8  913.60   26.20
   2   1   8  969.20   27.75
   2   1   8  939.20   26.91
  -2  -1  -9  263.50    7.62
  -2  -1  -9  254.80    7.34
   2   1   9  249.60    7.22
   2   1   9  247.40    7.12
  -2  -1 -10  401.60   11.58
  -2  -1 -10  378.00   10.87
   2   1  10  378.90   10.92
   2   1  10  370.40   10.64
  -2  -1 -11   57.67    1.75
  -2  -1 -11   54.99    1.73
   2   1  11   54.13    1.63
   2   1  11   56.56    1.79
  -2  -1 -12  186.80    5.49
  -2  -1 -12  187.30    5.46
   2   1  12  190.40    5.60
   2   1  12  188.60    5.46
  -2  -1 -13   33.64    1.17
  -2  -1 -13   35.47    1.30
   2   1  13   36.54    1.19
   2   1  13   34.65    1.28
  -2  -1 -14   59.74    1.90
  -2  -1 -14   65.50    2.11
   2   1  14   62.61    1.91
   2   1  14   62.12    2.04
  -2  -1 -15   10.54    0.81
  -2  -1 -15   11.20    0.89
   2   1  15   10.50    0.90
   2   1  15   12.13    0.69
  -2  -1 -16   17.35    1.01
  -2  -1 -16   16.98    1.22
   2   1  16   16.18    0.84
   2   1  16   18.19    1.18
  -2  -1 -17   21.03    1.12
   2   1  17   22.80    1.04
   2   1  17   20.28    1.27
  -2  -1 -18    0.39    1.20
  -2  -1 -18    1.06    0.97
   2   1  18    1.80    1.29
   2   1  18    0.75    1.06
  -2  -2   8  237.80    6.93
  -2  -2   8  226.90    6.62
   2   2  -8  223.30    6.56
   2   2  -8  220.70    6.48
  -2  -2   7 1072.00   31.00
   2   2  -7 1058.00   30.65
   2   2  -7 1073.00   31.07
  -2  -2   6  611.90   17.65
  -2  -2   6  628.70   18.11
   2   2  -6  638.60   18.43
   2   2  -6  614.70   17.73
  -2  -2   4  572.70   16.46
  -2  -2   4  618.90   17.77
   2   2  -4  569.50   16.37
   2   2  -4  605.70   17.40
  -2  -2   3  426.70   12.25
  -2  -2   3  433.90   12.45
   2   2  -3  442.60   12.70
   2   2  -3  425.30   12.22
  -2  -2   1   48.87    1.44
  -2  -2   1   49.30    1.45
   2   2  -1   48.91    1.45
   2   2  -1   46.99    1.39
  -2  -2  -2   44.09    1.31
  -2  -2  -2   41.62    1.25
   2   2   2   42.87    1.31
   2   2   2   42.66    1.27
   2   2   4  740.50   21.19
  -2  -2  -5  520.80   14.93
  -2  -2  -5  535.80   15.36
   2   2   5  534.90   15.33
   2   2   5  533.10   15.27
   2   2   6 1231.00   35.21
  -2  -2  -7  908.80   26.03
  -2  -2  -7  965.20   27.65
   2   2   7  919.00   26.32
   2   2   7  890.10   25.47
  -2  -2  -9 1204.00   34.47
  -2  -2  -9 1284.00   36.78
  -2  -2  -9 1312.00   37.57
   2   2   9 1249.00   35.79
   2   2   9 1244.00   35.60
  -2  -2 -10  893.20   25.59
  -2  -2 -10  939.80   26.95
   2   2  10  942.30   26.98
   2   2  10  869.80   24.94
  -2  -2 -11  541.30   15.53
  -2  -2 -11  560.40   16.12
   2   2  11  554.20   15.90
   2   2  11  550.70   15.83
  -2  -2 -12  293.80    8.54
  -2  -2 -12  286.40    8.28
   2   2  12  280.30    8.15
   2   2  12  284.40    8.20
  -2  -2 -13   77.10    2.40
  -2  -2 -13   81.48    2.47
   2   2  13   84.30    2.60
   2   2  13   83.12    2.47
  -2  -2 -14  310.60    9.03
  -2  -2 -14  288.40    8.35
   2   2  14  312.50    9.09
   2   2  14  289.20    8.35
  -2  -2 -15   85.73    2.69
  -2  -2 -15   87.32    2.67
   2   2  15   82.68    2.63
   2   2  15   89.65    2.68
  -2  -2 -16   72.98    2.38
  -2  -2 -16   69.78    2.22
  -2  -2 -17  105.60    3.32
  -2  -2 -17   97.01    2.95
   2   2  17  114.30    3.42
   2   2  17  111.00    3.48
  -2  -2 -18   12.77    1.25
  -2  -2 -18    9.51    0.97
  -2  -3  10  205.60    6.00
  -2  -3  10  197.00    5.77
  -2  -3   9  232.40    6.74
  -2  -3   9  221.80    6.45
   2   3  -9  235.90    6.87
   2   3  -9  224.90    6.54
  -2  -3   8    2.79    0.34
  -2  -3   8    2.46    0.28
   2   3  -8    2.94    0.30
   2   3  -8    2.40    0.35
  -2  -3   6   91.43    2.66
  -2  -3   6   92.15    2.71
   2   3  -6   92.23    2.71
   2   3  -6   94.18    2.75
  -2  -3   5  396.60   11.41
  -2  -3   5  386.60   11.11
   2   3  -5  399.20   11.49
   2   3  -5  405.10   11.64
  -2  -3   4  160.50    4.65
  -2  -3   4  155.60    4.49
   2   3  -4  157.50    4.56
   2   3  -4  157.20    4.54
  -2  -3   3   26.43    0.81
  -2  -3   3   24.71    0.78
   2   3  -3   27.05    0.83
   2   3  -3   26.41    0.84
  -2  -3   2   92.11    2.69
  -2  -3   2   99.03    2.87
   2   3  -2   97.47    2.84
   2   3  -2  103.80    3.01
  -2  -3   0   53.25    1.57
  -2  -3   0   53.93    1.59
   2   3   0   55.98    1.66
   2   3   0   54.99    1.63
  -2  -3  -1    6.62    0.28
  -2  -3  -1    7.54    0.30
  -2  -3  -2  305.60    8.77
  -2  -3  -2  285.00    8.19
   2   3   2  288.90    8.30
   2   3   2  294.90    8.49
  -2  -3  -3  339.10    9.74
  -2  -3  -3  342.10    9.82
   2   3   3  330.70    9.51
   2   3   3  324.70    9.32
  -2  -3  -4  126.10    3.65
  -2  -3  -4  133.90    3.88
   2   3   4  125.10    3.62
   2   3   4  126.90    3.69
  -2  -3  -5 1047.00   29.94
  -2  -3  -5  985.90   28.23
  -2  -3  -6  265.90    7.65
  -2  -3  -6  280.30    8.06
   2   3   6  257.90    7.43
   2   3   6  261.50    7.52
  -2  -3  -7  750.10   21.49
  -2  -3  -7  742.50   21.27
   2   3   7  750.60   21.51
   2   3   7  778.50   22.28
  -2  -3  -8 1256.00   35.94
  -2  -3  -8 1233.00   35.29
   2   3   8 1276.00   36.51
  -2  -3  -9  622.00   17.83
  -2  -3  -9  666.20   19.12
   2   3   9  617.80   17.71
   2   3   9  624.30   17.88
  -2  -3 -10 1150.00   32.93
  -2  -3 -10 1168.00   33.45
   2   3  10 1160.00   33.23
   2   3  10 1134.00   32.46
  -2  -3 -11  346.30    9.96
  -2  -3 -11  369.20   10.65
  -2  -3 -11  334.70    9.66
   2   3  11  344.30    9.92
   2   3  11  346.80    9.97
  -2  -3 -12  467.10   13.46
  -2  -3 -12  492.80   14.17
  -2  -3 -13   44.03    1.45
  -2  -3 -13   42.03    1.43
   2   3  13   43.80    1.49
   2   3  13   43.76    1.37
  -2  -3 -14  341.20    9.85
  -2  -3 -14  347.80   10.08
   2   3  14  356.90   10.35
   2   3  14  323.40    9.33
  -2  -3 -15   70.58    2.18
  -2  -3 -15   69.09    2.21
   2   3  15   70.49    2.15
   2   3  15   75.11    2.41
  -2  -3 -16  167.10    4.98
  -2  -3 -16  161.10    4.76
   2   3  16  172.40    5.16
   2   3  16  174.10    5.10
  -2  -3 -17  114.30    3.52
  -2  -3 -17  113.50    3.42
  -2  -3 -18   62.45    2.09
  -2  -3 -18   64.32    2.27
  -2  -3 -19   15.05    1.53
  -2  -3 -19   14.26    1.19
  -2  -4  11  230.30    6.72
  -2  -4  11  229.20    6.70
   2   4 -11  203.70    5.99
   2   4 -11  217.60    6.40
  -2  -4  10  182.90    5.32
  -2  -4  10  190.10    5.54
   2   4 -10  185.20    5.40
   2   4 -10  187.40    5.48
  -2  -4   9  245.80    7.14
  -2  -4   9  238.10    6.90
   2   4  -9  256.90    7.46
   2   4  -9  242.80    7.04
  -2  -4   8  226.10    6.57
  -2  -4   8  226.30    6.55
   2   4  -8  230.40    6.70
   2   4  -8  233.20    6.75
  -2  -4   7  146.20    4.26
  -2  -4   7  136.10    4.00
   2   4  -7  142.40    4.15
   2   4  -7  133.40    3.92
  -2  -4   6   21.63    0.76
  -2  -4   6   23.34    0.77
   2   4  -6   23.39    0.80
   2   4  -6   24.21    0.79
  -2  -4   5    4.76    0.31
  -2  -4   5    4.16    0.34
   2   4  -5    4.20    0.31
   2   4  -5    3.41    0.31
  -2  -4   4   -0.02    0.21
  -2  -4   4    0.20    0.24
   2   4  -4    0.37    0.24
   2   4  -4    0.58    0.28
  -2  -4   3    4.95    0.32
  -2  -4   3    4.91    0.29
  -2  -4   2    5.15    0.31
  -2  -4   2    4.78    0.28
   2   4  -2    5.05    0.29
   2   4  -2    5.26    0.30
  -2  -4   1  236.80    6.81
  -2  -4   1  241.20    6.95
   2   4  -1  244.00    7.03
   2   4  -1  252.10    7.27
  -2  -4   0  111.40    3.25
  -2  -4   0  113.70    3.30
   2   4   0  110.90    3.23
   2   4   0  115.00    3.35
   2   4   1  869.00   24.88
  -2  -4  -2   27.25    0.85
  -2  -4  -2   28.35    0.90
   2   4   2   26.92    0.85
   2   4   2   28.56    0.90
  -2  -4  -3  952.20   27.27
   2   4   3  863.30   24.70
  -2  -4  -4  434.00   12.45
  -2  -4  -4  416.90   11.97
   2   4   4  415.30   11.92
   2   4   4  393.50   11.29
   2   4   5   13.16    0.48
   2   4   5   12.35    0.47
  -2  -4  -6  277.80    7.99
  -2  -4  -6  283.20    8.15
   2   4   6  279.80    8.04
   2   4   6  277.20    7.99
  -2  -4  -7  701.80   20.10
  -2  -4  -7  716.10   20.50
   2   4   7  689.70   19.75
   2   4   7  689.50   19.76
  -2  -4  -8  244.50    7.04
  -2  -4  -8  256.40    7.39
   2   4   8  243.30    7.00
   2   4   8  238.50    6.88
  -2  -4  -9  660.00   18.91
  -2  -4  -9  663.30   19.02
   2   4   9  630.70   18.07
   2   4   9  643.40   18.45
  -2  -4 -10   28.74    0.94
  -2  -4 -10   29.23    0.94
   2   4  10   29.04    0.92
   2   4  10   27.44    0.91
  -2  -4 -11   59.66    1.82
  -2  -4 -11   60.06    1.80
   2   4  11   57.16    1.74
   2   4  11   54.64    1.64
  -2  -4 -12   84.21    2.55
  -2  -4 -12   86.99    2.57
   2   4  12   83.89    2.49
   2   4  12   84.75    2.56
  -2  -4 -13   17.49    0.76
  -2  -4 -13   16.67    0.73
   2   4  13   18.77    0.85
   2   4  13   16.69    0.69
  -2  -4 -14  163.50    4.79
  -2  -4 -14  157.40    4.66
   2   4  14  160.50    4.74
   2   4  14  169.30    4.94
  -2  -4 -15   -0.49    0.61
  -2  -4 -15   -0.21    0.69
   2   4  15    0.44    0.69
   2   4  15   -0.35    0.50
  -2  -4 -16   54.90    1.81
  -2  -4 -16   55.03    1.87
   2   4  16   55.18    1.76
  -2  -4 -17   91.29    2.83
   2   4  17   89.35    2.75
   2   4  17   88.46    2.87
  -2  -4 -18   14.33    1.00
   2   4  18   14.11    1.08
   2   4  18   14.46    1.21
  -2  -4 -19   54.14    1.95
  -2  -4 -19   56.16    2.13
   2   4  19   62.24    2.14
   2   4  19   66.15    2.43
  -2  -5  12   47.38    1.52
  -2  -5  12   46.33    1.47
  -2  -5  11  361.50   10.48
  -2  -5  11  342.40    9.92
  -2  -5  11  384.20   11.15
   2   5 -11  344.20    9.99
   2   5 -11  353.10   10.27
  -2  -5  10  149.10    4.40
  -2  -5  10  147.60    4.32
   2   5 -10  156.20    4.61
   2   5 -10  155.10    4.54
  -2  -5   9  457.50   13.19
  -2  -5   9  461.00   13.30
   2   5  -9  469.10   13.55
   2   5  -9  468.50   13.50
  -2  -5   8  319.50    9.25
  -2  -5   8  313.30    9.05
   2   5  -8  313.20    9.05
   2   5  -8  319.30    9.27
  -2  -5   7  393.60   11.35
  -2  -5   7  386.50   11.17
   2   5  -7  386.70   11.19
   2   5  -7  386.50   11.13
  -2  -5   6  431.70   12.43
  -2  -5   6  417.70   12.06
   2   5  -6  489.80   14.14
   2   5  -6  460.90   13.26
  -2  -5   5  506.10   14.53
  -2  -5   5  502.40   14.46
   2   5  -5  511.80   14.73
   2   5  -5  505.10   14.51
  -2  -5   4  332.00    9.58
  -2  -5   4  342.10    9.84
   2   5  -4  324.90    9.35
   2   5  -4  346.30    9.99
  -2  -5   3 1708.00   48.90
  -2  -5   2  486.20   13.97
  -2  -5   2  497.90   14.29
   2   5  -2  494.70   14.21
   2   5  -2  499.50   14.35
  -2  -5   0   24.42    0.81
  -2  -5   0   23.21    0.75
   2   5   0   27.15    0.88
   2   5   0   25.77    0.86
  -2  -5  -2  603.80   17.29
  -2  -5  -2  569.80   16.34
   2   5   2  561.20   16.10
   2   5   2  614.40   17.61
  -2  -5  -3  302.80    8.70
  -2  -5  -3  282.00    8.12
   2   5   3  285.20    8.21
   2   5   3  288.90    8.32
  -2  -5  -5  228.20    6.58
  -2  -5  -5  236.60    6.83
   2   5   5  216.30    6.24
   2   5   5  230.70    6.65
  -2  -5  -6  831.30   23.81
  -2  -5  -6  847.20   24.25
   2   5   6  831.20   23.80
   2   5   6  787.70   22.55
  -2  -5  -7  428.60   12.30
  -2  -5  -7  411.30   11.81
   2   5   7  412.80   11.85
   2   5   7  415.70   11.94
  -2  -5  -8   36.72    1.13
  -2  -5  -8   36.75    1.14
   2   5   8   37.10    1.16
   2   5   8   34.52    1.07
  -2  -5  -9   97.44    2.85
  -2  -5  -9   96.42    2.82
   2   5   9   95.33    2.79
   2   5   9   98.20    2.89
  -2  -5 -10    0.46    0.29
  -2  -5 -10    0.07    0.29
   2   5  10    0.54    0.29
   2   5  10    0.40    0.32
  -2  -5 -11  136.90    3.98
  -2  -5 -11  136.60    3.99
   2   5  11  130.10    3.79
   2   5  11  140.30    4.10
  -2  -5 -12   54.00    1.66
  -2  -5 -12   54.15    1.69
   2   5  12   51.19    1.57
   2   5  12   49.96    1.59
  -2  -5 -13  234.40    6.81
  -2  -5 -13  250.60    7.30
   2   5  13  227.80    6.65
   2   5  13  241.40    6.99
  -2  -5 -14    3.35    0.63
  -2  -5 -14    4.36    0.64
  -2  -5 -14    4.11    0.61
   2   5  14    4.44    0.47
   2   5  14    4.31    0.67
  -2  -5 -15  110.10    3.33
  -2  -5 -15  114.70    3.44
   2   5  15  108.60    3.23
   2   5  15  115.80    3.55
  -2  -5 -16    0.05    0.72
  -2  -5 -16    0.26    0.70
   2   5  16    0.66    0.59
   2   5  16    1.50    0.81
  -2  -5 -17    2.35    0.81
  -2  -5 -17    1.14    0.89
   2   5  17   -0.47    0.95
  -2  -5 -18    0.21    0.84
  -2  -5 -18    0.48    0.91
   2   5  18    0.84    1.06
   2   5  18   -0.06    0.86
   2   5  19   43.68    1.83
   2   5  19   42.71    1.68
   2   6 -12   11.66    0.94
   2   6 -12   10.42    0.81
  -2  -6  11   24.71    1.01
  -2  -6  11   27.13    1.07
   2   6 -11   26.17    1.11
   2   6 -11   22.85    1.04
  -2  -6  10   46.00    1.55
  -2  -6  10   41.85    1.40
   2   6 -10   42.30    1.43
   2   6 -10   44.82    1.60
  -2  -6   9  173.30    5.07
  -2  -6   9  167.80    4.94
   2   6  -9  174.20    5.10
   2   6  -9  168.60    4.99
  -2  -6   8  135.20    3.99
  -2  -6   8  134.40    4.01
   2   6  -8  133.80    3.95
   2   6  -8  129.90    3.89
  -2  -6   7  348.70   10.07
  -2  -6   7  338.00    9.80
   2   6  -7  336.00    9.75
   2   6  -7  345.50    9.97
  -2  -6   6   31.35    1.11
  -2  -6   6   31.45    1.16
   2   6  -6   33.15    1.20
   2   6  -6   31.97    1.09
  -2  -6   5  167.30    4.88
  -2  -6   5  159.20    4.69
   2   6  -5  165.30    4.84
   2   6  -5  175.40    5.11
  -2  -6   4   30.31    1.03
  -2  -6   4   32.34    1.05
   2   6  -4   29.95    1.02
   2   6  -4   33.02    1.08
  -2  -6   3   69.13    2.07
  -2  -6   3   68.43    2.10
   2   6  -3   70.82    2.12
   2   6  -3   71.12    2.16
  -2  -6   2  227.30    6.57
  -2  -6   2  214.00    6.22
   2   6  -2  215.90    6.25
   2   6  -2  216.50    6.28
  -2  -6   1  514.90   14.80
  -2  -6   1  542.10   15.55
   2   6  -1  535.10   15.36
   2   6  -1  531.80   15.28
  -2  -6   0  163.10    4.75
  -2  -6   0  170.70    4.94
   2   6   0  169.70    4.92
   2   6   0  158.20    4.61
  -2  -6  -1 1502.00   42.97
  -2  -6  -2  321.70    9.25
  -2  -6  -2  302.80    8.73
   2   6   2  308.70    8.89
   2   6   2  316.80    9.13
  -2  -6  -3 1202.00   34.41
   2   6   5 1392.00   39.85
  -2  -6  -6 1256.00   35.94
  -2  -6  -6 1284.00   36.73
   2   6   6 1315.00   37.65
   2   6   6 1377.00   39.39
  -2  -6  -7 1261.00   36.09
  -2  -6  -7 1315.00   37.63
   2   6   7 1249.00   35.76
   2   6   7 1272.00   36.41
  -2  -6  -8 1163.00   33.28
  -2  -6  -8 1147.00   32.84
   2   6   8 1120.00   32.08
   2   6   8 1087.00   31.11
  -2  -6  -9  413.10   11.86
  -2  -6  -9  423.70   12.17
   2   6   9  391.10   11.24
   2   6   9  401.00   11.53
  -2  -6 -10  425.20   12.21
  -2  -6 -10  432.60   12.43
   2   6  10  386.40   11.11
   2   6  10  399.30   11.49
  -2  -6 -11  120.10    3.52
  -2  -6 -11  116.90    3.43
   2   6  11  113.40    3.34
   2   6  11  113.60    3.34
  -2  -6 -12  199.20    5.78
  -2  -6 -12  196.70    5.72
   2   6  12  180.60    5.25
   2   6  12  172.80    5.05
   2   6  13  337.10    9.75
   2   6  13  331.70    9.62
  -2  -6 -14  228.20    6.65
   2   6  14  233.60    6.81
  -2  -6 -15  301.30    8.75
  -2  -6 -15  299.30    8.68
   2   6  15  327.90    9.49
   2   6  15  304.10    8.85
  -2  -6 -16  102.70    3.11
   2   6  16  106.70    3.22
   2   6  16  102.70    3.17
   2   6  17   68.90    2.29
   2   6  17   72.72    2.33
  -2  -6 -18  180.80    5.36
  -2  -6 -18  166.00    4.93
   2   6  18  184.30    5.50
   2   6  18  171.30    5.08
  -2  -6 -19   22.68    1.30
  -2  -6 -19   21.84    1.30
   2   6  19   21.20    1.27
   2   6  19   21.96    1.36
  -2  -6 -20   99.83    3.33
  -2  -6 -20  102.90    3.43
   2   6  20  110.50    3.62
   2   6  20  113.80    3.71
  -2  -7  12   -0.25    0.91
  -2  -7  12    0.25    0.95
  -2  -7  12   -0.34    1.04
   2   7 -12    0.95    1.13
   2   7 -12    1.18    1.05
  -2  -7  11   24.66    1.17
   2   7 -11   27.43    1.26
   2   7 -11   25.88    1.25
  -2  -7  10    3.07    0.77
  -2  -7  10    4.00    0.76
   2   7 -10    2.85    0.72
   2   7 -10    2.81    0.78
  -2  -7   9   -1.32    0.64
  -2  -7   9    0.36    0.74
   2   7  -9    0.48    0.78
  -2  -7   8   30.63    1.24
   2   7  -8   30.32    1.26
   2   7  -8   32.22    1.16
  -2  -7   7   61.58    1.95
  -2  -7   7   56.92    1.89
   2   7  -7   58.60    1.97
   2   7  -7   60.32    1.89
  -2  -7   6   32.18    1.24
  -2  -7   6   34.57    1.22
   2   7  -6   33.68    1.27
   2   7  -6   32.02    1.16
  -2  -7   5  111.20    3.34
  -2  -7   5  101.60    3.11
  -2  -7   4    2.07    0.50
  -2  -7   4    1.85    0.44
   2   7  -4    1.65    0.56
   2   7  -4    1.59    0.43
  -2  -7   3  186.10    5.45
  -2  -7   3  189.30    5.50
   2   7  -3  187.90    5.49
   2   7  -3  194.20    5.65
  -2  -7   2   75.74    2.26
  -2  -7   2   74.72    2.28
   2   7  -2   75.78    2.28
   2   7  -2   71.97    2.19
  -2  -7   1  454.20   13.08
  -2  -7   1  463.00   13.30
   2   7  -1  443.50   12.75
   2   7  -1  469.70   13.52
  -2  -7   0   31.92    1.03
  -2  -7   0   30.70    1.03
   2   7   0   31.15    1.05
   2   7   0   31.63    1.04
  -2  -7  -1  732.10   20.98
  -2  -7  -1  744.30   21.35
   2   7   1  736.40   21.12
   2   7   1  761.70   21.84
  -2  -7  -2   25.54    0.87
  -2  -7  -2   23.57    0.78
   2   7   2   26.47    0.89
   2   7   2   24.41    0.84
  -2  -7  -3  477.70   13.73
  -2  -7  -3  455.50   13.07
   2   7   3  477.50   13.71
   2   7   3  481.70   13.85
  -2  -7  -4  160.00    4.64
  -2  -7  -4  149.50    4.37
   2   7   4  158.50    4.60
   2   7   4  154.80    4.52
  -2  -7  -5  520.50   14.94
  -2  -7  -5  488.10   14.02
   2   7   5  463.90   13.34
   2   7   5  477.40   13.70
  -2  -7  -6  603.10   17.28
  -2  -7  -6  592.70   17.02
   2   7   6  568.50   16.31
   2   7   6  612.50   17.56
  -2  -7  -7  881.00   25.25
  -2  -7  -7  877.80   25.13
   2   7   7  862.60   24.70
   2   7   7  815.10   23.35
  -2  -7  -8  181.60    5.28
  -2  -7  -8  178.00    5.16
   2   7   8  179.30    5.21
   2   7   8  179.00    5.20
  -2  -7  -9  713.20   20.45
  -2  -7  -9  746.40   21.38
   2   7   9  704.60   20.21
   2   7   9  699.70   20.07
  -2  -7 -10   53.83    1.64
  -2  -7 -10   54.02    1.66
   2   7  10   52.72    1.64
   2   7  10   50.90    1.58
  -2  -7 -11  395.90   11.38
  -2  -7 -11  401.50   11.56
   2   7  11  392.30   11.30
   2   7  11  375.60   10.82
  -2  -7 -12   93.28    2.80
   2   7  12   91.26    2.74
  -2  -7 -13  324.00    9.38
  -2  -7 -13  318.80    9.24
  -2  -7 -14  194.70    5.67
   2   7  14  197.30    5.79
   2   7  14  179.50    5.30
  -2  -7 -15  353.40   10.22
  -2  -7 -15  340.10    9.83
   2   7  15  359.10   10.39
   2   7  15  352.90   10.24
  -2  -7 -16  122.40    3.67
  -2  -7 -16  112.70    3.39
   2   7  16  107.80    3.25
   2   7  16  115.80    3.54
  -2  -7 -17   91.84    2.83
  -2  -7 -17   96.27    2.96
  -2  -7 -17  100.30    3.07
   2   7  17   92.63    2.86
   2   7  17  100.90    3.15
  -2  -7 -18  119.60    3.64
  -2  -7 -18  122.00    3.68
   2   7  18  117.60    3.60
   2   7  18  120.00    3.65
  -2  -7 -19  127.40    3.89
  -2  -7 -19  122.40    3.73
   2   7  19  126.70    3.92
   2   7  19  125.00    3.86
  -2  -7 -20  101.30    3.27
  -2  -7 -20  101.00    3.26
   2   7  20  107.10    3.47
   2   7  20  114.20    3.68
  -2  -8  11  180.10    5.35
  -2  -8  11  182.70    5.40
   2   8 -11  180.40    5.35
   2   8 -11  178.80    5.35
  -2  -8  10   17.58    0.99
  -2  -8  10   18.06    1.09
   2   8 -10   17.95    1.10
   2   8 -10   18.06    1.04
  -2  -8   9  268.80    7.85
  -2  -8   9  262.90    7.66
   2   8  -9  262.80    7.63
   2   8  -9  271.30    7.92
  -2  -8   8   29.28    1.28
  -2  -8   8   27.06    1.17
   2   8  -8   28.61    1.12
   2   8  -8   26.94    1.23
  -2  -8   7  117.30    3.56
  -2  -8   7  120.50    3.63
   2   8  -7  111.80    3.40
   2   8  -7  122.70    3.64
  -2  -8   6   46.25    1.61
  -2  -8   6   51.93    1.73
   2   8  -6   48.99    1.57
   2   8  -6   47.01    1.66
   2   8  -5  132.10    4.04
   2   8  -5  145.80    4.30
  -2  -8   4   59.64    1.92
   2   8  -4   58.23    1.84
  -2  -8   3  302.80    8.78
  -2  -8   3  285.80    8.34
   2   8  -3  314.40    9.10
   2   8  -3  296.70    8.64
  -2  -8   2    2.39    0.53
  -2  -8   2    2.78    0.49
   2   8  -2    1.90    0.45
   2   8  -2    2.40    0.55
  -2  -8   1  335.30    9.71
   2   8  -1  349.10   10.10
  -2  -8   0    4.57    0.46
  -2  -8   0    4.01    0.43
   2   8   0    5.37    0.40
   2   8   0    3.83    0.47
  -2  -8  -1  345.60    9.98
  -2  -8  -1  351.90   10.13
   2   8   1  350.20   10.09
   2   8   1  367.00   10.60
  -2  -8  -2   14.09    0.58
  -2  -8  -2   15.19    0.66
   2   8   2   16.40    0.63
   2   8   2   14.64    0.64
  -2  -8  -3  253.10    7.34
  -2  -8  -3  241.30    6.97
   2   8   3  232.80    6.76
   2   8   3  256.10    7.40
  -2  -8  -4   49.60    1.52
  -2  -8  -4   55.08    1.71
   2   8   4   50.13    1.55
   2   8   4   54.30    1.69
  -2  -8  -5   99.22    2.94
  -2  -8  -5  106.20    3.13
   2   8   5  109.20    3.21
   2   8   5  108.50    3.22
  -2  -8  -6   10.22    0.49
  -2  -8  -6    9.90    0.50
   2   8   6   10.82    0.53
   2   8   6   10.15    0.54
  -2  -8  -7    0.12    0.34
  -2  -8  -7    0.93    0.35
   2   8   7    0.22    0.32
   2   8   7    0.51    0.37
  -2  -8  -8    5.44    0.40
  -2  -8  -8    5.71    0.36
   2   8   8    5.01    0.40
   2   8   8    5.35    0.41
  -2  -8  -9    0.91    0.37
   2   8   9    0.48    0.36
   2   8  10    7.67    0.50
   2   8  10    7.53    0.52
  -2  -8 -11    1.12    0.49
  -2  -8 -11    1.90    0.42
   2   8  11    1.53    0.53
  -2  -8 -12  276.10    8.02
  -2  -8 -12  296.10    8.54
   2   8  12  261.80    7.61
   2   8  12  272.70    7.91
  -2  -8 -14  154.20    4.56
  -2  -8 -14  155.00    4.54
   2   8  14  147.00    4.36
   2   8  14  147.80    4.39
  -2  -8 -15  109.40    3.31
  -2  -8 -15  117.70    3.49
   2   8  15  111.90    3.41
   2   8  15  103.10    3.13
  -2  -8 -16   86.10    2.63
  -2  -8 -16   84.77    2.63
   2   8  16   78.66    2.47
   2   8  16   80.64    2.57
  -2  -8 -17   83.94    2.61
  -2  -8 -17   83.38    2.61
   2   8  17   80.37    2.55
   2   8  17   79.62    2.55
  -2  -8 -18  158.00    4.70
  -2  -8 -18  166.30    4.95
  -2  -8 -18  164.80    4.89
   2   8  18  164.60    4.93
   2   8  18  167.50    4.99
  -2  -8 -19   29.73    1.36
  -2  -8 -19   29.79    1.33
   2   8  19   32.76    1.50
   2   8  19   33.27    1.52
  -2  -8 -20  168.60    5.12
  -2  -8 -20  169.30    5.14
   2   8  20  157.70    4.83
   2   8  20  156.50    4.80
  -2  -9  10    1.53    0.90
  -2  -9  10    2.38    1.10
   2   9 -10    3.23    0.96
   2   9 -10    1.96    1.07
  -2  -9   9  227.50    6.69
  -2  -9   9  215.40    6.30
  -2  -9   8    9.80    0.86
  -2  -9   8   10.04    1.04
   2   9  -8   10.53    0.84
   2   9  -8    9.81    1.03
  -2  -9   7  236.60    6.92
  -2  -9   7  236.00    6.92
   2   9  -7  232.30    6.82
   2   9  -7  240.80    7.00
  -2  -9   6   24.00    1.16
  -2  -9   6   23.09    1.06
   2   9  -6   25.01    0.99
   2   9  -6   24.81    1.13
  -2  -9   5  285.60    8.31
  -2  -9   5  273.10    7.98
   2   9  -5  268.00    7.77
   2   9  -5  284.10    8.29
   2   9  -4   47.46    1.67
   2   9  -4   49.83    1.61
  -2  -9   3  571.50   16.45
  -2  -9   3  540.00   15.60
   2   9  -3  562.70   16.17
   2   9  -3  555.80   16.06
  -2  -9   2   72.93    2.25
  -2  -9   2   66.44    2.15
   2   9  -2   71.34    2.18
   2   9  -2   70.38    2.26
  -2  -9   1  244.90    7.17
  -2  -9   1  248.20    7.20
   2   9  -1  237.80    6.89
   2   9  -1  246.50    7.22
  -2  -9   0    2.72    0.49
  -2  -9   0    2.12    0.54
   2   9   0    1.75    0.51
   2   9   0    2.05    0.46
  -2  -9  -1  103.80    3.09
  -2  -9  -1   98.80    3.01
   2   9   1  105.80    3.13
   2   9   1  103.10    3.14
  -2  -9  -2  132.70    3.90
  -2  -9  -2  128.90    3.85
   2   9   2  135.10    3.96
   2   9   2  136.20    4.05
  -2  -9  -3  371.00   10.74
  -2  -9  -3  344.10    9.91
   2   9   3  372.80   10.74
   2   9   3  364.60   10.56
  -2  -9  -4  245.20    7.09
  -2  -9  -4  260.90    7.59
   2   9   4  251.10    7.26
   2   9   4  256.20    7.45
  -2  -9  -5  270.20    7.80
  -2  -9  -5  275.20    8.00
   2   9   5  280.70    8.11
   2   9   5  267.30    7.77
  -2  -9  -6  207.50    6.06
  -2  -9  -6  209.50    6.07
   2   9   6  202.20    5.92
   2   9   6  201.60    5.85
  -2  -9  -7   46.41    1.51
  -2  -9  -7   50.84    1.57
   2   9   7   48.42    1.58
   2   9   7   49.59    1.54
  -2  -9  -8  268.00    7.78
  -2  -9  -8  254.00    7.33
   2   9   8  264.70    7.65
   2   9   8  273.10    7.94
  -2  -9  -9    9.27    0.48
  -2  -9  -9    8.92    0.59
   2   9   9    9.04    0.63
   2   9   9    8.92    0.50
  -2  -9 -10  134.30    4.00
  -2  -9 -10  125.60    3.67
   2   9  10  133.30    3.98
   2   9  10  129.80    3.82
  -2  -9 -11  108.70    3.27
  -2  -9 -11  108.60    3.19
   2   9  11   99.02    3.00
   2   9  11  105.10    3.13
  -2  -9 -12   12.84    0.61
  -2  -9 -12   13.78    0.77
   2   9  12   11.19    0.74
   2   9  12   11.84    0.71
  -2  -9 -13   46.80    1.47
  -2  -9 -13   45.46    1.57
   2   9  13   45.38    1.55
   2   9  13   41.43    1.48
  -2  -9 -14   23.35    1.00
  -2  -9 -14   22.49    0.87
   2   9  14   22.13    0.98
   2   9  14   24.48    1.06
  -2  -9 -15    1.49    0.64
  -2  -9 -15    1.31    0.52
   2   9  15    1.97    0.72
   2   9  15    2.47    0.78
  -2  -9 -16    6.90    0.70
  -2  -9 -16    7.21    0.76
   2   9  16    6.72    0.92
   2   9  16    7.85    0.90
  -2  -9 -17    7.90    0.80
  -2  -9 -17    7.74    0.88
   2   9  17    7.00    0.87
   2   9  17    6.16    0.97
  -2  -9 -18    5.47    0.96
  -2  -9 -18    5.20    0.95
   2   9  18    4.49    0.95
   2   9  18    4.65    0.94
  -2  -9 -19   -0.01    0.96
  -2  -9 -19    1.22    1.04
  -2  -9 -19    0.67    1.05
   2   9  19    0.07    1.10
   2   9  19    0.72    1.06
  -2  -9 -20    1.01    1.12
  -2  -9 -20    2.33    1.21
   2   9  20    2.37    1.35
   2   9  20    0.41    1.21
  -2 -10  10   10.22    1.16
  -2 -10  10    9.09    1.37
   2  10 -10    9.02    1.38
   2  10 -10    9.90    1.21
  -2 -10   9  228.50    6.69
  -2 -10   9  231.20    6.82
   2  10  -9  220.60    6.46
   2  10  -9  225.90    6.67
  -2 -10   8   22.90    1.13
  -2 -10   8   23.14    1.22
   2  10  -8   21.46    1.15
   2  10  -8   20.77    1.00
  -2 -10   7  255.40    7.50
  -2 -10   7  270.90    7.91
   2  10  -7  273.50    8.00
   2  10  -7  260.10    7.56
  -2 -10   6   96.75    3.01
  -2 -10   6  101.20    3.10
   2  10  -6  102.70    3.11
   2  10  -6  101.30    3.15
  -2 -10   5  256.60    7.50
  -2 -10   5  266.40    7.76
   2  10  -5  269.30    7.88
   2  10  -5  259.20    7.52
  -2 -10   4  122.20    3.67
  -2 -10   4  119.30    3.64
   2  10  -4  117.40    3.60
   2  10  -4  120.40    3.59
  -2 -10   3  372.70   10.84
  -2 -10   3  369.40   10.70
   2  10  -3  354.70   10.25
   2  10  -3  374.60   10.89
  -2 -10   2   18.72    0.85
  -2 -10   2   18.71    0.99
   2  10  -2   18.71    0.81
   2  10  -2   20.17    1.02
  -2 -10   1  525.60   15.13
  -2 -10   1  505.50   14.60
   2  10  -1  516.20   14.90
   2  10  -1  499.40   14.36
  -2 -10   0    1.96    0.52
  -2 -10   0    1.90    0.66
   2  10   0    1.28    0.42
   2  10   0    1.97    0.64
  -2 -10  -1  453.00   13.10
  -2 -10  -1  460.20   13.25
   2  10   1  455.60   13.11
   2  10   1  453.30   13.10
   2  10   2   37.34    1.22
   2  10   2   40.89    1.42
  -2 -10  -3 1178.00   33.74
  -2 -10  -3 1219.00   34.97
   2  10   3 1200.00   34.40
   2  10   3 1246.00   35.67
   2  10   4  108.20    3.21
   2  10   4  110.00    3.32
  -2 -10  -5 1604.00   45.95
  -2 -10  -5 1510.00   43.21
   2  10   5 1548.00   44.33
   2  10   5 1566.00   44.81
  -2 -10  -6   34.57    1.12
  -2 -10  -6   37.71    1.32
   2  10   6   36.11    1.22
   2  10   6   38.71    1.34
  -2 -10  -7  794.10   22.82
  -2 -10  -7  811.10   23.25
   2  10   7  763.30   21.88
   2  10   7  754.80   21.70
  -2 -10  -8  150.50    4.46
  -2 -10  -8  147.90    4.32
   2  10   8  149.40    4.37
   2  10   8  142.00    4.21
  -2 -10  -9  296.80    8.56
  -2 -10  -9  312.70    9.07
   2  10   9  317.70    9.22
   2  10   9  301.10    8.70
  -2 -10 -10  270.90    7.88
  -2 -10 -10  275.10    7.94
   2  10  10  280.30    8.11
   2  10  10  283.10    8.25
  -2 -10 -11  138.40    4.12
  -2 -10 -11  142.40    4.15
   2  10  11  143.30    4.29
   2  10  11  132.70    3.92
  -2 -10 -12  251.10    7.32
  -2 -10 -12  252.90    7.31
   2  10  12  251.70    7.35
   2  10  12  235.00    6.83
  -2 -10 -13  191.00    5.62
  -2 -10 -13  198.60    5.77
   2  10  13  190.80    5.58
   2  10  13  198.10    5.84
  -2 -10 -14   50.01    1.68
  -2 -10 -14   51.06    1.60
   2  10  14   49.63    1.73
   2  10  14   53.06    1.81
  -2 -10 -15   97.61    2.99
  -2 -10 -15   95.77    2.85
   2  10  15   94.18    2.91
   2  10  15   98.29    3.04
  -2 -10 -16   20.25    1.01
  -2 -10 -16   20.58    0.88
   2  10  16   18.70    1.02
   2  10  16   20.23    1.14
  -2 -10 -17  112.30    3.37
  -2 -10 -17  113.00    3.45
   2  10  17  107.10    3.31
   2  10  17  111.70    3.44
  -2 -10 -18   46.15    1.76
  -2 -10 -18   44.38    1.61
   2  10  18   45.49    1.74
   2  10  18   45.18    1.71
  -2 -10 -19   75.89    2.50
  -2 -10 -19   73.89    2.43
   2  10  19   71.86    2.41
   2  10  19   72.15    2.44
  -2 -10 -20   22.96    1.48
  -2 -10 -20   23.31    1.41
  -2 -10 -20   21.02    1.47
   2  10  20   22.43    1.48
   2  10  20   21.79    1.60
  -2 -11   9   25.89    1.38
  -2 -11   9   25.26    1.65
  -2 -11   8    0.58    0.87
  -2 -11   8   -0.08    1.05
   2  11  -8    0.67    1.20
   2  11  -8   -0.46    0.92
  -2 -11   7   -0.02    0.96
  -2 -11   7    1.28    0.79
   2  11  -7    0.73    0.93
   2  11  -7    1.60    0.85
  -2 -11   6   15.52    1.07
  -2 -11   6   18.79    1.04
   2  11  -6   17.74    0.95
   2  11  -6   18.56    1.12
  -2 -11   5   20.41    1.04
  -2 -11   5   19.70    1.09
   2  11  -5   20.60    0.95
   2  11  -5   19.90    1.12
  -2 -11   4   99.85    3.07
  -2 -11   4   98.24    3.06
   2  11  -4   99.91    3.01
   2  11  -4  101.80    3.17
  -2 -11   3   17.84    0.96
  -2 -11   3   16.93    1.00
   2  11  -3   17.62    0.92
   2  11  -3   18.89    0.88
  -2 -11   2    2.01    0.78
  -2 -11   2    3.13    0.66
   2  11  -2    2.65    0.66
   2  11  -2    2.39    0.58
  -2 -11   1   10.59    0.84
  -2 -11   1   13.07    0.76
   2  11  -1   12.86    0.81
   2  11  -1   12.45    0.70
  -2 -11   0   47.57    1.64
  -2 -11   0   52.87    1.71
   2  11   0   50.25    1.62
   2  11   0   48.06    1.68
  -2 -11  -1  274.70    7.95
  -2 -11  -1  274.10    8.01
   2  11   1  270.70    7.89
   2  11   1  275.00    7.96
   2  11   2    7.72    0.69
   2  11   2    7.86    0.56
  -2 -11  -3  381.60   10.99
  -2 -11  -3  393.90   11.42
   2  11   3  395.60   11.46
   2  11   3  398.60   11.49
  -2 -11  -4  152.70    4.54
  -2 -11  -4  141.20    4.13
   2  11   4  155.90    4.62
   2  11   4  153.00    4.48
  -2 -11  -5  612.10   17.63
  -2 -11  -5  583.10   16.74
   2  11   5  600.80   17.30
   2  11   5  570.20   16.38
  -2 -11  -6  442.40   12.78
  -2 -11  -6  421.90   12.14
   2  11   6  449.20   12.98
   2  11   6  433.00   12.46
  -2 -11  -7  301.40    8.76
  -2 -11  -7  321.50    9.28
   2  11   7  297.70    8.67
   2  11   7  300.30    8.67
  -2 -11  -8  587.80   16.93
  -2 -11  -8  607.90   17.45
   2  11   8  581.70   16.77
   2  11   8  568.20   16.32
  -2 -11  -9  109.40    3.23
  -2 -11  -9  111.60    3.38
   2  11   9  101.70    3.09
   2  11   9  106.00    3.15
  -2 -11 -10  412.50   11.92
  -2 -11 -10  389.90   11.22
   2  11  10  381.40   11.05
   2  11  10  388.10   11.18
  -2 -11 -11  177.20    5.23
  -2 -11 -11  169.10    4.92
   2  11  11  166.80    4.94
   2  11  11  169.90    4.98
  -2 -11 -12  187.70    5.45
  -2 -11 -12  180.90    5.34
   2  11  12  171.00    5.06
   2  11  12  165.90    4.87
  -2 -11 -13  262.90    7.59
  -2 -11 -13  255.50    7.46
   2  11  13  250.00    7.31
   2  11  13  241.70    7.03
  -2 -11 -14   76.68    2.43
  -2 -11 -14   75.49    2.30
   2  11  14   67.93    2.20
   2  11  14   69.17    2.23
  -2 -11 -15  236.60    6.85
  -2 -11 -15  234.90    6.88
   2  11  15  219.60    6.44
   2  11  15  225.30    6.61
  -2 -11 -16  170.90    5.08
  -2 -11 -16  163.40    4.78
   2  11  16  165.00    4.90
   2  11  16  159.40    4.75
  -2 -11 -17  306.30    8.93
  -2 -11 -17  294.40    8.53
   2  11  17  273.60    7.97
   2  11  17  270.60    7.90
  -2 -11 -18  305.20    8.85
  -2 -11 -18  314.10    9.14
   2  11  18  286.00    8.36
   2  11  18  309.10    9.02
  -2 -11 -19  299.40    8.75
  -2 -11 -19  288.10    8.37
   2  11  19  293.80    8.59
   2  11  19  268.80    7.87
  -2 -11 -20  138.60    4.29
  -2 -11 -20  150.90    4.61
   2  11  20  132.80    4.16
   2  11  20  127.80    3.98
  -2 -12   8   -0.18    0.98
  -2 -12   8    1.78    1.45
   2  12  -8   -0.14    1.25
   2  12  -8   -0.16    0.97
  -2 -12   7   11.98    0.93
  -2 -12   7   12.30    1.41
   2  12  -7   13.81    1.19
   2  12  -7   11.15    0.86
  -2 -12   6    0.58    1.09
  -2 -12   6    3.52    0.81
   2  12  -6    2.17    1.00
   2  12  -6    2.35    0.86
  -2 -12   5   35.16    1.37
  -2 -12   5   34.93    1.49
   2  12  -5   37.92    1.60
   2  12  -5   34.35    1.32
  -2 -12   4   24.07    1.22
  -2 -12   4   27.35    1.22
   2  12  -4   27.04    1.31
   2  12  -4   26.93    1.12
  -2 -12   3   21.01    1.14
  -2 -12   3   21.33    1.08
   2  12  -3   20.78    1.14
   2  12  -3   20.87    0.89
  -2 -12   2    2.19    0.65
  -2 -12   2    0.45    0.71
   2  12  -2    2.24    0.85
   2  12  -2    2.32    0.67
   2  12  -1   38.67    1.44
   2  12  -1   37.14    1.30
  -2 -12   0  148.20    4.44
  -2 -12   0  153.00    4.50
   2  12   0  153.50    4.60
   2  12   0  153.60    4.52
  -2 -12  -1    7.74    0.73
  -2 -12  -1    7.65    0.62
   2  12   1    7.64    0.77
   2  12   1    9.01    0.58
  -2 -12  -2   98.46    2.95
  -2 -12  -2  101.50    3.11
   2  12   2  102.10    3.13
   2  12   2  105.90    3.15
  -2 -12  -3   68.31    2.19
  -2 -12  -3   64.19    1.98
   2  12   3   64.45    2.08
   2  12   3   64.17    1.99
  -2 -12  -4    2.69    0.69
  -2 -12  -4    2.56    0.42
   2  12   4    2.51    0.67
   2  12   4    3.74    0.45
  -2 -12  -5  428.80   12.40
  -2 -12  -5  398.60   11.47
   2  12   5  423.40   12.24
   2  12   5  396.20   11.41
  -2 -12  -6   12.18    0.78
  -2 -12  -6   11.60    0.61
   2  12   6   12.55    0.83
   2  12   6   11.14    0.58
  -2 -12  -7  550.20   15.85
  -2 -12  -7  527.40   15.15
   2  12   7  540.10   15.59
   2  12   7  538.60   15.48
   2  12   8   23.18    1.06
   2  12   8   22.17    0.87
  -2 -12  -9   17.43    0.88
  -2 -12  -9   19.44    0.80
   2  12   9   18.49    0.93
   2  12   9   20.69    0.82
  -2 -12 -10   23.07    0.86
  -2 -12 -10   25.97    1.08
   2  12  10   27.14    1.01
   2  12  10   25.01    1.04
  -2 -12 -11   22.08    0.85
  -2 -12 -11   21.83    0.99
   2  12  11   21.31    1.02
   2  12  11   20.87    0.88
  -2 -12 -12    5.31    0.51
  -2 -12 -12    4.74    0.73
   2  12  12    5.62    0.68
   2  12  12    4.34    0.73
  -2 -12 -13  107.50    3.20
  -2 -12 -13  103.20    3.18
   2  12  13   94.06    2.94
   2  12  13  104.00    3.15
  -2 -12 -14   42.10    1.55
  -2 -12 -14   41.20    1.38
   2  12  14   36.66    1.39
   2  12  14   39.26    1.46
  -2 -12 -15  103.60    3.09
  -2 -12 -15  104.50    3.21
   2  12  15   95.90    2.97
   2  12  15   94.16    2.94
  -2 -12 -16    1.62    0.64
  -2 -12 -16    1.11    0.83
   2  12  16    1.73    0.83
   2  12  16    1.30    0.91
  -2 -12 -17  141.40    4.27
  -2 -12 -17  133.70    3.97
   2  12  17  130.00    3.95
   2  12  17  129.10    3.92
  -2 -12 -18   40.78    1.52
  -2 -12 -18   41.09    1.62
   2  12  18   36.90    1.49
   2  12  18   36.89    1.61
  -2 -12 -19  130.30    3.91
  -2 -12 -19  127.80    3.94
   2  12  19  130.80    4.01
   2  12  19  130.60    4.03
  -2 -12 -20   50.58    1.88
  -2 -12 -20   52.34    2.07
   2  12  20   54.07    2.09
   2  12  20   53.59    2.26
  -2 -13   7   96.82    3.37
  -2 -13   7   93.36    2.95
   2  13  -7   99.19    3.08
   2  13  -7  104.40    3.39
  -2 -13   6    1.86    0.86
  -2 -13   6    2.07    1.37
   2  13  -6    0.80    0.83
   2  13  -6    2.61    1.12
  -2 -13   5  220.40    6.54
  -2 -13   5  209.60    6.13
   2  13  -5  232.50    6.86
   2  13  -5  222.10    6.48
  -2 -13   4    1.80    0.79
  -2 -13   4    3.22    1.00
   2  13  -4    0.65    1.04
   2  13  -4    2.29    0.80
  -2 -13   3  486.50   14.01
  -2 -13   3  512.10   14.79
   2  13  -3  498.60   14.34
   2  13  -3  511.50   14.77
  -2 -13   2   12.19    0.85
  -2 -13   2   10.69    1.00
   2  13  -2   11.79    0.74
   2  13  -2   11.41    1.01
  -2 -13   1  447.20   12.96
  -2 -13   1  457.20   13.20
   2  13  -1  498.50   14.41
   2  13  -1  509.70   14.68
  -2 -13   0    3.00    0.67
  -2 -13   0    3.59    0.76
   2  13   0    3.99    0.85
   2  13   0    4.31    0.68
  -2 -13  -1  534.50   15.43
  -2 -13  -1  526.80   15.14
   2  13   1  537.30   15.51
   2  13   1  552.30   15.87
  -2 -13  -2   76.99    2.36
  -2 -13  -2   82.41    2.59
   2  13   2   82.42    2.62
   2  13   2   80.78    2.46
  -2 -13  -3  270.30    7.90
  -2 -13  -3  255.70    7.41
   2  13   3  286.70    8.30
   2  13   3  281.30    8.22
  -2 -13  -4   22.18    1.00
  -2 -13  -4   20.10    0.79
   2  13   4   19.81    0.99
   2  13   4   21.82    0.89
  -2 -13  -5   60.62    1.98
  -2 -13  -5   57.07    1.79
   2  13   5   56.27    1.78
   2  13   5   59.01    1.92
  -2 -13  -6   10.66    0.57
  -2 -13  -6   11.86    0.77
   2  13   6   10.72    0.74
   2  13   6   10.73    0.58
  -2 -13  -7   93.23    2.86
  -2 -13  -7   95.51    2.85
   2  13   7   96.23    2.97
   2  13   7   95.79    2.87
   2  13   8   36.04    1.37
   2  13   8   34.11    1.17
  -2 -13  -9  173.00    5.12
  -2 -13  -9  179.60    5.24
   2  13   9  166.20    4.86
   2  13   9  174.20    5.17
  -2 -13 -10   60.19    1.86
  -2 -13 -10   57.32    1.88
   2  13  10   58.07    1.82
   2  13  10   58.21    1.95
  -2 -13 -11  157.40    4.59
  -2 -13 -11  163.60    4.86
   2  13  11  153.40    4.50
   2  13  11  158.80    4.73
  -2 -13 -12    0.51    0.47
  -2 -13 -12    0.29    0.72
   2  13  12    0.70    0.66
   2  13  12   -0.21    0.81
  -2 -13 -13   33.34    1.32
  -2 -13 -13   34.05    1.19
   2  13  13   34.09    1.40
   2  13  13   29.42    1.19
  -2 -13 -14   49.77    1.74
  -2 -13 -14   51.82    1.65
   2  13  14   49.41    1.71
   2  13  14   47.42    1.72
  -2 -13 -15    2.08    0.81
  -2 -13 -15    2.18    0.64
   2  13  15    3.37    0.85
   2  13  15    2.00    0.88
  -2 -13 -16    5.92    0.92
  -2 -13 -16    5.83    0.72
   2  13  16    4.13    0.93
   2  13  16    3.77    0.97
  -2 -13 -17   19.31    0.90
  -2 -13 -17   20.65    1.20
   2  13  17   19.00    1.11
   2  13  17   21.21    1.25
  -2 -13 -18    7.96    1.13
  -2 -13 -18    7.06    0.79
   2  13  18    7.17    0.93
   2  13  18    6.54    1.25
  -2 -13 -19   36.58    1.43
  -2 -13 -19   33.99    1.55
   2  13  19   34.58    1.82
   2  13  19   36.28    1.57
  -2 -13 -20   20.32    1.21
  -2 -13 -20   21.19    1.46
   2  13  20   21.62    1.94
   2  13  20   25.43    1.55
  -2 -14   5   86.89    2.72
  -2 -14   5   91.52    3.11
   2  14  -5   93.41    3.03
   2  14  -5   89.15    2.74
  -2 -14   4    4.41    1.21
  -2 -14   4    3.51    0.83
   2  14  -4    2.25    0.85
   2  14  -4    3.40    1.17
  -2 -14   3  167.40    5.00
  -2 -14   3  160.50    4.73
   2  14  -3  179.00    5.26
   2  14  -3  177.30    5.31
  -2 -14   2    0.03    0.98
  -2 -14   2   -0.83    0.63
   2  14  -2   -0.86    0.86
   2  14  -2   -0.14    0.77
  -2 -14   1  221.30    6.52
  -2 -14   1  209.50    6.12
   2  14  -1  218.20    6.45
   2  14  -1  225.20    6.56
  -2 -14   0   26.78    1.24
   2  14   0   27.50    1.10
   2  14   0   28.27    1.30
  -2 -14  -1  274.60    7.95
  -2 -14  -1  285.30    8.32
   2  14   1  282.30    8.23
   2  14   1  293.60    8.51
  -2 -14  -2   57.81    1.85
  -2 -14  -2   64.98    2.15
   2  14   2   64.63    2.15
   2  14   2   65.92    2.08
  -2 -14  -3  276.40    8.06
  -2 -14  -3  270.10    7.82
   2  14   3  293.90    8.56
   2  14   3  293.60    8.50
  -2 -14  -4   65.45    2.15
  -2 -14  -4   63.67    1.97
   2  14   4   64.16    2.14
   2  14   4   66.15    2.04
  -2 -14  -5   60.24    2.03
  -2 -14  -5   62.82    1.94
   2  14   5   57.56    1.94
   2  14   5   61.39    1.91
  -2 -14  -6  114.00    3.38
  -2 -14  -6  119.60    3.67
   2  14   6  114.10    3.51
   2  14   6  111.20    3.32
  -2 -14  -7  140.40    4.23
  -2 -14  -7  145.60    4.28
   2  14   7  144.90    4.26
   2  14   7  136.50    4.11
  -2 -14  -8  124.70    3.77
  -2 -14  -8  125.90    3.72
   2  14   8  120.60    3.66
   2  14   8  118.30    3.52
  -2 -14  -9  264.30    7.64
  -2 -14  -9  245.00    7.17
   2  14   9  244.80    7.10
   2  14   9  248.10    7.27
  -2 -14 -10   25.95    1.16
  -2 -14 -10   27.17    1.03
   2  14  10   27.31    1.22
   2  14  10   27.11    1.03
  -2 -14 -11  260.50    7.62
  -2 -14 -11  256.00    7.41
   2  14  11  253.60    7.35
   2  14  11  263.70    7.73
  -2 -14 -12    1.38    0.56
  -2 -14 -12    2.58    0.68
   2  14  12    3.06    0.87
   2  14  12    2.59    0.60
  -2 -14 -13  272.50    7.88
  -2 -14 -13  271.80    7.93
   2  14  13  270.10    7.84
   2  14  13  265.10    7.77
  -2 -14 -14   99.96    3.00
  -2 -14 -14   95.58    2.97
   2  14  14   93.45    2.89
   2  14  14   92.29    2.91
  -2 -14 -15  109.00    3.27
  -2 -14 -15  102.90    3.19
  -2 -14 -16  174.00    5.08
  -2 -14 -16  173.00    5.18
   2  14  16  161.60    4.80
   2  14  16  165.50    4.97
  -2 -14 -17   43.36    1.52
  -2 -14 -17   43.71    1.72
   2  14  17   43.61    1.78
   2  14  17   47.62    1.78
  -2 -14 -18   37.45    1.34
  -2 -14 -18   35.17    1.52
   2  14  18   36.46    1.74
   2  14  18   38.63    1.57
  -2 -14 -19    4.37    0.81
  -2 -14 -19    3.73    1.26
   2  14  19    4.98    1.67
   2  14  19    3.55    1.11
  -2 -14 -20    5.12    1.37
  -2 -14 -20    6.19    1.10
   2  14  20    6.13    1.37
   2  14  20    3.09    1.80
  -2 -15   2    0.94    0.84
  -2 -15   2    1.23    1.01
   2  15  -2    0.76    0.87
   2  15  -2    0.02    1.18
  -2 -15   1  125.40    3.86
  -2 -15   1  118.30    3.55
   2  15  -1  123.80    3.72
   2  15  -1  128.60    3.97
  -2 -15   0   27.11    1.25
  -2 -15   0   23.21    0.99
   2  15   0   25.13    1.36
   2  15   0   24.63    1.14
  -2 -15  -1  258.90    7.51
  -2 -15  -1  263.70    7.71
   2  15   1  271.30    7.93
   2  15   1  270.30    7.84
  -2 -15  -2   67.37    2.25
  -2 -15  -2   66.72    2.09
   2  15   2   67.56    2.10
   2  15   2   69.39    2.29
  -2 -15  -3  305.30    8.83
  -2 -15  -3  307.00    8.94
   2  15   3  299.30    8.66
   2  15   3  314.60    9.15
  -2 -15  -4   17.38    0.77
  -2 -15  -4   18.01    1.01
   2  15   4   18.36    0.83
   2  15   4   20.06    1.10
  -2 -15  -5  231.20    6.78
  -2 -15  -5  217.20    6.31
   2  15   5  224.70    6.53
   2  15   5  231.50    6.80
  -2 -15  -6    1.98    0.51
  -2 -15  -6    3.25    0.75
   2  15   6    2.54    0.80
   2  15   6    2.19    0.58
  -2 -15  -7  131.90    3.90
  -2 -15  -7  136.20    4.09
   2  15   7  130.00    3.91
   2  15   7  136.40    4.04
  -2 -15  -8    5.60    0.84
  -2 -15  -8    5.52    0.63
   2  15   8    4.06    0.65
   2  15   8    2.91    0.81
  -2 -15  -9  315.40    9.16
  -2 -15  -9  333.00    9.61
   2  15   9  305.50    8.88
   2  15   9  306.00    8.85
  -2 -15 -10    1.46    0.67
  -2 -15 -10    0.33    0.58
   2  15  10   -0.79    0.80
   2  15  10    1.14    0.62
  -2 -15 -11  420.90   12.11
  -2 -15 -11  455.90   13.16
   2  15  11  442.30   12.74
   2  15  11  457.30   13.21
  -2 -15 -12    0.90    0.62
  -2 -15 -12    2.04    0.83
   2  15  12    1.72    0.73
   2  15  12   -0.09    0.73
  -2 -15 -13  340.90    9.83
  -2 -15 -13  334.00    9.70
   2  15  13  330.10    9.55
   2  15  13  338.70    9.85
  -2 -15 -14    5.31    0.71
  -2 -15 -14    4.40    0.94
   2  15  14    4.73    0.80
   2  15  14    2.62    1.01
  -2 -15 -15  186.40    5.43
  -2 -15 -15  176.40    5.26
   2  15  15  177.40    5.23
   2  15  15  175.70    5.25
  -2 -15 -16   57.74    1.99
  -2 -15 -16   55.15    1.81
   2  15  16   53.77    1.91
   2  15  16   55.45    2.02
  -2 -15 -17  126.40    3.89
  -2 -15 -17  128.50    3.82
   2  15  17  123.10    3.84
   2  15  17  125.10    3.79
  -2 -15 -18   23.23    0.98
  -2 -15 -18   25.31    1.36
   2  15  18   24.88    1.65
   2  15  18   25.38    1.33
  -2 -15 -19   57.45    2.15
  -2 -15 -19   57.89    1.97
   2  15  19   61.04    2.23
   2  15  19   59.92    2.45
  -2 -16  -1    3.02    1.01
   2  16   1    2.52    1.08
  -2 -16  -2   65.76    2.24
  -2 -16  -2   64.80    2.04
   2  16   2   70.05    2.35
   2  16   2   67.08    2.15
  -2 -16  -3    0.19    0.58
  -2 -16  -3    1.65    0.86
   2  16   3   -0.11    0.70
   2  16   3    0.24    0.77
  -2 -16  -4   92.05    2.77
  -2 -16  -4   98.13    3.06
   2  16   4  100.30    3.09
   2  16   4   98.37    2.96
  -2 -16  -5    7.16    0.90
  -2 -16  -5    7.74    0.70
   2  16   5    8.72    0.97
   2  16   5    8.95    0.72
  -2 -16  -6   11.59    0.75
  -2 -16  -6   10.57    0.89
   2  16   6   12.81    1.00
   2  16   6   13.88    0.79
  -2 -16  -7   11.84    0.71
  -2 -16  -7   11.43    0.89
   2  16   7   12.47    0.79
   2  16   7   13.73    0.92
  -2 -16  -8    0.33    0.78
  -2 -16  -8    0.62    0.70
   2  16   8    0.68    0.70
   2  16   8    0.19    0.83
  -2 -16  -9   62.25    1.98
  -2 -16  -9   59.48    1.96
   2  16   9   57.41    1.95
   2  16   9   58.94    1.89
  -2 -16 -10    2.05    0.60
  -2 -16 -10    1.83    0.75
   2  16  10    2.93    0.70
   2  16  10    2.21    0.75
  -2 -16 -11  219.10    6.43
  -2 -16 -11  205.50    5.98
   2  16  11  202.10    5.95
   2  16  11  202.30    5.90
  -2 -16 -12   20.15    0.92
  -2 -16 -12   22.31    1.18
  -2 -16 -13  125.00    3.72
  -2 -16 -13  122.00    3.71
   2  16  14  114.10    3.45
   2  16  14  111.60    3.46
  -2 -16 -15  128.50    3.96
  -2 -16 -15  128.50    3.82
   2  16  15  123.70    3.74
   2  16  15  111.40    3.44
  -2 -16 -16   95.55    3.03
  -2 -16 -16  102.80    3.09
   2  16  16   91.20    2.84
   2  16  16   91.52    2.98
  -2 -16 -17  135.90    4.20
   2  16  17  128.60    4.02
  -2 -17  -7   34.17    1.38
   2  17   7   36.32    1.44
  -2 -17  -8    7.51    0.92
   2  17   8    9.08    1.09
  -2 -17  -9   15.14    1.06
   2  17   9   14.90    1.14
  -2 -17 -10    7.92    0.85
   2  17  10    8.06    0.90
  -2 -17 -11    0.24    0.98
   2  17  11    0.65    0.87
  -2 -17 -12   19.64    1.23
   2  17  12   18.83    1.27
  -3  16  16   77.02    2.62
  -3  16  16   71.33    2.74
   3 -16 -16   69.37    2.25
   3 -16 -16   68.11    2.45
  -3  16  15   53.27    2.21
  -3  16  15   57.10    2.03
  -3  16  14  111.10    3.61
  -3  16  14  105.80    3.22
   3 -16 -14  113.30    3.51
   3 -16 -14  108.60    3.24
  -3  16  13  105.20    3.34
  -3  16  13  110.10    3.34
   3 -16 -13  103.70    3.16
   3 -16 -13  105.30    3.30
  -3  16  12  158.10    4.74
  -3  16  12  161.00    4.77
   3 -16 -12  165.20    4.89
   3 -16 -12  168.00    5.02
  -3  16  11   59.89    1.94
  -3  16  11   59.82    2.07
   3 -16 -11   61.99    2.07
   3 -16 -11   57.44    1.99
  -3  16  10   42.56    1.55
  -3  16  10   44.34    1.65
   3 -16 -10   42.19    1.51
   3 -16 -10   38.41    1.53
  -3  16   9   95.44    3.02
  -3  16   9   98.11    3.03
   3 -16  -9   89.52    2.80
   3 -16  -9   85.52    2.65
  -3  16   8    6.88    0.83
  -3  16   8    6.79    0.87
   3 -16  -8    7.91    0.91
   3 -16  -8    7.68    0.81
  -3  16   7   75.32    2.38
  -3  16   7   77.92    2.51
   3 -16  -7   78.22    2.45
   3 -16  -7   70.31    2.25
  -3  16   6   27.92    1.16
  -3  16   6   27.85    1.24
   3 -16  -6   28.16    1.20
   3 -16  -6   30.10    1.26
  -3  16   5   22.59    1.14
  -3  16   5   20.81    1.09
   3 -16  -5   20.74    0.99
   3 -16  -5   21.27    1.01
  -3  16   4   21.45    1.14
   3 -16  -4   18.76    1.05
  -3  15  16   21.57    1.30
  -3  15  16   18.31    1.70
   3 -15 -16   20.20    1.32
   3 -15 -16   17.98    1.05
  -3  15  15  216.00    6.47
  -3  15  15  204.50    6.01
   3 -15 -15  213.20    6.28
   3 -15 -15  217.90    6.34
  -3  15  14   30.28    1.54
  -3  15  14   28.93    1.21
   3 -15 -14   28.58    1.28
   3 -15 -14   28.42    1.10
  -3  15  13  271.90    7.98
  -3  15  13  257.40    7.48
   3 -15 -13  248.30    7.28
   3 -15 -13  243.80    7.09
  -3  15  12  137.50    4.10
  -3  15  12  139.20    4.20
   3 -15 -12  137.20    4.15
   3 -15 -12  143.40    4.25
  -3  15  11  243.10    7.16
  -3  15  11  240.80    7.01
   3 -15 -11  244.70    7.17
   3 -15 -11  255.60    7.44
  -3  15  10  176.40    5.24
  -3  15  10  172.20    5.09
   3 -15 -10  169.20    5.02
   3 -15 -10  172.20    5.07
  -3  15   9  219.40    6.49
  -3  15   9  209.70    6.14
   3 -15  -9  218.80    6.44
   3 -15  -9  205.70    6.03
  -3  15   8  140.20    4.23
  -3  15   8  138.10    4.12
   3 -15  -8  132.00    3.92
   3 -15  -8  137.00    4.11
  -3  15   7  398.40   11.54
  -3  15   7  405.00   11.71
   3 -15  -7  397.90   11.49
   3 -15  -7  380.40   11.01
  -3  15   6  201.40    5.93
  -3  15   6  210.50    6.16
   3 -15  -6  206.00    6.04
   3 -15  -6  201.70    5.93
  -3  15   5  383.80   11.12
  -3  15   5  388.00   11.22
   3 -15  -5  372.00   10.76
   3 -15  -5  385.10   11.14
  -3  15   4  210.00    6.16
  -3  15   4  213.30    6.28
   3 -15  -4  211.30    6.20
   3 -15  -4  204.10    5.98
  -3  15   3  211.40    6.22
  -3  15   3  203.60    5.98
   3 -15  -3  200.60    5.90
   3 -15  -3  210.70    6.18
  -3  15   2  146.60    4.38
  -3  15   2  149.70    4.46
   3 -15  -2  144.10    4.31
   3 -15  -2  145.00    4.35
  -3  15   1  177.80    5.25
  -3  15   1  182.70    5.39
   3 -15  -1  187.30    5.55
   3 -15  -1  170.90    5.06
  -3  15   0  103.80    3.21
   3 -15   0  104.20    3.21
  -3  14  17    0.33    1.09
  -3  14  16    2.17    1.07
  -3  14  16    4.23    1.21
   3 -14 -16    4.31    0.88
   3 -14 -16    3.41    1.17
  -3  14  15    9.96    1.05
  -3  14  15    9.61    1.02
   3 -14 -15    9.31    0.97
   3 -14 -15   10.13    0.91
  -3  14  14    0.70    0.94
  -3  14  14    1.39    0.94
   3 -14 -14    0.80    0.99
   3 -14 -14    0.02    0.67
  -3  14  13    8.49    1.02
  -3  14  13    8.94    0.88
   3 -14 -13    8.67    0.93
   3 -14 -13    9.50    0.77
  -3  14  12   37.33    1.43
  -3  14  12   39.24    1.54
   3 -14 -12   40.61    1.46
   3 -14 -12   38.84    1.47
  -3  14  11   15.66    0.93
  -3  14  11   16.18    0.97
   3 -14 -11   14.52    0.94
   3 -14 -11   15.41    0.85
  -3  14  10   77.56    2.48
  -3  14  10   84.01    2.62
   3 -14 -10   70.86    2.22
   3 -14 -10   69.78    2.26
  -3  14   9    7.15    0.93
  -3  14   9    6.22    0.77
  -3  14   8   73.22    2.31
  -3  14   8   70.82    2.34
   3 -14  -8   72.62    2.31
   3 -14  -8   67.85    2.16
  -3  14   7  120.10    3.66
  -3  14   7  118.50    3.57
   3 -14  -7  119.00    3.58
   3 -14  -7  116.70    3.54
  -3  14   6  168.10    4.98
  -3  14   6  165.10    4.92
   3 -14  -6  156.10    4.63
   3 -14  -6  172.10    5.08
  -3  14   5  342.90    9.95
  -3  14   5  343.90    9.96
   3 -14  -5  332.50    9.63
   3 -14  -5  348.40   10.10
  -3  14   4  199.70    5.89
  -3  14   4  197.50    5.79
   3 -14  -4  200.70    5.89
   3 -14  -4  196.60    5.77
  -3  14   3  162.10    4.79
  -3  14   3  172.30    5.10
   3 -14  -3  165.80    4.90
   3 -14  -3  169.10    4.99
  -3  14   2   30.76    1.18
  -3  14   2   29.65    1.19
   3 -14  -2   30.20    1.16
   3 -14  -2   31.72    1.24
  -3  14   1  206.60    6.06
  -3  14   1  203.80    5.99
   3 -14  -1  205.30    6.03
   3 -14  -1  196.70    5.78
  -3  14   0    3.03    0.74
  -3  14   0    2.11    0.67
   3 -14   0    2.85    0.62
   3 -14   0    2.90    0.81
  -3  14  -1  214.30    6.29
  -3  14  -1  210.50    6.17
   3 -14   1  208.50    6.12
   3 -14   1  202.10    5.95
  -3  14  -2   30.67    1.27
  -3  14  -2   28.96    1.21
   3 -14   2   27.49    1.20
   3 -14   2   30.32    1.21
  -3  13  17   12.35    1.30
  -3  13  17   15.13    1.45
   3 -13 -17   14.02    1.08
   3 -13 -17   11.70    1.26
  -3  13  16   38.41    1.64
  -3  13  16   44.58    1.76
   3 -13 -16   39.07    1.61
   3 -13 -16   43.33    1.52
  -3  13  15   22.92    1.15
  -3  13  15   20.15    1.13
   3 -13 -15   20.72    1.17
   3 -13 -15   24.50    1.07
  -3  13  14   50.97    1.82
  -3  13  14   54.12    1.92
   3 -13 -14   54.00    1.76
   3 -13 -14   54.12    1.92
  -3  13  13    8.04    0.89
  -3  13  13    8.04    0.93
   3 -13 -13    7.59    0.68
   3 -13 -13    8.98    0.88
  -3  13  12    1.64    0.84
  -3  13  12    1.47    0.73
   3 -13 -12    3.50    0.70
   3 -13 -12    1.29    0.75
  -3  13  11   11.03    0.92
  -3  13  11   11.64    0.84
   3 -13 -11   12.65    0.84
   3 -13 -11   13.58    0.89
  -3  13  10   15.37    0.98
  -3  13  10   18.31    0.99
   3 -13 -10   17.39    0.83
   3 -13 -10   16.61    0.87
   3 -13  -9   33.98    1.30
   3 -13  -9   35.92    1.27
  -3  13   8   13.10    0.78
  -3  13   8   12.42    0.94
   3 -13  -8   11.79    0.83
   3 -13  -8   13.37    0.77
  -3  13   7   45.32    1.63
  -3  13   7   43.20    1.50
   3 -13  -7   44.38    1.53
   3 -13  -7   44.05    1.52
  -3  13   6   73.14    2.36
  -3  13   6   72.44    2.28
   3 -13  -6   71.65    2.28
   3 -13  -6   75.45    2.34
  -3  13   5  261.20    7.63
  -3  13   5  263.20    7.65
   3 -13  -5  271.00    7.89
   3 -13  -5  257.90    7.52
  -3  13   4  213.10    6.26
  -3  13   4  222.10    6.50
   3 -13  -4  218.00    6.39
   3 -13  -4  209.20    6.12
  -3  13   3  170.90    5.05
  -3  13   3  161.40    4.81
   3 -13  -3  157.30    4.65
   3 -13  -3  165.80    4.91
  -3  13   2   34.49    1.34
  -3  13   2   34.51    1.31
   3 -13  -2   31.06    1.21
   3 -13  -2   32.58    1.24
  -3  13   1  100.50    3.07
  -3  13   1  104.60    3.20
   3 -13  -1   95.58    2.93
   3 -13  -1  102.30    3.14
  -3  13   0    1.87    0.69
  -3  13   0    2.68    0.69
   3 -13   0    2.65    0.75
   3 -13   0    1.95    0.58
  -3  13  -1  121.80    3.67
  -3  13  -1  124.20    3.75
   3 -13   1  114.10    3.45
   3 -13   1  116.20    3.53
  -3  13  -2   48.51    1.65
  -3  13  -2   48.49    1.68
   3 -13   2   47.11    1.63
   3 -13   2   44.95    1.59
  -3  13  -3   79.90    2.56
  -3  13  -3   75.03    2.34
   3 -13   3   72.83    2.31
   3 -13   3   69.92    2.23
  -3  13  -4  174.00    5.18
  -3  13  -4  162.10    4.82
   3 -13   4  159.30    4.73
   3 -13   4  155.90    4.67
  -3  13  -5   82.42    2.65
  -3  13  -5   85.76    2.76
   3 -13   5   74.21    2.39
   3 -13   5   77.72    2.50
  -3  12  17   62.63    2.31
  -3  12  17   70.09    2.46
  -3  12  16  108.90    3.40
  -3  12  16  107.30    3.34
   3 -12 -16  109.80    3.42
   3 -12 -16  106.80    3.20
  -3  12  15  173.10    5.13
  -3  12  15  172.00    5.12
  -3  12  14  329.00    9.55
  -3  12  14  312.90    9.14
   3 -12 -14  335.60    9.70
   3 -12 -14  308.30    8.98
  -3  12  13   53.27    1.82
  -3  12  13   54.02    1.86
   3 -12 -13   50.65    1.63
   3 -12 -13   51.35    1.80
  -3  12  12  220.90    6.50
  -3  12  12  218.60    6.41
   3 -12 -12  228.20    6.64
   3 -12 -12  216.00    6.34
  -3  12  11  140.80    4.19
  -3  12  11  147.10    4.42
   3 -12 -11  147.20    4.35
   3 -12 -11  138.10    4.16
   3 -12 -10   57.00    1.81
   3 -12 -10   61.38    2.00
   3 -12  -9  592.00   17.07
   3 -12  -9  609.60   17.53
  -3  12   8   89.32    2.80
  -3  12   8   84.61    2.60
   3 -12  -8   86.52    2.70
   3 -12  -8   82.39    2.53
  -3  12   7  418.40   12.08
  -3  12   7  422.60   12.25
   3 -12  -7  425.90   12.30
   3 -12  -7  406.40   11.76
  -3  12   6  258.20    7.52
  -3  12   6  257.20    7.53
   3 -12  -6  266.50    7.76
   3 -12  -6  250.10    7.30
  -3  12   5  340.20    9.89
  -3  12   5  323.20    9.38
   3 -12  -5  323.90    9.38
   3 -12  -5  326.50    9.48
  -3  12   4  249.20    7.27
  -3  12   4  232.10    6.81
   3 -12  -4  225.90    6.59
   3 -12  -4  232.00    6.79
  -3  12   3  137.70    4.11
  -3  12   3  135.00    4.04
   3 -12  -3  131.00    3.92
   3 -12  -3  129.50    3.86
  -3  12   2   85.61    2.67
  -3  12   2   90.02    2.79
   3 -12  -2   84.10    2.59
   3 -12  -2   90.16    2.77
  -3  12   1   37.61    1.35
  -3  12   1   37.62    1.38
   3 -12  -1   33.81    1.26
   3 -12  -1   34.15    1.29
  -3  12   0  121.50    3.69
  -3  12   0  131.20    3.92
   3 -12   0  121.10    3.67
   3 -12   0  124.10    3.72
  -3  12  -1    5.48    0.71
  -3  12  -1    5.27    0.71
   3 -12   1    5.08    0.74
   3 -12   1    5.14    0.70
  -3  12  -2   31.32    1.25
  -3  12  -2   29.48    1.16
   3 -12   2   27.55    1.13
   3 -12   2   28.81    1.18
  -3  12  -3    1.47    0.69
  -3  12  -3    1.45    0.66
   3 -12   3    2.15    0.58
   3 -12   3    1.93    0.72
  -3  12  -4    0.32    0.78
  -3  12  -4    0.38    0.69
   3 -12   4    1.64    0.71
   3 -12   4    1.05    0.77
  -3  12  -5   15.01    1.09
  -3  12  -5   13.38    0.98
   3 -12   5   12.52    1.00
  -3  12  -6    3.37    0.99
  -3  12  -6    3.45    0.97
   3 -12   6    1.77    0.95
   3 -12   6    3.55    0.83
  -3  12  -7    1.53    1.04
  -3  12  -7    3.50    1.10
   3 -12   7    2.77    0.98
   3 -12   7    2.80    0.88
  -3  11  17   -0.85    1.02
  -3  11  17   -0.04    1.28
   3 -11 -17   -0.71    0.86
   3 -11 -17    1.14    0.99
  -3  11  16  138.90    4.24
   3 -11 -16  146.70    4.43
  -3  11  15    1.20    0.82
  -3  11  15    0.89    0.88
   3 -11 -15    0.78    0.64
   3 -11 -15    1.48    0.82
  -3  11  14  503.00   14.51
  -3  11  14  518.60   15.00
   3 -11 -14  541.50   15.58
   3 -11 -14  519.70   15.01
  -3  11  13   28.52    1.13
  -3  11  13   32.03    1.29
   3 -11 -13   29.52    1.08
   3 -11 -13   29.41    1.22
  -3  11  12  690.80   19.87
  -3  11  12  687.70   19.81
   3 -11 -12  678.40   19.53
   3 -11 -12  704.00   20.21
  -3  11  11  309.10    8.97
  -3  11  11  322.30    9.39
   3 -11 -11  298.70    8.68
   3 -11 -11  324.50    9.39
  -3  11  10  447.10   12.92
  -3  11  10  448.10   12.97
   3 -11 -10  463.30   13.38
   3 -11 -10  434.00   12.51
   3 -11  -9  591.70   17.02
   3 -11  -9  604.40   17.42
  -3  11   8  292.80    8.50
  -3  11   8  313.70    9.15
   3 -11  -8  311.90    9.04
   3 -11  -8  308.50    8.97
  -3  11   7  318.00    9.22
  -3  11   7  328.00    9.55
   3 -11  -7  314.40    9.12
   3 -11  -7  317.10    9.21
  -3  11   6   76.50    2.38
  -3  11   6   81.10    2.55
   3 -11  -6   77.12    2.37
   3 -11  -6   76.82    2.40
  -3  11   5   24.61    1.01
  -3  11   5   24.12    1.00
   3 -11  -5   22.94    0.92
   3 -11  -5   22.01    0.95
  -3  11   4   12.28    0.74
  -3  11   4   12.43    0.74
   3 -11  -4   12.63    0.70
   3 -11  -4   10.41    0.69
  -3  11   3   58.02    1.87
  -3  11   3   56.22    1.85
   3 -11  -3   55.92    1.79
   3 -11  -3   57.77    1.86
  -3  11   2   98.48    3.00
  -3  11   2   96.44    2.96
   3 -11  -2   93.33    2.85
   3 -11  -2   92.57    2.83
  -3  11   1  165.40    4.89
  -3  11   1  162.50    4.81
   3 -11  -1  167.10    4.95
   3 -11  -1  157.10    4.66
  -3  11   0  409.60   11.84
  -3  11   0  403.50   11.66
   3 -11   0  398.30   11.52
   3 -11   0  401.30   11.62
  -3  11  -1  145.90    4.34
  -3  11  -1  152.50    4.53
   3 -11   1  145.40    4.32
   3 -11   1  145.60    4.34
  -3  11  -2  259.20    7.56
  -3  11  -2  266.00    7.75
   3 -11   2  255.40    7.45
   3 -11   2  253.10    7.38
  -3  11  -3  134.40    4.03
  -3  11  -3  132.70    3.98
   3 -11   3  133.90    4.01
   3 -11   3  126.60    3.81
  -3  11  -4    1.49    0.68
  -3  11  -4    2.19    0.71
   3 -11   4    0.84    0.71
   3 -11   4    2.39    0.59
  -3  11  -5  275.30    8.03
  -3  11  -5  283.50    8.25
   3 -11   5  267.10    7.81
   3 -11   5  262.00    7.63
  -3  11  -6    4.40    0.80
  -3  11  -6    3.32    0.74
   3 -11   6    3.23    0.91
   3 -11   6    3.68    0.88
  -3  11  -7  111.50    3.40
  -3  11  -7  113.30    3.50
   3 -11   7  107.30    3.34
   3 -11   7  103.70    3.21
  -3  11  -8    4.27    1.03
  -3  11  -8    5.39    0.94
   3 -11   8    5.90    1.04
   3 -11   8    5.94    0.92
  -3  11  -9    1.26    0.94
  -3  11  -9    0.56    1.02
   3 -11   9    1.98    1.06
   3 -11   9   -0.47    0.98
  -3  10  17    9.78    0.89
  -3  10  17   12.79    0.90
   3 -10 -17    8.65    0.70
   3 -10 -17   10.87    0.64
  -3  10  16    2.53    0.82
  -3  10  16    3.21    0.86
   3 -10 -16    3.06    0.71
   3 -10 -16    3.32    0.75
  -3  10  15   29.10    1.22
  -3  10  15   28.85    1.21
   3 -10 -15   30.14    1.15
   3 -10 -15   28.23    1.15
  -3  10  14  202.90    5.96
  -3  10  14  188.30    5.56
   3 -10 -14  176.00    5.14
   3 -10 -14  179.30    5.33
  -3  10  13    7.51    0.77
  -3  10  13    7.15    0.76
   3 -10 -13    8.81    0.67
   3 -10 -13    7.67    0.79
  -3  10  12  414.50   12.01
  -3  10  12  424.10   12.25
   3 -10 -12  399.20   11.51
  -3  10  11   82.44    2.53
  -3  10  11   84.36    2.65
  -3  10  10  289.70    8.42
  -3  10  10  292.00    8.52
   3 -10 -10  267.30    7.82
   3 -10 -10  273.30    7.92
   3 -10  -9  306.30    8.87
   3 -10  -9  304.30    8.87
  -3  10   8  336.80    9.76
  -3  10   8  347.10   10.10
   3 -10  -8  328.00    9.50
   3 -10  -8  331.20    9.62
  -3  10   7  744.10   21.42
  -3  10   7  734.10   21.09
   3 -10  -7  749.70   21.54
   3 -10  -7  720.70   20.73
  -3  10   6  346.40   10.07
  -3  10   6  346.00   10.02
   3 -10  -6  322.80    9.35
   3 -10  -6  334.40    9.70
  -3  10   5  139.90    4.15
  -3  10   5  141.10    4.24
   3 -10  -5  137.00    4.07
   3 -10  -5  136.90    4.09
  -3  10   4   23.00    0.94
  -3  10   4   22.59    0.95
   3 -10  -4   23.25    0.91
   3 -10  -4   21.41    0.89
  -3  10   3    5.74    0.57
  -3  10   3    4.60    0.55
   3 -10  -3    4.58    0.50
   3 -10  -3    5.68    0.60
  -3  10   2  185.90    5.50
  -3  10   2  190.00    5.58
   3 -10  -2  195.40    5.74
   3 -10  -2  194.80    5.72
  -3  10   1  292.20    8.49
  -3  10   1  290.30    8.45
   3 -10  -1  292.40    8.49
   3 -10  -1  283.20    8.24
  -3  10   0  816.40   23.44
  -3  10   0  823.00   23.65
   3 -10   0  818.30   23.51
   3 -10   0  813.50   23.38
  -3  10  -1  406.80   11.77
  -3  10  -1  399.90   11.56
   3 -10   1  393.20   11.37
   3 -10   1  401.00   11.61
  -3  10  -2  784.50   22.55
  -3  10  -2  767.50   22.04
   3 -10   2  753.00   21.66
   3 -10   2  751.80   21.63
  -3  10  -3  450.00   13.00
  -3  10  -3  461.40   13.33
   3 -10   3  443.00   12.80
   3 -10   3  432.90   12.51
  -3  10  -4  297.90    8.66
  -3  10  -4  291.20    8.48
   3 -10   4  288.00    8.38
   3 -10   4  289.00    8.40
  -3  10  -5  576.00   16.58
  -3  10  -5  569.50   16.41
   3 -10   5  546.10   15.74
   3 -10   5  559.20   16.11
  -3  10  -6   75.80    2.39
  -3  10  -6   76.35    2.46
   3 -10   6   73.74    2.42
   3 -10   6   73.88    2.39
  -3  10  -7  301.20    8.77
  -3  10  -7  307.60    8.93
   3 -10   7  289.40    8.45
   3 -10   7  292.60    8.51
  -3  10  -8  100.20    3.13
  -3  10  -8  105.60    3.22
   3 -10   8   98.28    3.10
   3 -10   8   94.69    2.93
  -3  10  -9   43.50    1.59
  -3  10  -9   47.33    1.78
  -3  10 -10   38.82    1.46
  -3  10 -10   39.46    1.63
   3 -10  10   36.98    1.45
   3 -10  10   37.25    1.70
  -3  10 -11   22.04    1.29
   3 -10  11   21.46    1.42
   3 -10  11   23.28    1.49
   3  -9 -16  109.50    3.43
   3  -9 -16  114.80    3.56
  -3   9  15   10.34    0.79
  -3   9  15   11.20    0.76
   3  -9 -15   11.35    0.64
   3  -9 -15   11.27    0.69
  -3   9  14    4.23    0.71
  -3   9  14    3.47    0.62
   3  -9 -14    3.08    0.48
   3  -9 -14    2.87    0.74
  -3   9  13   17.93    0.88
  -3   9  13   18.80    0.84
   3  -9 -13   19.79    0.83
   3  -9 -13   17.31    0.91
  -3   9  12   39.15    1.31
  -3   9  12   38.76    1.37
   3  -9 -12   39.34    1.29
   3  -9 -12   39.82    1.40
  -3   9  11   36.37    1.26
  -3   9  11   36.43    1.34
   3  -9 -11   38.97    1.31
   3  -9 -11   36.16    1.30
  -3   9  10    0.41    0.57
  -3   9  10    0.29    0.50
   3  -9 -10    0.18    0.49
   3  -9 -10    0.16    0.60
   3  -9  -9   39.00    1.36
  -3   9   8    0.08    0.54
  -3   9   8   -0.12    0.47
   3  -9  -8    0.56    0.47
   3  -9  -8    0.78    0.49
  -3   9   7  170.50    5.02
   3  -9  -7  161.70    4.76
  -3   9   6    1.94    0.46
  -3   9   6    1.60    0.58
   3  -9  -6    1.65    0.51
   3  -9  -6    2.23    0.44
  -3   9   5    8.84    0.59
  -3   9   5    8.64    0.68
   3  -9  -5    7.44    0.59
   3  -9  -5    8.57    0.54
  -3   9   4   18.86    0.80
  -3   9   4   18.51    0.82
   3  -9  -4   19.55    0.85
   3  -9  -4   19.48    0.86
  -3   9   3   24.77    0.99
  -3   9   3   26.63    1.02
   3  -9  -3   25.52    1.01
   3  -9  -3   25.26    0.96
  -3   9   2   21.21    0.87
  -3   9   2   21.29    0.89
   3  -9  -2   23.68    0.94
   3  -9  -2   21.21    0.86
  -3   9   1   21.86    0.92
  -3   9   1   23.13    0.94
   3  -9  -1   19.76    0.85
   3  -9  -1   20.70    0.88
  -3   9   0  188.80    5.55
  -3   9   0  190.40    5.59
   3  -9   0  186.50    5.49
   3  -9   0  191.80    5.65
  -3   9  -1  165.70    4.89
  -3   9  -1  169.50    5.00
   3  -9   1  164.00    4.85
   3  -9   1  166.30    4.91
  -3   9  -2  262.60    7.65
  -3   9  -2  274.40    7.98
   3  -9   2  261.80    7.63
   3  -9   2  255.50    7.45
  -3   9  -3  270.40    7.88
  -3   9  -3  275.50    8.02
   3  -9   3  267.10    7.79
   3  -9   3  268.60    7.83
  -3   9  -4  160.10    4.74
  -3   9  -4  157.90    4.67
   3  -9   4  156.30    4.64
   3  -9   4  153.80    4.56
  -3   9  -5  548.10   15.79
  -3   9  -5  560.40   16.14
   3  -9   5  530.90   15.30
   3  -9   5  533.10   15.37
  -3   9  -6   11.76    0.87
  -3   9  -6    9.68    0.70
   3  -9   6   10.59    0.85
   3  -9   6    9.12    0.82
  -3   9  -7  544.80   15.70
  -3   9  -7  534.10   15.42
   3  -9   7  542.00   15.71
  -3   9  -8    1.83    0.77
  -3   9  -8    0.13    0.86
   3  -9   8    1.10    0.90
   3  -9   8    1.76    0.73
  -3   9  -9  199.60    5.89
  -3   9  -9  190.30    5.59
   3  -9   9  189.50    5.63
   3  -9   9  178.50    5.26
  -3   9 -10   12.79    1.11
  -3   9 -10   15.80    1.06
   3  -9  10   16.17    1.20
   3  -9  10   13.52    0.96
  -3   9 -11   69.73    2.28
  -3   9 -11   69.96    2.30
   3  -9  11   72.20    2.45
   3  -9  11   69.53    2.36
   3  -9  11   67.47    2.30
  -3   9 -12    8.32    1.10
  -3   9 -12   10.77    1.12
   3  -9  12   10.66    1.29
   3  -9  12    9.29    1.44
  -3   8  14  167.30    4.92
  -3   8  14  155.50    4.57
   3  -8 -14  163.70    4.82
   3  -8 -14  158.40    4.63
  -3   8  13   31.58    1.09
  -3   8  13   32.96    1.19
   3  -8 -13   28.75    1.09
   3  -8 -13   29.59    0.98
  -3   8  12   41.23    1.37
  -3   8  12   43.62    1.40
   3  -8 -12   45.13    1.50
   3  -8 -12   43.06    1.37
  -3   8  11  139.20    4.14
  -3   8  11  147.00    4.31
   3  -8 -11  130.00    3.81
   3  -8 -11  135.40    4.02
  -3   8  10  194.00    5.69
  -3   8  10  206.50    6.02
   3  -8 -10  184.60    5.42
   3  -8 -10  191.10    5.57
   3  -8  -9    4.53    0.52
   3  -8  -9    4.39    0.49
  -3   8   8  159.20    4.66
  -3   8   8  160.30    4.71
   3  -8  -8  164.80    4.83
   3  -8  -8  161.20    4.74
  -3   8   7   20.56    0.79
  -3   8   7   19.64    0.81
  -3   8   6   88.03    2.66
  -3   8   6   83.32    2.51
  -3   8   5   16.65    0.73
  -3   8   5   17.27    0.75
   3  -8  -5   17.67    0.71
   3  -8  -5   17.12    0.78
  -3   8   4   16.15    0.72
  -3   8   4   17.13    0.73
   3  -8  -4   17.12    0.71
   3  -8  -4   18.44    0.81
  -3   8   3    1.51    0.49
  -3   8   3    1.56    0.48
   3  -8  -3    1.47    0.47
   3  -8  -3    1.97    0.40
  -3   8   2    0.44    0.47
  -3   8   2    0.90    0.47
   3  -8  -2    0.44    0.45
   3  -8  -2    0.67    0.46
  -3   8   1    1.82    0.43
  -3   8   1    2.41    0.46
   3  -8  -1    2.28    0.49
   3  -8  -1    2.66    0.43
  -3   8   0   79.29    2.46
  -3   8   0   82.73    2.55
   3  -8   0   86.00    2.63
   3  -8   0   78.10    2.43
  -3   8  -1   28.44    1.05
  -3   8  -1   27.63    1.03
   3  -8   1   28.58    1.07
   3  -8   1   28.18    1.09
  -3   8  -2  631.30   18.18
  -3   8  -2  619.70   17.84
   3  -8   2  625.40   18.01
   3  -8   2  624.00   17.96
  -3   8  -3   20.14    0.89
  -3   8  -3   20.42    0.85
   3  -8   3   20.00    0.88
   3  -8   3   20.53    0.92
  -3   8  -4  174.20    5.13
  -3   8  -4  175.80    5.19
   3  -8   4  167.30    4.94
   3  -8   4  170.80    5.05
  -3   8  -5   25.60    1.02
  -3   8  -5   27.15    1.09
   3  -8   5   26.53    1.10
   3  -8   5   26.85    1.11
  -3   8  -6   43.21    1.51
  -3   8  -6   42.46    1.48
   3  -8   6   45.26    1.53
   3  -8   6   43.72    1.55
  -3   8  -7  148.30    4.42
  -3   8  -7  144.70    4.31
   3  -8   7  141.70    4.21
   3  -8   7  139.10    4.18
  -3   8  -8   29.38    1.28
  -3   8  -8   25.75    1.06
   3  -8   8   26.28    1.11
   3  -8   8   27.92    1.27
  -3   8  -9   50.32    1.78
  -3   8  -9   47.97    1.64
   3  -8   9   49.98    1.77
   3  -8   9   47.80    1.63
  -3   8 -10   10.30    1.01
  -3   8 -10   10.95    0.93
   3  -8  10    8.89    0.83
   3  -8  10   10.47    1.02
  -3   8 -11    1.04    0.89
  -3   8 -11    0.77    1.00
   3  -8  11   -0.29    0.86
   3  -8  11   -0.33    1.00
   3  -8  11    0.11    0.84
  -3   8 -12   10.03    0.98
  -3   8 -12    8.65    1.03
   3  -8  12    9.83    1.15
   3  -8  12   10.79    1.15
  -3   8 -13   21.11    1.21
  -3   8 -13   24.54    1.33
   3  -8  13   24.48    1.50
   3  -8  13   22.43    1.59
   3  -7 -13  139.40    4.11
   3  -7 -13  129.10    3.79
  -3   7  12  389.60   11.27
  -3   7  12  376.80   10.88
   3  -7 -12  384.40   11.13
   3  -7 -12  368.40   10.63
  -3   7  11  467.10   13.48
  -3   7  11  465.70   13.41
   3  -7 -11  462.20   13.35
   3  -7 -11  442.00   12.73
  -3   7  10  527.20   15.19
  -3   7  10  532.20   15.31
   3  -7 -10  532.80   15.36
   3  -7 -10  577.60   16.61
  -3   7   9  335.70    9.72
  -3   7   9  346.80   10.02
   3  -7  -9  428.00   12.36
   3  -7  -9  407.90   11.76
  -3   7   8 1025.00   29.39
  -3   7   8  989.90   28.39
   3  -7  -8 1016.00   29.13
   3  -7  -8 1047.00   30.05
  -3   7   7  112.10    3.34
  -3   7   7  110.70    3.27
   3  -7  -7  112.30    3.32
   3  -7  -7  115.40    3.41
  -3   7   6  864.20   24.80
  -3   7   6  865.20   24.81
   3  -7  -6  904.60   25.95
   3  -7  -6  886.00   25.44
  -3   7   5  249.10    7.23
  -3   7   5  244.40    7.08
   3  -7  -5  242.50    7.03
   3  -7  -5  239.10    6.96
  -3   7   4  628.60   18.07
  -3   7   4  642.90   18.47
   3  -7  -4  644.10   18.51
   3  -7  -4  632.00   18.18
  -3   7   3  490.90   14.13
  -3   7   3  506.80   14.59
   3  -7  -3  505.50   14.55
   3  -7  -3  496.80   14.32
  -3   7   2  666.10   19.14
  -3   7   2  663.20   19.06
   3  -7  -2  673.60   19.36
   3  -7  -2  678.70   19.52
  -3   7   0  581.00   16.72
  -3   7   0  573.10   16.52
   3  -7   0  617.00   17.74
   3  -7   0  603.80   17.39
  -3   7  -1  344.20    9.98
  -3   7  -1  327.50    9.50
   3  -7   1  332.80    9.65
   3  -7   1  333.60    9.68
  -3   7  -2  227.80    6.65
  -3   7  -2  230.10    6.72
   3  -7   2  232.80    6.80
   3  -7   2  230.20    6.74
  -3   7  -3  437.20   12.62
  -3   7  -3  436.20   12.60
   3  -7   3  423.00   12.22
   3  -7   3  449.00   12.98
  -3   7  -4  352.40   10.21
  -3   7  -4  362.70   10.50
   3  -7   4  346.90   10.04
   3  -7   4  355.50   10.31
  -3   7  -5  188.10    5.52
  -3   7  -5  188.60    5.55
   3  -7   5  186.30    5.50
   3  -7   5  186.10    5.50
  -3   7  -6  422.40   12.20
  -3   7  -6  410.70   11.88
   3  -7   6  417.10   12.06
   3  -7   6  422.30   12.23
  -3   7  -7   22.18    0.98
  -3   7  -7   21.60    1.00
   3  -7   7   21.07    0.90
   3  -7   7   20.30    1.00
  -3   7  -8    0.51    0.55
  -3   7  -8    0.41    0.70
   3  -7   8    0.13    0.65
   3  -7   8    0.60    0.65
  -3   7  -9   14.35    0.83
  -3   7  -9   15.98    0.97
   3  -7   9   15.23    0.82
   3  -7   9   13.28    1.02
  -3   7 -10    0.83    0.74
  -3   7 -10    0.41    0.83
   3  -7  10    1.49    0.69
   3  -7  10    1.49    0.89
  -3   7 -11   24.78    1.14
  -3   7 -11   24.23    1.22
   3  -7  11   21.65    1.06
   3  -7  11   25.89    1.34
   3  -7  11   21.08    1.05
  -3   7 -12   28.45    1.26
  -3   7 -12   24.37    1.31
   3  -7  12   24.27    1.28
   3  -7  12   23.84    1.20
  -3   7 -13    2.13    0.87
  -3   7 -13    0.47    1.10
   3  -7  13    2.06    1.20
   3  -7  13    1.98    1.08
  -3   7 -14    7.52    1.18
  -3   7 -14    7.12    1.25
   3  -7  14    6.03    1.34
   3  -7  14    7.67    1.35
   3  -6 -12  280.70    8.27
   3  -6 -12  264.00    7.77
   3  -6 -11  118.60    3.49
   3  -6 -11  108.30    3.16
  -3   6  10  296.80    8.59
  -3   6  10  282.60    8.16
   3  -6 -10  299.00    8.66
   3  -6 -10  289.20    8.35
  -3   6   9   38.77    1.26
  -3   6   9   34.65    1.11
   3  -6  -9   40.17    1.28
   3  -6  -9   40.80    1.28
  -3   6   8  415.90   11.98
  -3   6   8  423.20   12.17
   3  -6  -8  421.20   12.13
   3  -6  -8  416.00   11.98
  -3   6   7   14.62    0.62
  -3   6   7   16.36    0.61
   3  -6  -7   15.63    0.60
   3  -6  -7   14.96    0.61
  -3   6   6  549.80   15.81
  -3   6   6  553.40   15.90
   3  -6  -6  570.50   16.39
   3  -6  -6  592.70   17.04
  -3   6   5   91.82    2.73
  -3   6   5   87.21    2.59
   3  -6  -5   93.59    2.80
   3  -6  -5   90.93    2.70
  -3   6   4 1071.00   30.70
  -3   6   4 1099.00   31.49
   3  -6  -4 1139.00   32.64
  -3   6   3 1273.00   36.46
  -3   6   1 1063.00   30.44
  -3   6   1 1088.00   31.18
   3  -6  -1 1126.00   32.27
   3  -6  -1 1116.00   32.01
  -3   6   0 1332.00   38.16
  -3   6   0 1345.00   38.51
   3  -6   0 1353.00   38.76
   3  -6   0 1365.00   39.11
  -3   6  -1  391.60   11.30
  -3   6  -1  395.30   11.42
   3  -6   1  387.30   11.17
   3  -6   1  398.50   11.51
  -3   6  -2  122.20    3.62
   3  -6   2  116.70    3.45
  -3   6  -3  514.40   14.84
   3  -6   3  506.30   14.61
  -3   6  -4   54.87    1.76
  -3   6  -4   58.34    1.85
   3  -6   4   54.45    1.75
   3  -6   4   55.21    1.79
  -3   6  -5  476.10   13.74
  -3   6  -5  465.00   13.43
   3  -6   5  476.80   13.77
   3  -6   5  464.50   13.43
  -3   6  -6  238.40    6.95
  -3   6  -6  238.80    6.98
   3  -6   6  231.90    6.78
   3  -6   6  233.60    6.84
  -3   6  -7  130.30    3.88
  -3   6  -7  124.50    3.74
   3  -6   7  121.90    3.64
   3  -6   7  125.70    3.81
  -3   6  -8  206.00    6.03
  -3   6  -8  210.30    6.18
   3  -6   8  193.60    5.68
   3  -6   8  204.70    6.04
  -3   6  -9  112.00    3.39
  -3   6  -9  111.20    3.39
   3  -6   9  105.10    3.18
   3  -6   9  109.70    3.43
  -3   6 -10   59.72    1.93
  -3   6 -10   59.64    2.00
   3  -6  10   57.85    2.02
   3  -6  10   59.87    1.93
   3  -6  10   52.95    1.75
  -3   6 -11  196.40    5.76
  -3   6 -11  193.50    5.72
   3  -6  11  187.50    5.60
   3  -6  11  183.30    5.38
  -3   6 -12   79.33    2.49
  -3   6 -12   79.80    2.59
   3  -6  12   72.63    2.45
   3  -6  12   76.09    2.41
  -3   6 -13  153.80    4.55
  -3   6 -13  159.00    4.77
   3  -6  13  157.30    4.75
   3  -6  13  155.80    4.62
  -3   6 -14   47.63    1.75
  -3   6 -14   48.89    1.79
   3  -6  14   47.96    1.95
   3  -6  14   43.90    1.69
  -3   6 -15   41.11    1.55
   3  -6  15   63.15    2.50
   3  -6  15   56.83    2.14
  -3   5  10   26.51    0.86
  -3   5  10   26.87    0.85
   3  -5 -10   26.45    0.85
   3  -5 -10   26.45    0.82
  -3   5   9  158.80    4.63
  -3   5   9  152.10    4.42
   3  -5  -9  157.50    4.59
   3  -5  -9  167.60    4.86
  -3   5   8  583.80   16.78
  -3   5   8  564.50   16.22
   3  -5  -8  606.20   17.42
   3  -5  -8  587.70   16.90
  -3   5   7  160.10    4.65
  -3   5   7  164.00    4.76
   3  -5  -7  161.70    4.70
   3  -5  -7  160.50    4.67
  -3   5   6  353.80   10.20
  -3   5   6  323.40    9.32
   3  -5  -6  354.30   10.20
   3  -5  -6  358.00   10.32
  -3   5   5   86.66    2.56
  -3   5   5   90.74    2.69
   3  -5  -5   90.75    2.68
   3  -5  -5   89.52    2.66
  -3   5   4   70.08    2.10
  -3   5   4   68.91    2.06
   3  -5  -4   72.19    2.16
   3  -5  -4   70.11    2.13
  -3   5   3  335.70    9.68
  -3   5   3  323.10    9.32
   3  -5  -3  337.10    9.72
   3  -5  -3  344.60    9.95
  -3   5   2  299.70    8.66
  -3   5   2  302.50    8.74
   3  -5  -2  307.60    8.89
   3  -5  -2  296.50    8.59
  -3   5   1  293.00    8.47
  -3   5   1  284.20    8.22
   3  -5  -1  284.10    8.20
   3  -5  -1  286.20    8.29
  -3   5   0  706.50   20.28
  -3   5   0  715.30   20.53
   3  -5   0  713.00   20.46
   3  -5   0  703.20   20.21
  -3   5  -1  107.90    3.21
  -3   5  -1  104.80    3.12
   3  -5   1  109.20    3.24
   3  -5   1  105.80    3.15
  -3   5  -2  716.40   20.56
  -3   5  -2  704.20   20.24
   3  -5   2  710.80   20.40
   3  -5   2  715.80   20.57
  -3   5  -3  242.80    7.04
  -3   5  -3  244.10    7.12
   3  -5   3  238.90    6.93
   3  -5   3  243.50    7.08
  -3   5  -4 1101.00   31.56
   3  -5   4 1109.00   31.76
  -3   5  -6  656.90   18.90
  -3   5  -6  656.40   18.89
   3  -5   6  629.10   18.11
   3  -5   6  620.10   17.86
  -3   5  -7   81.80    2.51
  -3   5  -7   79.65    2.46
   3  -5   7   74.94    2.31
   3  -5   7   83.86    2.61
  -3   5  -8  551.10   15.86
  -3   5  -8  566.90   16.34
   3  -5   8  538.20   15.50
   3  -5   8  560.00   16.17
  -3   5  -9   74.45    2.33
  -3   5  -9   75.52    2.41
   3  -5   9   72.45    2.25
   3  -5   9   72.15    2.33
  -3   5 -10  328.40    9.51
  -3   5 -10  313.80    9.13
   3  -5  10  317.50    9.30
   3  -5  10  303.00    8.79
   3  -5  10  320.00    9.28
  -3   5 -11  318.90    9.24
  -3   5 -11  317.80    9.25
   3  -5  11  312.80    9.15
   3  -5  11  314.80    9.12
  -3   5 -12  189.60    5.56
  -3   5 -12  198.10    5.86
   3  -5  12  189.20    5.65
   3  -5  12  196.80    5.77
  -3   5 -13  128.50    3.91
  -3   5 -13  126.60    3.79
   3  -5  13  127.50    3.95
   3  -5  13  125.60    3.76
  -3   5 -14  145.00    4.38
  -3   5 -14  142.60    4.25
   3  -5  14  136.80    4.07
   3  -5  14  138.00    4.23
  -3   5 -15   32.88    1.52
  -3   5 -15   33.41    1.61
   3  -5  15   33.75    1.61
   3  -5  15   36.66    1.45
  -3   4   9    8.35    0.34
  -3   4   9    8.10    0.31
   3  -4  -9    8.05    0.30
   3  -4  -9    7.60    0.30
  -3   4   8   18.29    0.62
  -3   4   8   17.36    0.58
   3  -4  -8   16.44    0.54
   3  -4  -8   16.03    0.53
  -3   4   7    7.00    0.33
  -3   4   7    8.06    0.35
  -3   4   6  387.80   11.16
  -3   4   6  387.10   11.14
   3  -4  -6  397.10   11.43
   3  -4  -6  381.70   10.97
  -3   4   5    4.96    0.29
  -3   4   5    5.45    0.33
   3  -4  -5    5.29    0.29
   3  -4  -5    4.97    0.34
  -3   4   4  488.70   14.05
  -3   4   4  497.20   14.28
   3  -4  -4  481.90   13.84
   3  -4  -4  498.90   14.34
   3  -4  -3    8.01    0.42
   3  -4  -3    8.25    0.38
  -3   4   2   58.77    1.77
  -3   4   2   61.32    1.86
   3  -4  -2   56.09    1.70
   3  -4  -2   57.15    1.75
  -3   4   1    1.99    0.27
  -3   4   1    1.96    0.26
   3  -4  -1    1.78    0.28
   3  -4  -1    2.17    0.32
  -3   4   0    8.68    0.45
  -3   4   0    8.89    0.43
   3  -4   0    8.92    0.47
   3  -4   0    8.79    0.40
  -3   4  -1  183.30    5.33
  -3   4  -1  188.70    5.49
   3  -4   1  191.10    5.55
   3  -4   1  193.30    5.63
  -3   4  -2    5.25    0.41
  -3   4  -2    6.63    0.42
   3  -4   2    5.96    0.40
   3  -4   2    6.02    0.40
  -3   4  -3    0.79    0.38
  -3   4  -3    0.37    0.33
   3  -4   3    0.29    0.35
   3  -4   3    0.04    0.30
  -3   4  -4    3.17    0.34
  -3   4  -4    4.52    0.41
   3  -4   4    3.98    0.35
   3  -4   4    3.98    0.43
  -3   4  -5  328.70    9.53
  -3   4  -5  329.30    9.51
   3  -4   5  315.10    9.09
   3  -4   5  322.00    9.32
  -3   4  -6  157.60    4.61
   3  -4   6  153.00    4.47
  -3   4  -7  162.70    4.81
   3  -4   7  161.00    4.77
  -3   4  -8   85.54    2.60
  -3   4  -8   88.33    2.72
   3  -4   8   81.97    2.50
   3  -4   8   80.79    2.52
  -3   4  -9   77.50    2.42
  -3   4  -9   81.16    2.50
   3  -4   9   76.82    2.44
   3  -4   9   77.46    2.38
   3  -4   9   81.25    2.50
  -3   4 -10   10.35    0.86
  -3   4 -10   12.59    0.74
   3  -4  10    8.95    0.68
   3  -4  10    7.46    0.82
  -3   4 -11  186.60    5.47
  -3   4 -11  193.60    5.72
   3  -4  11  193.50    5.76
   3  -4  11  204.80    5.99
  -3   4 -12   26.34    1.18
  -3   4 -12   26.42    1.06
   3  -4  12   25.35    1.28
   3  -4  12   24.74    1.02
  -3   4 -13  199.70    5.91
  -3   4 -13  197.80    5.80
   3  -4  13  199.20    5.81
   3  -4  13  196.00    5.88
  -3   4 -14   98.63    3.03
  -3   4 -14   94.82    3.00
   3  -4  14   98.09    3.21
   3  -4  14   92.65    2.82
  -3   4 -15   37.10    1.65
  -3   4 -15   37.30    1.50
   3  -4  15   41.09    1.76
   3  -4  15   38.51    1.41
  -3   4 -16   24.36    1.55
  -3   4 -16   25.05    1.32
   3  -4  16   25.84    1.29
   3  -4  16   25.75    1.72
  -3   3   7  106.10    3.09
  -3   3   7  107.90    3.15
   3  -3  -7  111.80    3.26
   3  -3  -7  109.60    3.19
  -3   3   6  559.80   16.10
  -3   3   6  566.90   16.30
   3  -3  -6  541.10   15.55
   3  -3  -6  562.20   16.18
  -3   3   5  133.60    3.88
  -3   3   5  137.20    3.97
   3  -3  -5  131.90    3.84
   3  -3  -5  131.40    3.81
  -3   3   3   42.46    1.29
  -3   3   3   41.88    1.28
   3  -3  -3   41.34    1.25
   3  -3  -3   44.19    1.37
  -3   3   1  204.10    5.92
  -3   3   1  197.30    5.70
   3  -3  -1  210.40    6.08
   3  -3  -1  212.00    6.15
  -3   3   0  657.60   18.86
  -3   3   0  673.00   19.30
   3  -3   0  642.90   18.44
   3  -3   0  645.70   18.54
   3  -3   1  860.10   24.66
  -3   3  -2  151.30    4.41
  -3   3  -2  147.70    4.32
   3  -3   2  146.30    4.26
   3  -3   2  141.20    4.13
  -3   3  -3  968.40   27.77
  -3   3  -3  982.40   28.15
   3  -3   3  959.80   27.49
   3  -3   3  980.60   28.10
  -3   3  -4  105.50    3.14
  -3   3  -4  109.30    3.21
   3  -3   4  105.00    3.12
   3  -3   4  105.90    3.12
  -3   3  -5   12.64    0.52
  -3   3  -5   13.51    0.63
   3  -3   5   13.21    0.58
   3  -3   5   11.57    0.50
  -3   3  -6   16.14    0.65
  -3   3  -6   15.19    0.69
   3  -3   6   17.98    0.74
   3  -3   6   15.76    0.60
  -3   3  -7    1.49    0.34
  -3   3  -7    1.04    0.45
   3  -3   7    1.17    0.36
   3  -3   7    1.13    0.32
   3  -3   7    1.07    0.45
  -3   3  -8    0.79    0.38
  -3   3  -8    0.28    0.54
   3  -3   8    0.35    0.43
   3  -3   8    0.43    0.53
   3  -3   8    0.50    0.43
  -3   3  -9    0.41    0.55
  -3   3  -9    0.79    0.43
   3  -3   9    1.09    0.59
   3  -3   9    0.46    0.52
  -3   3 -10  133.70    3.98
  -3   3 -10  140.20    4.19
   3  -3  10  142.90    4.24
   3  -3  10  133.80    4.06
  -3   3 -11    4.82    0.56
  -3   3 -11    4.36    0.77
   3  -3  11    4.88    0.75
   3  -3  11    5.49    0.59
  -3   3 -12   10.87    0.82
  -3   3 -12   10.11    0.66
   3  -3  12   10.00    0.91
   3  -3  12    9.46    0.67
  -3   3 -13    7.96    0.74
  -3   3 -13    5.50    0.80
   3  -3  13    5.34    0.62
   3  -3  13    6.47    0.97
  -3   3 -14   30.57    1.39
  -3   3 -14   30.38    1.22
   3  -3  14   32.98    1.23
   3  -3  14   30.38    1.45
  -3   3 -15   -0.05    0.77
  -3   3 -15    0.51    0.92
   3  -3  15    1.58    1.13
   3  -3  15    1.13    0.78
  -3   3 -16   28.65    1.41
  -3   3 -16   31.07    1.46
   3  -3  16   26.85    1.61
   3  -3  16   29.55    1.18
  -3   2   5  337.50    9.71
  -3   2   5  314.10    9.05
   3  -2  -5  345.90    9.96
   3  -2  -5  315.10    9.09
  -3   2   1  206.00    5.95
  -3   2   1  199.70    5.77
   3  -2  -1  201.80    5.85
   3  -2  -1  199.30    5.76
  -3   2  -1 1424.00   40.74
   3  -2   1 1639.00   46.90
   3  -2   3  932.90   26.73
  -3   2  -4 1349.00   38.63
   3  -2   4 1374.00   39.34
   3  -2   4 1520.00   43.50
  -3   2  -5  484.60   13.92
  -3   2  -5  487.20   14.02
   3  -2   5  455.30   13.08
   3  -2   5  489.70   14.09
   3  -2   5  478.80   13.75
  -3   2  -6  319.60    9.21
  -3   2  -6  316.10    9.15
   3  -2   6  323.40    9.32
   3  -2   6  317.00    9.16
   3  -2   6  296.60    8.55
  -3   2  -7  129.00    3.82
  -3   2  -7  131.50    3.85
   3  -2   7  120.40    3.57
   3  -2   7  122.00    3.58
   3  -2   8  265.70    7.68
   3  -2   8  248.90    7.23
  -3   2  -9   65.00    1.98
   3  -2  10  655.60   18.85
   3  -2  10  623.50   17.99
  -3   2 -11   11.11    0.73
  -3   2 -11   12.28    0.80
   3  -2  11   11.53    0.87
   3  -2  11   11.13    0.66
  -3   2 -12  409.20   11.85
  -3   2 -12  412.80   11.91
   3  -2  12  418.10   12.16
   3  -2  12  400.50   11.54
  -3   2 -13   17.52    0.95
  -3   2 -13   17.85    0.85
   3  -2  13   20.00    0.86
   3  -2  13   19.76    1.15
  -3   2 -14   84.26    2.59
  -3   2 -14   82.67    2.66
   3  -2  14   85.73    2.81
   3  -2  14   83.39    2.53
  -3   2 -15   44.59    1.72
  -3   2 -15   46.57    1.63
   3  -2  15   41.44    1.39
   3  -2  15   43.66    1.78
  -3   2 -16    9.86    1.10
  -3   2 -16    7.79    1.08
   3  -2  16    7.75    1.23
   3  -2  16    8.71    0.78
  -3   2 -17   50.27    1.94
  -3   2 -17   47.05    1.97
   3  -2  17   47.86    1.73
   3  -2  17   50.25    2.15
  -3   1   6   24.14    0.74
  -3   1   6   24.88    0.77
  -3   1   5   12.44    0.40
  -3   1   5   11.88    0.40
   3  -1  -5   12.32    0.39
   3  -1  -5   12.60    0.42
   3  -1  -3    8.35    0.34
   3  -1  -3    9.14    0.32
  -3   1   1    2.38    0.22
  -3   1   1    2.38    0.21
   3  -1  -1    2.02    0.22
   3  -1  -1    2.37    0.21
  -3   1   0  731.30   20.95
  -3   1  -2  736.40   21.11
   3  -1   2  702.80   20.16
  -3   1  -3 1128.00   32.30
  -3   1  -5  230.30    6.68
  -3   1  -5  244.00    7.04
   3  -1   5  230.30    6.67
   3  -1   5  239.20    6.91
  -3   1  -6  877.30   25.16
  -3   1  -6  906.20   25.97
  -3   1  -7   93.85    2.77
  -3   1  -7   93.42    2.80
   3  -1   7   93.86    2.79
   3  -1   7   98.63    2.91
  -3   1  -8  202.60    5.92
  -3   1  -8  206.50    5.98
   3  -1   8  206.50    6.01
   3  -1   8  198.20    5.74
  -3   1  -9  211.20    6.12
  -3   1  -9  223.30    6.53
   3  -1   9  216.30    6.31
   3  -1   9  213.00    6.16
  -3   1 -10  220.60    6.40
   3  -1  10  196.60    5.70
  -3   1 -11  421.80   12.23
   3  -1  11  459.20   13.31
  -3   1 -12  371.50   10.73
  -3   1 -12  367.50   10.66
   3  -1  12  403.90   11.74
   3  -1  12  402.10   11.58
  -3   1 -13  228.20    6.69
  -3   1 -13  220.10    6.40
   3  -1  13  225.00    6.66
   3  -1  13  240.70    6.98
  -3   1 -14  223.60    6.52
  -3   1 -14  215.70    6.35
   3  -1  14  202.10    5.87
   3  -1  14  220.10    6.52
  -3   1 -15  338.10    9.83
  -3   1 -15  321.30    9.31
   3  -1  15  331.70    9.58
   3  -1  15  331.30    9.70
  -3   1 -16  109.10    3.31
  -3   1 -16  108.60    3.38
   3  -1  16   98.69    3.17
   3  -1  16  109.10    3.27
  -3   1 -17  210.30    6.26
  -3   1 -17  206.20    6.08
   3  -1  17  216.20    6.46
   3  -1  17  213.90    6.25
  -3   0   5  130.90    3.81
  -3   0   5  132.30    3.85
   3   0  -5  135.20    3.95
   3   0  -5  133.50    3.89
  -3   0   3   41.37    1.22
  -3   0   3   43.74    1.30
   3   0  -3   43.07    1.26
   3   0  -3   40.67    1.22
  -3   0   2   36.67    1.10
  -3   0   2   37.50    1.13
  -3   0   2   37.47    1.12
   3   0  -2   37.58    1.14
   3   0  -2   36.39    1.08
  -3   0   1   13.87    0.47
  -3   0   1   13.33    0.46
  -3   0   1   13.15    0.45
   3   0  -1   13.82    0.49
   3   0  -1   13.52    0.45
  -3   0  -1   69.17    2.04
  -3   0  -1   66.09    1.95
   3   0   1   74.20    2.20
   3   0   1   75.42    2.21
   3   0   2 1178.00   33.72
   3   0   3  980.10   28.06
  -3   0  -4  169.70    4.92
  -3   0  -4  153.30    4.46
   3   0   4  161.30    4.69
   3   0   4  165.00    4.78
  -3   0  -5  456.60   13.12
  -3   0  -5  475.00   13.63
   3   0   5  479.80   13.78
   3   0   5  472.90   13.56
  -3   0  -6    3.71    0.35
  -3   0  -6    2.64    0.33
   3   0   6    2.82    0.25
   3   0   6    2.90    0.29
  -3   0  -7   27.95    0.96
  -3   0  -7   29.64    0.96
   3   0   7   28.30    0.90
   3   0   7   28.52    0.97
  -3   0  -8   11.08    0.50
  -3   0  -8   10.33    0.53
   3   0   8   11.41    0.46
   3   0   8   11.58    0.54
   3   0   9   12.63    0.52
   3   0   9   13.33    0.62
  -3   0 -10  235.10    6.80
  -3   0 -10  236.60    6.90
   3   0  10  239.90    6.93
   3   0  10  220.30    6.43
  -3   0 -11    4.34    0.47
   3   0  11    4.83    0.45
  -3   0 -12  592.30   17.09
   3   0  12  668.60   19.21
   3   0  12  604.00   17.47
  -3   0 -13   10.67    0.81
  -3   0 -13    9.61    0.75
   3   0  13   12.36    0.87
   3   0  13   11.08    0.61
  -3   0 -14  338.60    9.79
  -3   0 -14  327.90    9.54
   3   0  14  344.40    9.93
   3   0  14  347.70   10.15
  -3   0 -15  138.90    4.19
  -3   0 -15  131.10    3.90
   3   0  15  139.90    4.11
   3   0  15  142.20    4.33
  -3   0 -16  135.10    4.03
  -3   0 -16  134.90    4.10
   3   0  16  139.50    4.10
   3   0  16  137.20    4.24
  -3   0 -17  180.20    5.39
  -3   0 -17  194.70    5.72
   3   0  17  201.40    5.88
   3   0  17  188.80    5.67
  -3   0 -18  140.60    4.28
  -3   0 -18  135.60    4.21
   3   0  18  132.40    4.22
   3   0  18  136.90    4.10
  -3  -1   5   60.23    1.77
  -3  -1   5   61.77    1.81
   3   1  -5   60.20    1.77
   3   1  -5   63.00    1.85
  -3  -1   4  710.90   20.42
  -3  -1   4  721.80   20.73
   3   1  -4  723.80   20.81
   3   1  -4  769.10   22.10
  -3  -1   3  377.80   10.85
  -3  -1   3  382.10   10.97
   3   1  -3  400.20   11.49
   3   1  -3  371.10   10.66
  -3  -1   2  222.60    6.40
  -3  -1   2  223.00    6.42
   3   1  -2  223.20    6.43
   3   1  -2  225.70    6.49
  -3  -1   1  427.60   12.27
  -3  -1   1  401.30   11.50
   3   1  -1  410.80   11.77
   3   1  -1  408.10   11.71
  -3  -1   0  307.20    8.82
  -3  -1   0  291.10    8.36
   3   1   0  303.80    8.72
   3   1   0  294.00    8.46
  -3  -1  -1  177.80    5.14
  -3  -1  -1  176.40    5.09
   3   1   1  168.40    4.87
   3   1   1  175.80    5.07
  -3  -1  -2  496.40   14.24
  -3  -1  -2  481.50   13.81
   3   1   2  494.30   14.17
   3   1   2  467.40   13.42
  -3  -1  -3  135.40    3.93
  -3  -1  -3  133.90    3.89
   3   1   3  124.90    3.64
   3   1   3  133.00    3.85
  -3  -1  -4  473.40   13.59
  -3  -1  -4  492.90   14.16
   3   1   4  484.90   13.92
   3   1   4  495.10   14.19
  -3  -1  -5   78.52    2.32
  -3  -1  -5   76.17    2.27
  -3  -1  -5   79.33    2.36
   3   1   5   78.67    2.31
   3   1   5   81.23    2.41
  -3  -1  -6  723.80   20.74
  -3  -1  -6  692.80   19.87
  -3  -1  -6  744.90   21.36
   3   1   6  748.40   21.44
   3   1   6  724.90   20.78
  -3  -1  -7  318.70    9.19
  -3  -1  -7  339.40    9.76
   3   1   7  339.80    9.76
   3   1   7  325.80    9.39
  -3  -1  -8  402.70   11.57
  -3  -1  -8  385.00   11.10
   3   1   8  414.80   11.90
   3   1   8  402.70   11.59
  -3  -1  -9    1.26    0.37
  -3  -1  -9    0.82    0.31
   3   1   9    0.78    0.27
   3   1   9    0.72    0.36
  -3  -1 -10    2.94    0.50
  -3  -1 -10    1.83    0.37
   3   1  10    2.60    0.44
   3   1  10    2.22    0.30
  -3  -1 -11    1.56    0.52
  -3  -1 -11    2.13    0.45
   3   1  11    1.42    0.52
   3   1  11    2.06    0.36
  -3  -1 -12  111.30    3.40
  -3  -1 -12  109.70    3.29
   3   1  12  106.40    3.16
   3   1  12  100.10    3.13
  -3  -1 -13    0.75    0.61
  -3  -1 -13    0.87    0.61
   3   1  13    0.45    0.40
   3   1  13   -0.49    0.70
  -3  -1 -14  104.20    3.19
  -3  -1 -14  105.80    3.19
   3   1  14   99.38    2.95
   3   1  14  101.80    3.20
  -3  -1 -15   35.42    1.40
  -3  -1 -15   34.12    1.26
   3   1  15   35.73    1.22
   3   1  15   36.86    1.49
  -3  -1 -16    4.57    0.81
  -3  -1 -16    5.34    0.78
   3   1  16    5.97    0.72
   3   1  16    3.90    1.11
  -3  -1 -17   82.19    2.66
  -3  -1 -17   79.94    2.50
   3   1  17   85.16    2.80
   3   1  17   80.20    2.45
  -3  -1 -18    6.36    1.04
  -3  -1 -18    4.81    1.27
   3   1  18    4.47    0.89
   3   1  18    4.29    1.26
  -3  -2   8  549.90   18.94
  -3  -2   8  563.50   19.47
  -3  -2   7    2.61    0.23
  -3  -2   7    2.84    0.18
   3   2  -7    2.74    0.21
   3   2  -7    2.15    0.19
   3   2  -6 1529.00   44.18
   3   2  -6 1664.00   48.08
  -3  -2   5   73.79    2.17
  -3  -2   5   72.09    2.10
   3   2  -5   75.34    2.21
   3   2  -5   72.48    2.12
  -3  -2   3  115.80    3.36
  -3  -2   3  118.20    3.41
   3   2  -3  118.30    3.43
   3   2  -3  113.60    3.30
  -3  -2   2  863.70   24.74
  -3  -2   2  861.90   24.68
   3   2  -2  847.50   24.29
   3   2   0 1154.00   33.04
  -3  -2  -1  215.40    6.21
  -3  -2  -1  218.90    6.30
   3   2   1  204.60    5.91
   3   2   1  220.50    6.34
  -3  -2  -3   83.77    2.46
  -3  -2  -3   80.08    2.35
   3   2   3   81.04    2.39
   3   2   3   81.46    2.38
   3   2   4 1419.00   40.61
  -3  -2  -5   46.93    1.43
  -3  -2  -5   46.47    1.42
   3   2   5   44.71    1.37
   3   2   5   47.35    1.41
  -3  -2  -6  928.30   26.58
  -3  -2  -6  970.90   27.80
   3   2   6  916.40   26.24
   3   2   6  930.70   26.63
  -3  -2  -7  226.50    6.54
  -3  -2  -7  228.80    6.62
   3   2   7  228.90    6.62
   3   2   7  226.80    6.53
  -3  -2  -8 1220.00   34.91
  -3  -2  -8 1198.00   34.32
  -3  -2  -8 1319.00   37.77
   3   2   8 1274.00   36.48
   3   2   8 1200.00   34.34
  -3  -2  -9  317.00    9.12
  -3  -2  -9  313.80    9.05
  -3  -2  -9  320.30    9.24
   3   2   9  311.30    8.95
   3   2   9  314.80    9.08
  -3  -2 -10  378.00   10.90
  -3  -2 -10  414.40   11.91
   3   2  10  399.40   11.47
   3   2  10  390.30   11.24
  -3  -2 -11  197.70    5.74
  -3  -2 -11  183.60    5.37
   3   2  11  194.80    5.69
   3   2  11  199.30    5.76
  -3  -2 -12   16.07    0.73
  -3  -2 -12   17.43    0.93
   3   2  12   14.80    0.65
  -3  -2 -13  206.90    6.09
  -3  -2 -13  227.00    6.64
   3   2  13  212.80    6.29
  -3  -2 -14   10.02    0.72
  -3  -2 -14    7.85    0.74
  -3  -2 -15   95.90    2.94
  -3  -2 -15   87.56    2.69
   3   2  15   89.44    2.87
   3   2  15   93.10    2.78
  -3  -2 -16   42.10    1.47
  -3  -2 -16   43.30    1.64
   3   2  16   38.62    1.31
   3   2  16   41.81    1.65
  -3  -2 -17    1.26    0.91
  -3  -2 -17    0.37    0.82
   3   2  17    1.10    0.97
   3   2  17    1.85    0.73
  -3  -2 -18   61.72    2.06
  -3  -2 -18   68.33    2.39
   3   2  18   69.84    2.42
   3   2  18   64.84    2.12
  -3  -2 -19    1.36    1.22
  -3  -2 -19    1.25    1.43
   3   2  19   -0.97    1.49
   3   2  19   -0.18    1.14
  -3  -3   9    3.22    0.26
  -3  -3   9    2.60    0.22
  -3  -3   8  123.60    3.64
  -3  -3   8  114.50    3.35
   3   3  -8  107.30    3.16
   3   3  -8  116.80    3.45
  -3  -3   7  103.00    3.00
  -3  -3   7  104.00    3.07
   3   3  -7   98.79    2.90
   3   3  -7  106.00    3.13
  -3  -3   6  518.70   14.92
  -3  -3   6  527.40   15.20
   3   3  -6  538.30   15.52
   3   3  -6  502.50   14.47
  -3  -3   5   39.07    1.16
  -3  -3   5   39.31    1.21
   3   3  -5   39.15    1.19
   3   3  -5   40.58    1.24
  -3  -3   4 1027.00   29.45
  -3  -3   4 1011.00   28.96
   3   3  -4 1029.00   29.51
   3   3  -4  996.60   28.58
  -3  -3   3   16.61    0.54
  -3  -3   3   15.93    0.55
  -3  -3   2  641.30   18.36
  -3  -3   2  614.40   17.61
   3   3  -2  622.40   17.84
   3   3  -2  615.60   17.65
  -3  -3   1  308.20    8.85
  -3  -3   1  300.80    8.65
   3   3  -1  287.10    8.25
   3   3  -1  290.30    8.35
  -3  -3   0  636.10   18.22
  -3  -3   0  650.20   18.62
   3   3   0  652.20   18.70
   3   3   0  618.00   17.70
  -3  -3  -1  459.70   13.18
  -3  -3  -1  455.10   13.05
   3   3   1  472.90   13.57
   3   3   1  451.60   12.95
   3   3   3    6.84    0.30
   3   3   3    6.51    0.38
  -3  -3  -4  909.30   26.03
  -3  -3  -4  963.70   27.59
   3   3   5   48.22    1.44
   3   3   5   46.47    1.42
  -3  -3  -6  609.60   17.47
  -3  -3  -6  619.90   17.77
   3   3   6  601.50   17.25
   3   3   6  638.00   18.27
  -3  -3  -7   53.65    1.63
  -3  -3  -7   56.52    1.70
   3   3   7   61.27    1.81
   3   3   7   56.11    1.70
  -3  -3  -8 1041.00   29.81
  -3  -3  -8 1042.00   29.82
   3   3   8 1054.00   30.19
   3   3   8 1068.00   30.55
   3   3   9  239.60    6.92
   3   3   9  249.80    7.19
  -3  -3 -10 1611.00   46.14
  -3  -3 -10 1616.00   46.24
   3   3  10 1646.00   47.12
   3   3  10 1652.00   47.27
  -3  -3 -11  211.00    6.11
  -3  -3 -11  231.70    6.74
  -3  -3 -11  210.20    6.12
   3   3  11  213.30    6.20
   3   3  11  229.60    6.63
  -3  -3 -12  477.10   13.72
  -3  -3 -12  447.70   12.92
   3   3  12  486.10   14.03
   3   3  12  471.60   13.55
  -3  -3 -13   87.73    2.70
  -3  -3 -13   93.24    2.84
  -3  -3 -14  240.50    6.99
  -3  -3 -14  251.50    7.34
   3   3  14  245.40    7.21
   3   3  14  240.60    6.97
  -3  -3 -15  137.20    4.11
  -3  -3 -15  136.40    4.03
   3   3  15  141.80    4.16
   3   3  15  140.40    4.25
  -3  -3 -16  241.30    7.03
  -3  -3 -16  244.10    7.14
   3   3  16  249.20    7.36
   3   3  16  235.10    6.82
  -3  -3 -17   29.34    1.35
  -3  -3 -17   29.68    1.25
   3   3  17   30.72    1.47
   3   3  17   29.31    1.14
  -3  -3 -18   70.38    2.35
  -3  -3 -18   72.32    2.32
   3   3  18   75.15    2.52
   3   3  18   78.72    2.49
  -3  -3 -19    5.03    1.20
  -3  -3 -19    4.09    1.01
   3   3  19    5.79    0.97
   3   3  19    5.16    1.43
  -3  -4  10  135.30    4.03
  -3  -4  10  142.60    4.44
  -3  -4   9    3.08    0.43
  -3  -4   9    3.03    0.32
   3   4  -9    2.56    0.43
   3   4  -9    2.46    0.38
  -3  -4   8  273.10    7.93
  -3  -4   8  273.70    7.91
   3   4  -8  298.70    8.68
   3   4  -8  271.30    7.86
  -3  -4   7  111.10    3.29
  -3  -4   7  108.20    3.16
   3   4  -7  103.30    3.04
   3   4  -7  108.10    3.22
  -3  -4   6  153.80    4.51
  -3  -4   6  146.60    4.25
   3   4  -6  156.20    4.54
   3   4  -6  152.80    4.48
  -3  -4   5   10.55    0.50
  -3  -4   5    9.72    0.40
   3   4  -5   10.93    0.50
   3   4  -5   11.30    0.47
  -3  -4   4  100.50    2.92
  -3  -4   4  110.80    3.25
   3   4  -4  112.90    3.29
   3   4  -4  115.30    3.38
  -3  -4   3    6.18    0.38
  -3  -4   3    5.28    0.28
   3   4  -3    5.69    0.32
   3   4  -3    6.53    0.34
  -3  -4   2    7.62    0.32
  -3  -4   2    7.18    0.34
   3   4  -2    7.69    0.39
   3   4  -2    7.06    0.36
  -3  -4   1   43.68    1.31
  -3  -4   1   44.68    1.36
  -3  -4   0  160.00    4.63
  -3  -4   0  169.20    4.88
   3   4   0  161.30    4.68
   3   4   0  171.40    4.96
  -3  -4  -1   55.09    1.63
  -3  -4  -1   53.73    1.61
   3   4   1   49.03    1.47
   3   4   1   54.45    1.65
  -3  -4  -2  798.50   22.85
   3   4   2  755.90   21.66
   3   4   2  731.30   20.94
  -3  -4  -3   21.02    0.69
  -3  -4  -3   20.31    0.68
   3   4   3   19.45    0.70
   3   4   3   21.70    0.71
  -3  -4  -4  863.20   24.72
  -3  -4  -4  870.80   24.93
   3   4   4  831.40   23.80
   3   4   4  864.30   24.75
  -3  -4  -5   17.70    0.61
  -3  -4  -5   16.34    0.57
   3   4   5   16.07    0.55
   3   4   5   16.56    0.62
  -3  -4  -6  469.90   13.49
  -3  -4  -6  458.90   13.17
   3   4   6  458.10   13.14
   3   4   6  452.90   13.01
  -3  -4  -7  242.60    7.00
  -3  -4  -7  242.60    7.00
   3   4   7  223.00    6.43
   3   4   7  220.90    6.39
  -3  -4  -8  587.30   16.85
  -3  -4  -8  609.40   17.47
   3   4   8  547.00   15.67
   3   4   8  565.80   16.24
  -3  -4  -9  487.20   13.99
  -3  -4  -9  460.00   13.22
   3   4   9  453.10   13.00
   3   4   9  444.40   12.78
   3   4  10  508.00   14.60
   3   4  10  501.00   14.37
  -3  -4 -11  269.40    7.81
  -3  -4 -11  262.20    7.57
   3   4  11  234.80    6.81
   3   4  11  243.50    7.02
  -3  -4 -12  320.60    9.24
   3   4  12  303.90    8.76
  -3  -4 -13  168.30    5.01
   3   4  13  143.20    4.30
  -3  -4 -14  205.10    6.00
  -3  -4 -14  204.60    5.96
   3   4  14  191.10    5.56
   3   4  14  203.20    5.99
  -3  -4 -15  150.60    4.47
  -3  -4 -15  150.50    4.42
   3   4  15  140.70    4.14
   3   4  15  151.70    4.58
  -3  -4 -16  372.50   10.79
  -3  -4 -16  375.50   10.83
   3   4  16  378.70   10.92
   3   4  16  370.40   10.78
  -3  -4 -17   64.92    2.11
  -3  -4 -17   69.37    2.21
   3   4  17   70.59    2.40
   3   4  17   74.69    2.35
  -3  -4 -18  131.70    4.00
  -3  -4 -18  130.40    3.90
   3   4  18  140.30    4.29
   3   4  18  136.40    4.06
  -3  -4 -19   50.60    1.92
  -3  -4 -19   56.44    1.96
   3   4  19   61.11    2.28
   3   4  19   56.78    1.94
  -3  -5  10  202.40    5.89
  -3  -5  10  210.70    6.17
  -3  -5   9    0.61    0.41
  -3  -5   9    0.11    0.48
   3   5  -9    0.37    0.55
   3   5  -9    2.21    0.51
   3   5  -8  544.30   15.72
   3   5  -8  534.10   15.39
  -3  -5   7   -0.11    0.47
  -3  -5   7    0.09    0.38
   3   5  -7    0.73    0.41
   3   5  -7    0.37    0.55
  -3  -5   6  422.50   12.20
  -3  -5   6  456.80   13.13
   3   5  -6  426.30   12.32
   3   5  -6  431.70   12.43
  -3  -5   5    0.10    0.45
  -3  -5   5    0.90    0.37
   3   5  -5    1.37    0.39
   3   5  -5    1.01    0.39
  -3  -5   4  182.00    5.26
  -3  -5   4  168.40    4.91
   3   5  -4  178.40    5.16
   3   5  -4  171.90    5.01
  -3  -5   3   74.23    2.23
  -3  -5   3   74.79    2.20
   3   5  -3   78.45    2.35
   3   5  -3   76.41    2.26
  -3  -5   2  301.30    8.69
  -3  -5   2  311.30    8.95
   3   5  -2  301.00    8.67
   3   5  -2  290.50    8.37
  -3  -5   1  145.10    4.20
  -3  -5   1  149.20    4.34
   3   5  -1  149.90    4.36
   3   5  -1  149.80    4.35
  -3  -5   0  236.80    6.81
  -3  -5   0  255.40    7.37
   3   5   0  266.10    7.67
   3   5   0  249.70    7.20
  -3  -5  -1    5.11    0.33
  -3  -5  -1    5.37    0.29
   3   5   1    5.60    0.34
   3   5   1    5.81    0.37
  -3  -5  -2  161.40    4.68
  -3  -5  -2  157.20    4.55
   3   5   2  158.40    4.60
   3   5   2  153.00    4.45
  -3  -5  -3   89.91    2.64
  -3  -5  -3   86.84    2.54
   3   5   3   82.35    2.42
   3   5   3   87.49    2.59
  -3  -5  -4  104.60    3.06
  -3  -5  -4  105.80    3.08
   3   5   4  100.50    2.93
   3   5   4  103.00    3.02
  -3  -5  -5   44.21    1.35
  -3  -5  -5   42.74    1.30
   3   5   5   42.11    1.28
   3   5   5   44.12    1.36
  -3  -5  -6   90.00    2.64
  -3  -5  -6   90.35    2.66
   3   5   6   90.95    2.69
   3   5   6   90.71    2.67
  -3  -5  -7   41.03    1.27
  -3  -5  -7   38.02    1.17
   3   5   7   39.34    1.25
   3   5   7   41.50    1.27
  -3  -5  -8   26.62    0.87
  -3  -5  -8   27.60    0.91
  -3  -5  -9   34.88    1.11
  -3  -5  -9   37.30    1.18
   3   5   9   35.29    1.10
   3   5   9   33.22    1.09
  -3  -5 -10  123.90    3.62
  -3  -5 -10  118.60    3.48
   3   5  10  115.30    3.39
   3   5  10  114.70    3.35
  -3  -5 -11  347.90   10.02
  -3  -5 -11  323.40    9.34
   3   5  11  320.10    9.22
   3   5  11  318.20    9.20
  -3  -5 -12   31.61    1.07
  -3  -5 -12   31.41    1.13
   3   5  12   32.13    1.10
   3   5  12   28.62    1.07
  -3  -5 -13   19.73    0.87
  -3  -5 -13   21.13    0.91
   3   5  13   21.55    0.91
   3   5  13   23.26    1.02
  -3  -5 -14   50.62    1.64
  -3  -5 -14   47.13    1.59
  -3  -5 -14   50.35    1.68
   3   5  14   50.99    1.74
   3   5  14   50.22    1.61
  -3  -5 -15   32.24    1.17
  -3  -5 -15   31.26    1.16
   3   5  15   31.82    1.14
   3   5  15   28.72    1.22
  -3  -5 -16   45.50    1.60
  -3  -5 -16   45.87    1.54
   3   5  16   46.34    1.51
   3   5  16   45.22    1.64
  -3  -5 -17    3.09    0.88
  -3  -5 -17    2.84    0.78
   3   5  17    3.23    0.65
   3   5  17    1.49    0.92
  -3  -5 -18   94.13    2.89
  -3  -5 -18   91.80    2.87
   3   5  18   94.74    3.03
   3   5  18   89.93    2.74
  -3  -5 -19    2.10    1.11
  -3  -5 -19    1.23    1.03
   3   5  19    0.75    1.08
   3   5  19    1.36    1.01
  -3  -5 -20   20.83    1.51
  -3  -5 -20   19.44    1.47
   3   5  20   23.75    1.66
   3   5  20   23.30    1.72
  -3  -6  11    2.58    0.59
  -3  -6  11    1.34    0.62
   3   6 -11    2.41    0.63
   3   6 -11    1.39    0.76
  -3  -6  10  228.00    6.65
  -3  -6  10  214.10    6.22
   3   6 -10  209.70    6.16
   3   6 -10  226.80    6.63
  -3  -6   9    0.71    0.65
  -3  -6   9    1.30    0.50
   3   6  -9    0.38    0.66
   3   6  -9    0.33    0.61
  -3  -6   8  367.00   10.64
  -3  -6   8  372.50   10.74
   3   6  -8  367.50   10.66
   3   6  -8  352.20   10.18
  -3  -6   7    3.45    0.60
  -3  -6   7    5.28    0.51
   3   6  -7    4.73    0.65
   3   6  -7    6.25    0.57
  -3  -6   6  638.30   18.39
  -3  -6   6  695.30   19.97
   3   6  -6  647.90   18.61
   3   6  -6  658.50   18.98
   3   6  -5    0.45    0.58
   3   6  -5   -0.04    0.40
  -3  -6   4  714.70   20.55
  -3  -6   4  701.80   20.13
   3   6  -4  734.70   21.10
   3   6  -4  723.30   20.75
  -3  -6   3   11.15    0.54
  -3  -6   3   12.44    0.51
   3   6  -3   12.64    0.60
   3   6  -3   11.13    0.51
  -3  -6   2 2316.00   66.23
  -3  -6   2 2311.00   66.16
   3   6  -2 2379.00   68.08
  -3  -6   1  104.90    3.10
  -3  -6   1  104.70    3.06
   3   6  -1  101.20    2.99
   3   6  -1   99.86    2.93
  -3  -6  -1   34.87    1.11
  -3  -6  -1   34.23    1.06
   3   6   1   33.24    1.07
   3   6   1   33.92    1.08
  -3  -6  -2  804.80   23.04
  -3  -6  -2  877.50   25.14
   3   6   2  831.90   23.83
   3   6   2  892.30   25.55
  -3  -6  -3  164.60    4.78
  -3  -6  -3  169.60    4.90
   3   6   3  176.70    5.13
   3   6   3  169.50    4.92
  -3  -6  -4  679.70   19.49
  -3  -6  -4  704.70   20.18
   3   6   4  713.00   20.44
   3   6   4  711.60   20.39
  -3  -6  -5  275.50    7.93
  -3  -6  -5  267.80    7.73
   3   6   5  271.30    7.83
   3   6   5  256.10    7.39
  -3  -6  -6 1073.00   30.72
  -3  -6  -6 1085.00   31.05
   3   6   6  946.60   27.10
   3   6   6  963.90   27.60
  -3  -6  -7    7.49    0.38
  -3  -6  -7    7.09    0.39
   3   6   7    7.53    0.42
   3   6   7    6.56    0.37
  -3  -6  -8 1119.00   32.01
  -3  -6  -8 1067.00   30.55
   3   6   8 1031.00   29.52
   3   6   8 1083.00   31.02
  -3  -6  -9   22.18    0.78
  -3  -6  -9   21.40    0.74
   3   6   9   20.87    0.77
   3   6   9   20.72    0.71
  -3  -6 -10  444.50   12.77
  -3  -6 -10  473.10   13.60
   3   6  10  442.30   12.73
   3   6  10  433.90   12.47
  -3  -6 -11   54.59    1.70
  -3  -6 -11   52.04    1.63
   3   6  11   49.97    1.55
   3   6  11   48.93    1.58
  -3  -6 -12  258.50    7.50
  -3  -6 -12  235.20    6.82
   3   6  12  228.00    6.64
   3   6  12  239.70    6.95
  -3  -6 -13  102.40    3.06
  -3  -6 -13   93.22    2.83
   3   6  13   92.12    2.78
   3   6  13   92.77    2.84
  -3  -6 -14  139.50    4.13
  -3  -6 -14  126.30    3.74
   3   6  14  130.20    3.90
   3   6  14  129.70    3.83
  -3  -6 -15   16.54    0.81
  -3  -6 -15   16.92    0.88
   3   6  15   14.83    0.91
   3   6  15   14.20    0.72
  -3  -6 -16   52.68    1.73
  -3  -6 -16   54.39    1.76
   3   6  16   48.68    1.63
   3   6  16   52.30    1.85
  -3  -6 -17   -0.66    0.79
  -3  -6 -17   -0.72    0.73
   3   6  17    0.16    0.74
   3   6  17   -1.01    0.89
  -3  -6 -18    0.25    0.85
  -3  -6 -18   -0.95    0.84
   3   6  18   -0.89    1.02
   3   6  18   -1.61    0.79
  -3  -6 -19    0.99    0.97
  -3  -6 -19    1.41    1.04
   3   6  19   -0.74    1.07
   3   6  19    1.60    1.16
  -3  -6 -20    6.79    1.26
  -3  -6 -20    3.08    1.39
   3   6  20    2.95    1.41
   3   6  20    3.52    1.23
  -3  -7  11    2.01    0.90
  -3  -7  11   -0.04    0.73
   3   7 -11   -0.06    1.10
   3   7 -11   -0.50    0.92
  -3  -7  10    9.46    0.91
  -3  -7  10   11.98    0.77
   3   7 -10   11.54    0.92
   3   7 -10   11.91    0.99
  -3  -7   9    2.15    0.69
  -3  -7   9    0.76    0.74
   3   7  -9    0.29    0.77
   3   7  -9    0.10    0.86
  -3  -7   8   50.96    1.75
  -3  -7   8   54.05    1.76
   3   7  -8   49.69    1.64
   3   7  -8   51.58    1.79
   3   7  -7   37.92    1.31
   3   7  -7   36.61    1.40
  -3  -7   6  285.10    8.31
  -3  -7   6  281.30    8.14
   3   7  -6  287.20    8.39
   3   7  -6  278.00    8.05
  -3  -7   5   62.58    2.00
  -3  -7   5   62.61    1.92
  -3  -7   4  488.40   14.06
  -3  -7   4  481.00   13.90
   3   7  -4  586.90   16.89
  -3  -7   3   44.18    1.38
  -3  -7   3   47.81    1.59
   3   7  -3   49.44    1.60
   3   7  -3   48.51    1.53
  -3  -7   2  546.80   15.74
  -3  -7   2  547.80   15.72
   3   7  -2  573.20   16.48
   3   7  -2  566.10   16.26
  -3  -7   1  297.90    8.62
  -3  -7   1  286.40    8.25
   3   7  -1  288.90    8.34
   3   7  -1  302.90    8.76
  -3  -7   0  778.50   22.34
  -3  -7   0  795.60   22.79
   3   7   0  751.80   21.55
   3   7   0  745.80   21.40
  -3  -7  -1  150.80    4.41
  -3  -7  -1  163.70    4.75
   3   7   1  166.90    4.88
   3   7   1  156.70    4.56
  -3  -7  -2  717.30   20.54
  -3  -7  -2  703.40   20.18
   3   7   2  701.80   20.12
   3   7   2  685.00   19.66
  -3  -7  -3   46.47    1.45
  -3  -7  -3   47.84    1.44
   3   7   3   47.73    1.48
   3   7   3   46.63    1.44
  -3  -7  -4  889.10   25.48
  -3  -7  -4  850.10   24.34
   3   7   4  825.80   23.66
   3   7   4  888.10   25.45
  -3  -7  -5    6.89    0.41
  -3  -7  -5    6.63    0.36
   3   7   5    5.71    0.39
   3   7   5    6.22    0.39
  -3  -7  -6 1579.00   45.16
  -3  -7  -6 1624.00   46.48
   3   7   6 1596.00   45.67
   3   7   6 1644.00   47.04
  -3  -7  -7    1.03    0.35
  -3  -7  -7    1.65    0.34
   3   7   7    1.25    0.36
   3   7   7    0.51    0.36
  -3  -7  -9    5.11    0.39
  -3  -7  -9    5.48    0.40
   3   7   9    5.37    0.51
   3   7   9    4.21    0.41
  -3  -7 -10 1314.00   37.60
   3   7  10 1257.00   36.01
  -3  -7 -11   34.74    1.21
  -3  -7 -11   34.80    1.13
   3   7  11   29.64    1.06
   3   7  11   31.30    1.09
  -3  -7 -12  689.80   19.79
  -3  -7 -12  700.80   20.13
   3   7  12  646.60   18.58
   3   7  12  634.40   18.23
  -3  -7 -13  130.10    3.83
  -3  -7 -13  134.00    3.97
   3   7  13  119.70    3.58
   3   7  13  118.50    3.53
  -3  -7 -14  477.70   13.75
  -3  -7 -14  503.40   14.50
   3   7  14  467.30   13.50
   3   7  14  472.60   13.61
  -3  -7 -15   71.44    2.22
  -3  -7 -15   72.47    2.27
   3   7  15   66.56    2.09
   3   7  15   65.63    2.14
  -3  -7 -16  131.60    3.93
  -3  -7 -16  130.80    3.90
   3   7  16  130.30    3.87
   3   7  16  132.00    3.99
  -3  -7 -17   27.99    1.19
  -3  -7 -17   27.22    1.14
  -3  -7 -17   26.68    1.15
   3   7  17   28.68    1.29
   3   7  17   28.12    1.17
  -3  -7 -18   57.21    1.92
  -3  -7 -18   60.25    2.03
   3   7  18   61.29    2.07
   3   7  18   61.84    2.18
  -3  -7 -19   29.68    1.40
  -3  -7 -19   30.49    1.39
   3   7  19   29.82    1.41
   3   7  19   27.55    1.34
   3   7  20  117.60    3.67
   3   7  20  123.40    3.91
  -3  -8  11    5.71    1.17
  -3  -8  10   86.38    2.78
  -3  -8  10   84.63    2.66
   3   8 -10   85.38    2.79
   3   8 -10   84.30    2.71
  -3  -8   9    3.32    0.92
  -3  -8   9    2.25    0.77
   3   8  -9    2.69    0.97
   3   8  -9    3.62    0.82
   3   8  -8   19.26    1.12
   3   8  -8   18.91    0.94
  -3  -8   7   25.24    1.17
  -3  -8   7   27.12    1.10
   3   8  -7   24.86    1.02
   3   8  -7   21.91    1.15
  -3  -8   6    0.22    0.68
  -3  -8   6    1.05    0.63
   3   8  -6    0.36    0.58
   3   8  -6    0.25    0.79
  -3  -8   5  101.90    3.15
  -3  -8   5  103.60    3.12
   3   8  -5  100.70    3.12
   3   8  -5  108.00    3.21
  -3  -8   4   35.42    1.35
  -3  -8   4   39.27    1.32
  -3  -8   3   10.36    0.61
  -3  -8   2  223.20    6.48
  -3  -8   2  235.90    6.91
   3   8  -2  236.10    6.85
   3   8  -2  224.70    6.58
  -3  -8   1  155.70    4.61
  -3  -8   1  156.40    4.57
   3   8  -1  168.80    4.98
   3   8  -1  164.00    4.79
  -3  -8   0   83.24    2.49
  -3  -8   0   81.59    2.50
   3   8   0   88.00    2.63
   3   8   0   86.21    2.61
  -3  -8  -1   33.40    1.09
  -3  -8  -1   34.53    1.16
   3   8   1   33.88    1.12
   3   8   1   33.61    1.14
   3   8   2   45.70    1.47
   3   8   2   45.40    1.43
  -3  -8  -3    4.45    0.39
  -3  -8  -3    3.99    0.38
   3   8   3    4.77    0.41
   3   8   3    4.18    0.41
  -3  -8  -4    7.34    0.48
  -3  -8  -4    6.25    0.42
   3   8   4    8.38    0.48
   3   8   4    7.25    0.45
  -3  -8  -5    0.34    0.32
  -3  -8  -5   -0.17    0.35
   3   8   5    0.36    0.31
   3   8   5    0.67    0.40
  -3  -8  -6  105.50    3.10
  -3  -8  -6  101.10    3.01
   3   8   6   96.91    2.89
   3   8   6  105.60    3.13
  -3  -8  -7   42.86    1.32
   3   8   7   42.10    1.35
  -3  -8  -8  878.80   25.20
  -3  -8  -8  905.10   25.92
   3   8   8  841.00   24.13
   3   8   8  864.10   24.78
  -3  -8  -9   13.42    0.63
  -3  -8  -9   12.91    0.54
   3   8   9   13.44    0.62
   3   8   9   12.22    0.67
  -3  -8 -10  801.30   22.96
  -3  -8 -10  787.90   22.61
  -3  -8 -11   46.50    1.52
  -3  -8 -11   44.90    1.40
   3   8  11   43.52    1.43
   3   8  11   47.01    1.54
  -3  -8 -12  604.30   17.37
  -3  -8 -12  629.30   18.05
   3   8  12  610.30   17.54
   3   8  12  620.40   17.85
  -3  -8 -13  184.90    5.41
  -3  -8 -13  189.70    5.52
   3   8  13  184.40    5.43
   3   8  13  172.30    5.06
  -3  -8 -14  474.40   13.66
  -3  -8 -14  472.30   13.61
   3   8  14  453.70   13.09
   3   8  14  442.80   12.80
  -3  -8 -15   62.12    1.99
  -3  -8 -15   60.78    1.93
   3   8  15   60.88    2.04
   3   8  15   64.97    2.09
  -3  -8 -16  163.60    4.83
  -3  -8 -16  167.60    4.93
   3   8  16  164.30    4.85
   3   8  16  153.90    4.59
  -3  -8 -17   -0.19    0.85
  -3  -8 -17   -1.23    0.85
   3   8  17    0.11    0.82
   3   8  17    0.71    0.75
  -3  -8 -18   40.85    1.50
  -3  -8 -18   39.91    1.49
  -3  -8 -18   38.00    1.48
   3   8  18   40.97    1.65
   3   8  18   41.06    1.52
  -3  -8 -19    4.99    0.98
  -3  -8 -19    6.28    0.97
   3   8  19    5.17    0.90
   3   8  19    6.34    1.10
  -3  -8 -20  127.80    3.94
  -3  -8 -20  121.60    3.77
   3   8  20  121.70    3.83
   3   8  20  124.40    3.86
  -3  -9  10  219.90    6.55
  -3  -9  10  220.80    6.49
   3   9 -10  217.20    6.43
   3   9 -10  232.50    6.91
  -3  -9   9   15.03    1.17
  -3  -9   9   14.74    1.00
   3   9  -9   14.17    0.99
   3   9  -9   12.99    1.11
  -3  -9   8  380.80   11.01
  -3  -9   8  354.30   10.29
   3   9  -8  352.40   10.19
   3   9  -8  348.20   10.12
  -3  -9   7    0.94    0.80
  -3  -9   7    2.21    0.78
   3   9  -7    1.43    0.93
   3   9  -7    1.17    0.72
  -3  -9   6  270.50    7.90
  -3  -9   6  265.90    7.72
   3   9  -6  279.80    8.19
   3   9  -6  276.20    8.01
  -3  -9   5   26.64    1.05
  -3  -9   5   24.73    1.19
   3   9  -5   26.03    1.17
   3   9  -5   26.11    1.06
  -3  -9   4  227.30    6.68
  -3  -9   4  229.90    6.70
   3   9  -4  239.40    6.95
   3   9  -4  233.90    6.86
  -3  -9   3    3.20    0.72
  -3  -9   3    2.63    0.54
   3   9  -3    3.63    0.56
   3   9  -3    3.40    0.76
  -3  -9   2  104.20    3.10
  -3  -9   2  114.40    3.50
   3   9  -2  106.30    3.26
   3   9  -2  111.90    3.32
  -3  -9   1   82.44    2.60
  -3  -9   1   81.73    2.45
   3   9  -1   80.25    2.52
   3   9  -1   79.83    2.42
  -3  -9   0   53.02    1.65
  -3  -9   0   54.14    1.77
   3   9   0   52.96    1.76
   3   9   0   54.17    1.70
  -3  -9  -1  155.50    4.63
  -3  -9  -1  153.10    4.48
   3   9   1  155.50    4.62
   3   9   1  156.60    4.57
  -3  -9  -2  256.20    7.41
  -3  -9  -2  238.90    6.98
   3   9   2  234.10    6.84
   3   9   2  243.70    7.06
  -3  -9  -4  601.00   17.29
  -3  -9  -4  627.70   18.01
   3   9   4  613.90   17.66
   3   9   4  598.40   17.18
  -3  -9  -5    0.96    0.38
  -3  -9  -5    0.17    0.43
   3   9   5    0.15    0.39
   3   9   5    0.76    0.47
  -3  -9  -6  370.40   10.69
  -3  -9  -6  344.00    9.90
   3   9   6  367.40   10.59
   3   9   6  363.80   10.51
  -3  -9  -7   15.78    0.71
  -3  -9  -7   16.98    0.65
   3   9   7   16.17    0.68
   3   9   7   15.43    0.68
  -3  -9  -8   48.17    1.49
  -3  -9  -8   48.62    1.58
   3   9   8   49.25    1.57
   3   9   8   45.37    1.50
  -3  -9 -10  144.90    4.28
  -3  -9 -10  152.00    4.43
   3   9  10  138.50    4.09
   3   9  10  137.70    4.07
  -3  -9 -11   79.75    2.39
  -3  -9 -11   81.65    2.51
   3   9  11   74.28    2.28
   3   9  11   75.41    2.34
  -3  -9 -12  137.00    4.06
  -3  -9 -12  131.00    3.84
   3   9  12  126.60    3.77
   3   9  12  124.10    3.70
  -3  -9 -13  213.40    6.24
  -3  -9 -13  196.70    5.71
   3   9  13  192.20    5.64
   3   9  13  194.90    5.70
   3   9  14  143.30    4.26
   3   9  14  142.10    4.25
  -3  -9 -15  114.00    3.43
  -3  -9 -15  125.20    3.71
   3   9  15  107.80    3.30
   3   9  15  112.30    3.38
  -3  -9 -16   81.51    2.51
  -3  -9 -16   74.27    2.33
   3   9  16   76.10    2.46
   3   9  16   72.74    2.29
  -3  -9 -17   33.28    1.31
  -3  -9 -17   32.53    1.26
   3   9  17   33.42    1.30
   3   9  17   37.70    1.54
  -3  -9 -18   61.21    2.05
  -3  -9 -18   61.13    2.07
   3   9  18   53.89    1.89
   3   9  18   59.82    2.10
  -3  -9 -19   20.59    1.14
  -3  -9 -19   21.45    1.22
  -3  -9 -19   20.71    1.26
   3   9  19   19.46    1.27
   3   9  19   21.54    1.26
  -3  -9 -20   61.53    2.12
  -3  -9 -20   61.56    2.19
   3   9  20   64.12    2.28
   3   9  20   62.17    2.31
  -3 -10   9    7.82    1.14
  -3 -10   9    5.31    1.26
   3  10  -9    7.70    1.20
   3  10  -9    7.02    1.27
  -3 -10   8  186.50    5.50
  -3 -10   8  176.80    5.28
   3  10  -8  183.10    5.41
   3  10  -8  178.20    5.33
  -3 -10   7    0.65    0.89
  -3 -10   7    1.67    0.90
   3  10  -7    1.73    0.80
   3  10  -7    2.79    1.01
  -3 -10   6  199.30    5.84
  -3 -10   6  197.40    5.87
   3  10  -6  208.80    6.18
   3  10  -6  206.50    6.02
  -3 -10   5   22.70    1.14
  -3 -10   5   19.66    0.93
   3  10  -5   22.10    0.97
   3  10  -5   21.81    1.10
  -3 -10   4  157.60    4.65
  -3 -10   4  164.00    4.89
   3  10  -4  169.00    4.95
   3  10  -4  164.60    4.91
  -3 -10   3   60.04    1.92
  -3 -10   3   63.13    2.09
   3  10  -3   63.25    2.10
   3  10  -3   66.07    2.06
   3  10  -2  368.00   10.71
   3  10  -2  357.40   10.32
  -3 -10   1   11.65    0.79
  -3 -10   1   12.26    0.65
   3  10  -1   11.97    0.83
   3  10  -1   11.01    0.64
  -3 -10   0  282.10    8.16
  -3 -10   0  290.50    8.47
   3  10   0  300.00    8.68
   3  10   0  291.60    8.49
  -3 -10  -1   13.08    0.82
  -3 -10  -1   12.76    0.59
   3  10   1   12.93    0.73
   3  10   1   13.10    0.67
  -3 -10  -2  549.40   15.86
  -3 -10  -2  559.30   16.06
   3  10   2  540.60   15.53
   3  10   2  558.50   16.10
  -3 -10  -3    4.55    0.56
  -3 -10  -3    5.55    0.50
   3  10   3    4.94    0.61
   3  10   3    4.65    0.47
  -3 -10  -4 1104.00   31.68
  -3 -10  -4 1147.00   32.86
   3  10   4 1043.00   29.92
   3  10   4 1060.00   30.37
  -3 -10  -5   38.10    1.33
  -3 -10  -5   39.45    1.28
   3  10   5   35.62    1.26
   3  10   5   37.68    1.23
  -3 -10  -6  560.20   16.08
  -3 -10  -6  558.20   16.07
   3  10   6  553.90   15.91
   3  10   6  565.10   16.27
  -3 -10  -7  124.80    3.72
  -3 -10  -7  119.80    3.52
   3  10   7  125.50    3.77
   3  10   7  123.70    3.65
  -3 -10  -8  316.40    9.17
  -3 -10  -8  321.20    9.25
   3  10   8  317.80    9.17
   3  10   8  318.80    9.25
  -3 -10  -9  222.30    6.43
  -3 -10  -9  227.70    6.65
   3  10   9  220.40    6.40
   3  10   9  218.40    6.39
  -3 -10 -10  114.00    3.42
  -3 -10 -10  115.30    3.40
   3  10  10  107.50    3.24
   3  10  10  113.20    3.36
  -3 -10 -11   45.88    1.54
  -3 -10 -11   45.36    1.44
   3  10  11   42.16    1.43
   3  10  11   44.71    1.52
  -3 -10 -12   33.87    1.15
  -3 -10 -12   36.34    1.28
   3  10  12   32.58    1.22
   3  10  12   34.00    1.22
  -3 -10 -13   45.84    1.53
  -3 -10 -13   43.34    1.41
   3  10  13   40.74    1.44
   3  10  13   44.75    1.54
  -3 -10 -14   20.89    1.00
  -3 -10 -14   19.56    0.83
   3  10  14   20.69    1.04
   3  10  14   21.55    1.04
  -3 -10 -15   12.98    0.75
  -3 -10 -15   12.12    0.82
   3  10  15   11.61    0.89
   3  10  15   10.43    0.80
  -3 -10 -16   58.76    1.95
  -3 -10 -16   59.81    1.91
   3  10  16   54.38    1.83
   3  10  16   51.97    1.79
  -3 -10 -17    1.61    0.79
  -3 -10 -17    1.30    0.75
   3  10  17    1.05    0.83
   3  10  17    1.52    0.89
  -3 -10 -18   55.50    1.86
  -3 -10 -18   59.76    2.06
   3  10  18   59.69    2.10
   3  10  18   58.89    2.02
  -3 -10 -19   14.31    1.13
  -3 -10 -19   14.52    1.08
   3  10  19   12.61    1.18
   3  10  19   11.50    1.16
  -3 -10 -20   13.66    1.28
  -3 -10 -20   13.55    1.28
  -3 -10 -20   16.10    1.24
   3  10  20   16.21    1.35
   3  10  20   15.14    1.35
  -3 -11   8  154.40    4.64
  -3 -11   8  148.10    4.58
   3  11  -8  138.00    4.29
   3  11  -8  133.90    4.04
  -3 -11   7    1.22    1.03
  -3 -11   7    2.03    0.94
   3  11  -7   -0.13    0.91
   3  11  -7    1.22    1.15
  -3 -11   6  166.30    4.92
  -3 -11   6  155.60    4.72
   3  11  -6  157.30    4.73
   3  11  -6  159.80    4.72
  -3 -11   5    6.06    0.95
  -3 -11   5    5.19    0.76
   3  11  -5    6.76    0.75
   3  11  -5    5.44    0.96
  -3 -11   4  247.20    7.26
  -3 -11   4  239.00    6.96
   3  11  -4  252.30    7.33
   3  11  -4  248.60    7.29
  -3 -11   3    0.51    0.63
  -3 -11   3    0.05    0.81
   3  11  -3    0.15    0.80
   3  11  -3    1.03    0.65
  -3 -11   2  249.80    7.32
  -3 -11   2  245.50    7.14
   3  11  -2  253.30    7.43
   3  11  -2  254.10    7.38
  -3 -11   1   28.34    1.22
  -3 -11   1   27.15    0.98
   3  11  -1   29.61    1.27
   3  11  -1   28.45    1.07
  -3 -11   0  227.20    6.59
  -3 -11   0  238.50    7.00
   3  11   0  230.60    6.76
   3  11   0  240.00    6.97
  -3 -11  -1   12.84    0.87
  -3 -11  -1   13.27    0.63
   3  11   1   13.30    0.71
   3  11   1   11.44    0.72
  -3 -11  -2  449.90   12.94
  -3 -11  -2  455.70   13.17
   3  11   2  460.10   13.29
   3  11   2  450.20   12.95
  -3 -11  -3    3.82    0.44
  -3 -11  -3    2.26    0.63
   3  11   3    3.93    0.64
   3  11   3    3.03    0.46
  -3 -11  -4 1348.00   38.67
  -3 -11  -4 1373.00   39.31
   3  11   4 1332.00   38.18
   3  11   4 1265.00   36.23
  -3 -11  -5   68.98    2.10
  -3 -11  -5   63.52    2.04
   3  11   5   63.61    2.01
   3  11   5   65.91    2.02
  -3 -11  -6 1108.00   31.79
  -3 -11  -6 1074.00   30.75
   3  11   6 1054.00   30.23
   3  11   6 1080.00   30.92
  -3 -11  -7   32.88    1.17
  -3 -11  -7   32.15    1.07
  -3 -11  -8  691.70   19.83
  -3 -11  -8  704.30   20.23
   3  11   8  694.40   19.93
   3  11   8  707.00   20.33
  -3 -11  -9   26.76    1.01
  -3 -11  -9   25.35    0.89
   3  11   9   25.11    0.95
   3  11   9   26.23    1.11
  -3 -11 -10  581.30   16.68
  -3 -11 -10  590.30   16.99
   3  11  10  550.10   15.82
   3  11  10  589.70   16.99
  -3 -11 -11  228.50    6.67
  -3 -11 -11  230.30    6.66
   3  11  11  219.50    6.44
   3  11  11  209.60    6.11
  -3 -11 -12  365.30   10.52
  -3 -11 -12  374.30   10.82
   3  11  12  354.40   10.24
   3  11  12  367.20   10.64
  -3 -11 -13   27.08    1.12
  -3 -11 -13   28.82    1.00
   3  11  13   27.70    1.18
   3  11  13   25.30    1.06
  -3 -11 -14  297.50    8.66
  -3 -11 -14  300.10    8.66
  -3 -11 -15   17.06    0.82
  -3 -11 -15   17.43    0.94
   3  11  15   16.12    1.00
   3  11  15   16.46    1.00
  -3 -11 -16  186.10    5.49
  -3 -11 -16  189.00    5.52
   3  11  16  172.70    5.11
   3  11  16  184.70    5.45
  -3 -11 -17    1.15    0.82
  -3 -11 -17    0.43    0.70
   3  11  17   -0.49    0.90
   3  11  17    0.78    0.85
  -3 -11 -18  182.40    5.40
  -3 -11 -18  179.50    5.29
   3  11  18  182.20    5.43
   3  11  18  190.20    5.65
  -3 -11 -19    2.21    0.84
  -3 -11 -19    0.92    1.08
   3  11  19    0.70    1.16
   3  11  19    1.20    1.02
  -3 -11 -20  102.50    3.18
  -3 -11 -20  106.10    3.37
   3  11  20   95.78    3.19
   3  11  20  102.70    3.26
  -3 -12   7    2.86    1.47
  -3 -12   7    3.18    1.09
   3  12  -7    2.95    1.37
   3  12  -7    2.12    1.00
  -3 -12   6   11.59    1.30
  -3 -12   6   11.88    1.03
   3  12  -6   10.31    1.14
   3  12  -6   11.15    0.90
  -3 -12   5   18.19    1.21
  -3 -12   5   21.82    1.09
   3  12  -5   21.65    1.08
   3  12  -5   23.82    1.33
  -3 -12   4    8.27    0.83
  -3 -12   4    9.57    1.04
   3  12  -4   10.47    0.88
   3  12  -4    9.18    1.04
  -3 -12   3   25.62    1.26
  -3 -12   3   24.64    1.02
   3  12  -3   27.94    1.15
   3  12  -3   24.54    1.24
  -3 -12   2    0.27    0.85
  -3 -12   2    0.53    0.68
   3  12  -2    0.54    0.87
   3  12  -2    1.03    0.66
  -3 -12   1    7.59    0.71
  -3 -12   1    7.73    0.78
   3  12  -1    7.58    0.93
   3  12  -1    7.89    0.64
  -3 -12   0    0.22    0.77
  -3 -12   0    0.07    0.55
   3  12   0   -0.06    0.51
   3  12   0    0.20    0.69
  -3 -12  -1  111.90    3.45
  -3 -12  -1  106.70    3.16
   3  12   1  109.20    3.26
   3  12   1  102.60    3.16
  -3 -12  -2   31.03    1.21
  -3 -12  -2   29.18    1.04
   3  12   2   29.31    1.18
   3  12   2   30.76    1.08
  -3 -12  -3   35.42    1.34
  -3 -12  -3   37.13    1.25
   3  12   3   36.10    1.35
   3  12   3   39.36    1.32
  -3 -12  -4  161.00    4.79
  -3 -12  -4  173.20    5.06
   3  12   4  166.30    4.93
   3  12   4  161.40    4.72
  -3 -12  -5    8.38    0.58
  -3 -12  -5    8.68    0.68
   3  12   5   10.43    0.77
   3  12   5    8.76    0.60
  -3 -12  -6  522.20   15.00
  -3 -12  -6  499.30   14.41
   3  12   6  489.50   14.07
   3  12   6  489.00   14.10
  -3 -12  -7   59.22    1.90
  -3 -12  -7   57.93    1.81
   3  12   7   54.68    1.79
   3  12   7   56.95    1.79
  -3 -12  -8  348.00   10.09
  -3 -12  -8  316.70    9.14
   3  12   8  321.00    9.32
   3  12   8  322.50    9.31
  -3 -12  -9  134.70    3.95
  -3 -12  -9  138.20    4.13
   3  12   9  131.60    3.95
   3  12   9  135.10    3.98
  -3 -12 -10  180.70    5.33
  -3 -12 -10  177.30    5.16
   3  12  10  164.90    4.83
   3  12  10  166.10    4.92
  -3 -12 -11   54.10    1.77
  -3 -12 -11   57.51    1.79
   3  12  11   53.55    1.82
   3  12  11   54.35    1.76
  -3 -12 -12  268.60    7.82
  -3 -12 -12  284.20    8.21
   3  12  12  272.70    7.94
   3  12  12  262.60    7.62
  -3 -12 -13    6.60    0.55
  -3 -12 -13    6.45    0.77
   3  12  13    5.68    0.87
   3  12  13    6.17    0.75
  -3 -12 -14  297.50    8.60
  -3 -12 -14  289.80    8.45
   3  12  14  308.10    9.01
  -3 -12 -15    0.01    0.75
  -3 -12 -15    0.52    0.63
   3  12  15    0.69    0.90
   3  12  15    0.74    0.84
  -3 -12 -16  253.50    7.40
  -3 -12 -16  245.90    7.13
   3  12  16  240.90    7.07
   3  12  16  250.70    7.34
  -3 -12 -17   21.99    1.18
  -3 -12 -17   22.93    1.07
   3  12  17   20.42    1.10
   3  12  17   22.65    1.22
  -3 -12 -18  291.60    8.51
  -3 -12 -18  293.90    8.53
   3  12  18  294.90    8.58
   3  12  18  286.00    8.36
  -3 -12 -19   25.73    1.22
  -3 -12 -19   27.31    1.46
   3  12  19   21.83    1.52
   3  12  19   25.28    1.37
  -3 -12 -20  186.80    5.60
  -3 -12 -20  206.90    6.07
   3  12  20  191.40    5.68
   3  12  20  188.50    5.72
  -3 -13   6   46.75    1.80
  -3 -13   6   44.14    2.25
   3  13  -6   43.34    1.90
   3  13  -6   44.32    1.67
  -3 -13   5    1.12    0.82
  -3 -13   5    2.80    1.32
   3  13  -5   -0.89    0.90
   3  13  -5    0.07    1.15
  -3 -13   4   29.82    1.27
  -3 -13   4   28.51    1.44
   3  13  -4   30.97    1.27
   3  13  -4   29.65    1.46
  -3 -13   3    4.96    1.05
  -3 -13   3    4.83    0.64
   3  13  -3    6.40    1.05
   3  13  -3    6.42    0.81
  -3 -13   2   25.29    1.08
  -3 -13   2   23.00    1.12
   3  13  -2   24.61    1.26
   3  13  -2   27.89    1.18
  -3 -13   1    5.89    0.73
  -3 -13   1    6.65    0.93
   3  13  -1    5.99    0.70
   3  13  -1    7.56    0.85
  -3 -13   0   50.47    1.70
  -3 -13   0   52.60    1.84
  -3 -13  -1   31.36    1.36
  -3 -13  -1   29.73    1.10
   3  13   1   32.95    1.19
   3  13   1   33.08    1.39
  -3 -13  -2   74.94    2.29
  -3 -13  -2   77.61    2.51
   3  13   2   76.61    2.42
   3  13   2   77.47    2.38
  -3 -13  -3   22.35    1.03
  -3 -13  -3   23.49    0.90
   3  13   3   22.49    1.07
   3  13   3   24.62    0.94
  -3 -13  -4   36.60    1.38
  -3 -13  -4   39.78    1.33
   3  13   4   36.14    1.41
   3  13   4   38.41    1.30
  -3 -13  -5    1.34    0.61
  -3 -13  -5    2.59    0.52
   3  13   5    1.32    0.50
   3  13   5    2.09    0.72
  -3 -13  -6    4.17    0.59
  -3 -13  -6    2.90    0.63
   3  13   6    3.89    0.57
   3  13   6    4.05    0.65
  -3 -13  -7    5.70    0.56
  -3 -13  -7    5.87    0.64
   3  13   7    6.28    0.56
   3  13   7    5.72    0.66
  -3 -13  -8    7.92    0.76
  -3 -13  -8    7.50    0.56
   3  13   8    8.61    0.61
   3  13   8    7.58    0.75
  -3 -13  -9   32.05    1.22
  -3 -13  -9   31.12    1.07
   3  13   9   31.97    1.13
   3  13   9   29.95    1.18
  -3 -13 -10    1.17    0.60
  -3 -13 -10    1.09    0.50
   3  13  10    1.56    0.71
   3  13  10    0.80    0.61
  -3 -13 -11    7.14    0.56
  -3 -13 -11    6.66    0.72
   3  13  11    7.40    0.66
   3  13  11    6.21    0.78
  -3 -13 -12   32.73    1.13
  -3 -13 -12   34.50    1.35
   3  13  12   27.91    1.13
   3  13  12   31.39    1.22
  -3 -13 -13   31.36    1.10
  -3 -13 -13   32.80    1.29
   3  13  13   28.39    1.21
   3  13  13   29.15    1.18
  -3 -13 -14   38.90    1.51
  -3 -13 -14   37.92    1.29
   3  13  14   35.64    1.44
  -3 -13 -15    6.56    0.71
  -3 -13 -15    6.89    0.80
   3  13  15    5.24    0.84
   3  13  15    6.74    0.88
  -3 -13 -16   28.62    1.30
  -3 -13 -16   27.70    1.12
   3  13  16   27.65    1.24
   3  13  16   24.79    1.21
  -3 -13 -17    1.13    0.78
  -3 -13 -17    1.04    0.99
   3  13  17    2.01    0.89
   3  13  17    0.89    0.91
  -3 -13 -18   82.72    2.71
  -3 -13 -18   87.91    2.75
   3  13  18   79.46    2.62
   3  13  18   81.16    2.60
  -3 -13 -19    6.22    0.91
  -3 -13 -19    8.58    1.11
   3  13  19    6.65    1.11
   3  13  19    6.81    1.42
  -3 -13 -20   97.48    3.13
  -3 -13 -20   96.75    3.02
   3  13  20   99.22    3.15
   3  13  20   98.13    3.35
  -3 -14   5    5.05    1.63
   3  14  -5    6.56    1.42
  -3 -14   4  131.20    3.95
  -3 -14   4  121.40    3.89
   3  14  -4  124.80    3.74
   3  14  -4  124.60    3.88
  -3 -14   3   33.35    1.37
  -3 -14   3   31.23    1.54
   3  14  -3   31.04    1.37
   3  14  -3   31.92    1.56
  -3 -14   2  166.60    4.91
  -3 -14   2  162.70    4.88
   3  14  -2  165.50    4.98
   3  14  -2  164.90    4.87
  -3 -14   1   51.15    1.86
  -3 -14   1   51.58    1.74
   3  14  -1   53.41    1.96
   3  14  -1   57.64    1.90
  -3 -14   0  168.00    4.93
  -3 -14   0  169.00    5.06
   3  14   0  172.50    5.06
   3  14   0  174.70    5.22
  -3 -14  -1   53.42    1.88
  -3 -14  -1   52.24    1.70
   3  14   1   55.51    1.94
   3  14   1   56.41    1.85
  -3 -14  -2  218.20    6.34
  -3 -14  -2  217.30    6.39
   3  14   2  232.30    6.75
   3  14   2  222.40    6.53
  -3 -14  -3  129.30    3.91
  -3 -14  -3  136.20    4.02
   3  14   3  127.60    3.79
   3  14   3  123.50    3.72
  -3 -14  -4  211.40    6.16
  -3 -14  -4  202.30    5.95
   3  14   4  192.20    5.66
   3  14   4  199.80    5.82
  -3 -14  -5   25.47    1.01
  -3 -14  -5   23.56    1.06
   3  14   5   22.65    1.01
   3  14   5   24.96    0.97
  -3 -14  -6  156.40    4.59
  -3 -14  -6  145.30    4.36
   3  14   6  146.70    4.32
   3  14   6  153.80    4.57
  -3 -14  -7    3.09    0.61
  -3 -14  -7    3.06    0.69
   3  14   7    3.76    0.63
   3  14   7    3.00    0.72
  -3 -14  -8  161.60    4.73
  -3 -14  -8  160.90    4.80
   3  14   8  160.60    4.72
   3  14   8  159.90    4.79
  -3 -14  -9    2.05    0.57
  -3 -14  -9    3.13    0.64
   3  14   9    1.20    0.65
   3  14   9    1.21    0.69
  -3 -14 -10   94.76    2.83
  -3 -14 -10   98.38    3.03
   3  14  10   95.85    2.90
   3  14  10   94.49    2.94
  -3 -14 -11    7.63    0.73
  -3 -14 -11    8.04    0.59
   3  14  11    6.79    0.69
   3  14  11    6.54    0.82
  -3 -14 -12   24.42    1.05
  -3 -14 -12   24.10    0.97
   3  14  12   21.48    1.08
   3  14  12   22.53    0.97
  -3 -14 -13    0.21    0.61
  -3 -14 -13    0.22    0.76
   3  14  13   -1.10    0.74
   3  14  13    0.03    0.80
  -3 -14 -14   12.25    0.98
  -3 -14 -14   13.50    0.77
  -3 -14 -15    0.77    0.68
  -3 -14 -15    1.71    0.89
   3  14  15    0.46    0.93
   3  14  15    0.93    0.85
  -3 -14 -16    5.27    0.97
  -3 -14 -16    3.55    0.65
   3  14  16    4.44    0.88
   3  14  16    5.34    0.85
  -3 -14 -17    2.08    0.78
  -3 -14 -17    3.52    1.01
   3  14  17    1.38    1.04
   3  14  17    2.17    1.05
  -3 -14 -18    2.44    0.92
  -3 -14 -18    3.20    1.09
   3  14  18    3.37    1.19
   3  14  18    2.58    0.98
  -3 -14 -19    6.51    1.10
  -3 -14 -19    6.97    0.95
   3  14  19    7.19    1.11
   3  14  19    6.16    1.61
  -3 -14 -20   11.61    1.32
   3  14  20   14.38    1.85
  -3 -15   2   71.68    2.44
   3  15  -2   81.10    2.80
  -3 -15   1   -0.29    1.17
  -3 -15   1    1.51    0.88
   3  15  -1    0.94    0.79
   3  15  -1    0.37    1.16
   3  15   0   62.35    2.04
   3  15   0   61.91    2.12
  -3 -15  -1   -0.23    1.03
  -3 -15  -1    0.41    0.68
   3  15   1   -0.88    1.06
   3  15   1   -0.11    0.79
  -3 -15  -2  156.90    4.63
  -3 -15  -2  146.50    4.41
   3  15   2  149.10    4.41
   3  15   2  156.70    4.68
   3  15   3   13.44    0.78
   3  15   3   12.42    1.00
  -3 -15  -4  211.60    6.22
  -3 -15  -4  230.60    6.71
   3  15   4  207.20    6.09
   3  15   4  207.80    6.05
  -3 -15  -5   10.72    0.96
  -3 -15  -5   10.85    0.80
   3  15   5    8.61    0.89
   3  15   5   11.47    0.78
  -3 -15  -6  234.30    6.86
  -3 -15  -6  242.30    7.04
   3  15   6  228.20    6.64
   3  15   6  223.30    6.54
  -3 -15  -7   34.88    1.26
  -3 -15  -7   35.81    1.42
   3  15   7   34.06    1.35
   3  15   7   34.92    1.25
  -3 -15  -8  330.60    9.54
  -3 -15  -8  322.30    9.36
   3  15   8  327.80    9.47
   3  15   8  329.50    9.57
  -3 -15  -9   65.39    2.14
  -3 -15  -9   62.74    1.96
   3  15   9   67.59    2.12
   3  15   9   62.49    2.09
  -3 -15 -10  295.00    8.57
  -3 -15 -10  297.40    8.59
   3  15  10  286.40    8.30
   3  15  10  284.10    8.30
  -3 -15 -11   29.87    1.10
  -3 -15 -11   30.65    1.27
   3  15  11   29.57    1.22
   3  15  11   30.21    1.17
  -3 -15 -12  214.40    6.29
  -3 -15 -12  215.70    6.26
   3  15  12  216.10    6.36
   3  15  12  208.40    6.08
  -3 -15 -13    0.72    0.70
  -3 -15 -13    0.44    0.64
   3  15  13   -0.03    0.80
   3  15  13    0.12    0.89
   3  15  14  143.90    4.34
  -3 -15 -15    6.68    0.68
  -3 -15 -15    5.94    0.99
   3  15  15    5.87    0.86
   3  15  15    5.80    1.08
  -3 -15 -16  141.40    4.17
  -3 -15 -16  145.90    4.41
   3  15  16  136.60    4.19
   3  15  16  141.50    4.26
  -3 -15 -17    2.03    1.08
  -3 -15 -17    2.88    0.86
   3  15  17    2.64    1.18
   3  15  17    3.42    1.13
  -3 -15 -18  119.60    3.66
   3  15  18  117.80    3.83
  -3 -16  -2   55.24    2.00
   3  16   2   61.21    2.22
   3  16   3   26.62    1.37
   3  16   3   28.02    1.15
  -3 -16  -4  126.70    3.78
  -3 -16  -4  121.20    3.70
   3  16   4  122.20    3.66
   3  16   4  131.50    4.02
  -3 -16  -5   80.37    2.57
  -3 -16  -5   88.22    2.69
   3  16   5   84.94    2.67
   3  16   5   83.90    2.57
  -3 -16  -6  143.40    4.29
  -3 -16  -6  155.30    4.56
   3  16   6  144.40    4.33
   3  16   6  146.10    4.30
  -3 -16  -7   73.10    2.27
  -3 -16  -7   72.76    2.34
   3  16   7   72.48    2.26
   3  16   7   70.12    2.26
  -3 -16  -8  245.50    7.19
  -3 -16  -8  250.50    7.26
   3  16   8  241.90    7.03
   3  16   8  241.10    7.06
  -3 -16  -9    0.76    0.57
  -3 -16  -9   -0.39    0.76
   3  16   9    0.67    0.65
   3  16   9    1.78    0.75
  -3 -16 -10  293.80    8.55
  -3 -16 -10  287.80    8.31
   3  16  10  293.80    8.57
   3  16  10  286.00    8.28
  -3 -16 -11    1.62    0.74
  -3 -16 -11    2.17    0.65
   3  16  11    1.47    0.90
   3  16  11    2.39    0.80
  -3 -16 -12  182.00    5.31
  -3 -16 -12  179.70    5.31
   3  16  12  174.30    5.20
   3  16  12  171.00    5.05
  -3 -16 -13    1.31    0.92
  -3 -16 -13   -0.60    0.67
   3  16  13   -0.11    0.86
   3  16  13    0.49    0.89
   3  16  14   73.36    2.52
   3  16  14   77.28    2.53
  -3 -16 -15    4.78    0.96
   3  16  15    5.45    1.17
  -4  16  14   96.40    3.24
  -4  16  14   93.21    2.93
   4 -16 -14   89.77    2.91
   4 -16 -14   94.51    2.89
  -4  16  13  112.10    3.60
  -4  16  13  111.50    3.40
   4 -16 -13  113.00    3.39
   4 -16 -13  118.30    3.63
  -4  16  12   14.71    1.18
  -4  16  12   16.58    1.05
   4 -16 -12   19.03    0.97
   4 -16 -12   16.84    1.20
  -4  16  11  104.70    3.22
  -4  16  11  106.80    3.37
   4 -16 -11  106.40    3.32
   4 -16 -11  107.80    3.30
  -4  16  10    6.05    1.05
  -4  16  10    5.03    0.92
   4 -16 -10    6.21    1.03
   4 -16 -10    4.04    0.83
  -4  16   9   27.35    1.35
  -4  16   9   23.82    1.13
   4 -16  -9   27.02    1.22
   4 -16  -9   29.04    1.34
  -4  16   8    2.52    0.90
  -4  16   8    2.34    0.83
   4 -16  -8    0.82    0.89
   4 -16  -8    2.06    0.96
  -4  16   7   11.20    1.04
   4 -16  -7   11.40    1.02
  -4  15  15   68.79    2.34
  -4  15  15   68.51    2.63
   4 -15 -15   73.49    2.39
   4 -15 -15   69.00    2.37
  -4  15  14   47.46    1.76
  -4  15  14   47.45    1.99
   4 -15 -14   47.29    1.60
   4 -15 -14   47.23    1.77
  -4  15  13  105.40    3.21
  -4  15  13  108.30    3.43
   4 -15 -13  107.20    3.26
   4 -15 -13  113.80    3.49
  -4  15  12    3.32    0.86
  -4  15  12    0.90    0.97
   4 -15 -12    2.05    0.95
   4 -15 -12    3.00    0.95
  -4  15  11  159.90    4.73
  -4  15  11  157.50    4.70
   4 -15 -11  157.20    4.72
   4 -15 -11  153.20    4.56
  -4  15  10   22.00    1.08
  -4  15  10   22.14    1.08
   4 -15 -10   20.09    1.00
   4 -15 -10   23.48    1.19
  -4  15   9  153.40    4.59
  -4  15   9  152.30    4.53
   4 -15  -9  145.50    4.33
   4 -15  -9  157.90    4.71
  -4  15   8    5.54    0.92
  -4  15   8    7.10    0.81
   4 -15  -8    6.84    0.85
   4 -15  -8    8.01    0.94
  -4  15   7  111.00    3.40
  -4  15   7  113.30    3.46
   4 -15  -7  113.40    3.46
   4 -15  -7  113.30    3.47
  -4  15   6   33.15    1.34
  -4  15   6   31.95    1.32
   4 -15  -6   33.13    1.28
   4 -15  -6   34.05    1.32
  -4  15   5   66.54    2.18
  -4  15   5   70.68    2.30
   4 -15  -5   65.58    2.15
   4 -15  -5   71.13    2.31
  -4  15   4   37.04    1.42
  -4  15   4   41.06    1.46
   4 -15  -4   37.44    1.40
   4 -15  -4   39.77    1.51
  -4  15   3   36.09    1.42
  -4  15   3   36.69    1.41
   4 -15  -3   35.35    1.32
   4 -15  -3   35.15    1.40
  -4  15   2   45.62    1.61
   4 -15  -2   46.32    1.58
  -4  14  15   80.33    2.62
  -4  14  15   76.76    2.56
   4 -14 -15   75.72    2.53
   4 -14 -15   78.92    2.54
  -4  14  14  162.50    4.81
  -4  14  14  161.40    4.85
   4 -14 -14  154.40    4.54
   4 -14 -14  170.20    5.09
  -4  14  13   83.47    2.68
  -4  14  13   86.00    2.67
   4 -14 -13   84.36    2.67
   4 -14 -13   84.57    2.60
  -4  14  12   65.59    2.12
  -4  14  12   63.56    2.16
   4 -14 -12   69.76    2.30
   4 -14 -12   70.45    2.30
  -4  14  11  201.10    5.94
  -4  14  11  207.70    6.07
   4 -14 -11  204.80    6.04
   4 -14 -11  196.50    5.76
  -4  14  10   19.07    1.05
  -4  14  10   16.40    0.92
   4 -14 -10   16.53    1.00
   4 -14 -10   17.15    0.90
  -4  14   9  332.20    9.63
  -4  14   9  316.50    9.21
   4 -14  -9  318.50    9.25
   4 -14  -9  313.70    9.10
  -4  14   8   54.67    1.89
  -4  14   8   54.99    1.85
   4 -14  -8   60.48    1.95
   4 -14  -8   53.66    1.87
  -4  14   7  715.90   20.59
  -4  14   7  737.70   21.20
   4 -14  -7  716.20   20.58
   4 -14  -7  725.90   20.87
  -4  14   6  277.70    8.09
  -4  14   6  274.40    7.99
   4 -14  -6  277.20    8.06
   4 -14  -6  281.10    8.18
  -4  14   5 1059.00   30.39
  -4  14   5 1055.00   30.27
   4 -14  -5 1041.00   29.84
   4 -14  -5 1074.00   30.79
  -4  14   4  278.30    8.11
  -4  14   4  272.70    7.96
   4 -14  -4  260.60    7.60
   4 -14  -4  273.00    7.95
  -4  14   3  558.90   16.10
  -4  14   3  556.90   16.04
   4 -14  -3  521.10   15.00
   4 -14  -3  546.70   15.74
  -4  14   2  171.90    5.10
  -4  14   2  172.10    5.09
   4 -14  -2  165.50    4.89
   4 -14  -2  163.50    4.84
  -4  14   1  133.60    4.02
  -4  14   1  140.10    4.21
   4 -14  -1  131.60    3.94
   4 -14  -1  131.00    3.93
  -4  14   0  160.30    4.76
  -4  14   0  154.00    4.58
   4 -14   0  150.40    4.49
   4 -14   0  151.30    4.50
  -4  14  -1   92.49    2.91
  -4  14  -1   86.81    2.72
   4 -14   1   88.25    2.77
   4 -14   1   87.29    2.70
  -4  13  16    2.05    1.26
  -4  13  16    2.33    1.17
   4 -13 -16    1.48    0.97
   4 -13 -16    1.96    1.06
  -4  13  15    1.03    1.08
  -4  13  15    1.57    1.08
   4 -13 -15    1.27    0.86
   4 -13 -15    1.89    0.97
  -4  13  14   13.46    1.01
  -4  13  14   15.73    1.05
   4 -13 -14   16.08    1.08
   4 -13 -14   14.25    0.83
  -4  13  13    3.56    0.92
  -4  13  13    3.49    0.86
   4 -13 -13    2.66    0.81
   4 -13 -13    3.25    0.74
  -4  13  12    9.01    0.90
  -4  13  12    8.64    0.86
   4 -13 -12    9.90    0.87
   4 -13 -12    7.57    0.85
  -4  13  11   16.63    0.98
  -4  13  11   19.50    1.07
   4 -13 -11   18.99    1.03
   4 -13 -11   16.92    0.86
  -4  13  10    9.58    0.86
  -4  13  10   11.62    0.84
   4 -13 -10   11.42    0.76
   4 -13 -10   10.06    0.86
  -4  13   9   36.65    1.36
  -4  13   9   36.89    1.42
   4 -13  -9   35.13    1.36
   4 -13  -9   33.51    1.26
  -4  13   8   21.32    1.08
  -4  13   8   23.45    1.10
   4 -13  -8   24.34    1.08
   4 -13  -8   25.45    1.12
  -4  13   7  100.00    3.07
  -4  13   7   97.18    3.03
   4 -13  -7   99.47    3.04
   4 -13  -7   97.80    2.99
  -4  13   6   78.43    2.48
  -4  13   6   78.51    2.45
   4 -13  -6   76.20    2.39
   4 -13  -6   77.43    2.45
  -4  13   5  658.20   18.94
  -4  13   5  639.50   18.42
   4 -13  -5  647.80   18.64
   4 -13  -5  608.70   17.51
  -4  13   4  291.40    8.49
  -4  13   4  288.40    8.39
   4 -13  -4  285.00    8.28
   4 -13  -4  288.40    8.39
  -4  13   3  440.30   12.73
  -4  13   3  450.30   13.00
   4 -13  -3  415.00   11.99
   4 -13  -3  433.70   12.53
  -4  13   2  147.50    4.40
  -4  13   2  150.40    4.48
   4 -13  -2  141.70    4.23
   4 -13  -2  145.20    4.32
  -4  13   1   86.15    2.70
  -4  13   1   90.22    2.79
   4 -13  -1   82.42    2.56
   4 -13  -1   86.00    2.67
  -4  13   0  139.10    4.15
  -4  13   0  138.70    4.16
   4 -13   0  126.70    3.80
   4 -13   0  132.00    3.97
  -4  13  -1   64.60    2.08
  -4  13  -1   64.33    2.11
   4 -13   1   60.82    1.99
   4 -13   1   61.46    2.04
  -4  13  -2   81.07    2.58
  -4  13  -2   82.20    2.57
   4 -13   2   82.20    2.57
   4 -13   2   80.87    2.58
  -4  13  -3   92.30    2.90
  -4  13  -3   90.88    2.82
   4 -13   3   87.98    2.78
   4 -13   3   87.73    2.74
  -4  13  -4   11.30    0.94
   4 -13   4   12.54    0.96
  -4  12  16    1.85    1.08
  -4  12  16    1.46    1.29
   4 -12 -16    1.07    1.12
   4 -12 -16    2.61    0.86
  -4  12  15  113.60    3.51
  -4  12  15  112.90    3.47
   4 -12 -15  111.70    3.40
   4 -12 -15  108.70    3.26
  -4  12  14    2.51    0.73
  -4  12  14    2.87    0.92
   4 -12 -14    2.71    0.72
   4 -12 -14    4.38    0.83
  -4  12  13  151.80    4.52
  -4  12  13  147.90    4.47
   4 -12 -13  149.20    4.45
   4 -12 -13  147.80    4.38
  -4  12  12   10.00    0.85
  -4  12  12   10.45    0.85
   4 -12 -12   11.13    0.86
   4 -12 -12   10.78    0.82
  -4  12  11   27.75    1.16
  -4  12  11   25.34    1.14
   4 -12 -11   27.45    1.06
   4 -12 -11   29.35    1.19
  -4  12  10   47.91    1.66
  -4  12  10   46.08    1.61
   4 -12 -10   44.64    1.51
   4 -12 -10   43.96    1.56
   4 -12  -9    8.46    0.72
   4 -12  -9    8.52    0.69
  -4  12   8   55.36    1.87
  -4  12   8   53.53    1.85
  -4  12   7   19.65    0.87
  -4  12   7   18.26    0.97
   4 -12  -7   19.80    0.91
   4 -12  -7   18.72    0.87
  -4  12   6    3.73    0.67
  -4  12   6    3.50    0.63
   4 -12  -6    4.16    0.67
   4 -12  -6    4.12    0.62
  -4  12   5  204.50    6.00
  -4  12   5  197.40    5.82
   4 -12  -5  192.80    5.65
   4 -12  -5  206.00    6.05
  -4  12   4   35.99    1.34
  -4  12   4   36.66    1.32
   4 -12  -4   37.25    1.35
   4 -12  -4   35.56    1.30
  -4  12   3  271.50    7.91
  -4  12   3  274.10    7.99
   4 -12  -3  280.50    8.16
   4 -12  -3  274.80    8.01
  -4  12   2   26.85    1.12
  -4  12   2   28.85    1.15
   4 -12  -2   25.08    1.02
   4 -12  -2   26.97    1.12
  -4  12   1   20.26    1.00
  -4  12   1   18.57    0.91
   4 -12  -1   20.43    0.94
   4 -12  -1   18.40    0.92
  -4  12   0   48.66    1.69
  -4  12   0   50.15    1.70
   4 -12   0   48.63    1.70
   4 -12   0   49.92    1.69
  -4  12  -1    2.30    0.67
  -4  12  -1    2.92    0.60
   4 -12   1    2.75    0.64
   4 -12   1    2.35    0.60
  -4  12  -2   33.38    1.22
  -4  12  -2   30.62    1.22
   4 -12   2   31.09    1.19
   4 -12   2   30.16    1.25
  -4  12  -3   38.16    1.42
  -4  12  -3   40.69    1.47
   4 -12   3   38.82    1.42
   4 -12   3   37.98    1.36
  -4  12  -4    0.23    0.82
  -4  12  -4    1.08    0.72
   4 -12   4    0.84    0.62
   4 -12   4   -0.03    0.84
  -4  12  -5  134.60    4.04
  -4  12  -5  137.90    4.15
   4 -12   5  133.40    4.07
   4 -12   5  134.70    4.04
  -4  12  -6   12.37    0.99
   4 -12   6   11.99    0.96
  -4  11  16   52.30    2.01
  -4  11  16   53.77    1.97
   4 -11 -16   57.25    2.00
   4 -11 -16   52.92    1.82
  -4  11  15  412.40   11.98
  -4  11  15  400.20   11.60
   4 -11 -15  347.10   10.13
   4 -11 -15  382.50   11.05
  -4  11  14   32.80    1.36
  -4  11  14   31.31    1.30
  -4  11  13  642.80   18.52
  -4  11  13  608.80   17.54
   4 -11 -13  611.50   17.61
   4 -11 -13  583.40   16.79
  -4  11  12    0.45    0.72
  -4  11  12    1.58    0.71
   4 -11 -12    0.93    0.63
   4 -11 -12    0.53    0.75
  -4  11  11  349.10   10.13
  -4  11  11  368.90   10.70
   4 -11 -11  345.90    9.99
   4 -11 -11  361.20   10.47
  -4  11  10   85.08    2.65
  -4  11  10   90.09    2.79
   4 -11 -10   90.06    2.78
   4 -11 -10   87.61    2.69
  -4  11   9  436.10   12.62
  -4  11   9  434.30   12.57
   4 -11  -9  442.90   12.80
   4 -11  -9  433.70   12.52
  -4  11   8  208.80    6.15
  -4  11   8  213.30    6.29
   4 -11  -8  218.10    6.41
   4 -11  -8  223.30    6.53
  -4  11   7  671.00   19.30
  -4  11   7  637.70   18.38
   4 -11  -7  646.70   18.61
   4 -11  -7  612.00   17.61
  -4  11   6  106.50    3.25
  -4  11   6  103.60    3.14
   4 -11  -6  103.90    3.15
   4 -11  -6  103.80    3.13
  -4  11   5  838.80   24.10
  -4  11   5  863.10   24.81
   4 -11  -5  827.50   23.77
   4 -11  -5  843.70   24.23
  -4  11   4   84.18    2.59
  -4  11   4   82.72    2.58
   4 -11  -4   84.29    2.61
   4 -11  -4   85.22    2.63
  -4  11   3  613.40   17.67
  -4  11   3  608.80   17.53
   4 -11  -3  613.90   17.68
   4 -11  -3  617.80   17.79
  -4  11   2   39.39    1.41
  -4  11   2   41.80    1.47
   4 -11  -2   42.49    1.45
   4 -11  -2   41.50    1.45
  -4  11   1  293.00    8.53
  -4  11   1  305.50    8.89
   4 -11  -1  297.10    8.64
   4 -11  -1  290.60    8.45
  -4  11   0    9.14    0.66
  -4  11   0    9.10    0.71
   4 -11   0    8.29    0.64
   4 -11   0    7.37    0.64
  -4  11  -1  295.40    8.60
  -4  11  -1  290.90    8.46
   4 -11   1  286.40    8.33
   4 -11   1  286.60    8.35
  -4  11  -2   36.66    1.35
  -4  11  -2   33.92    1.30
   4 -11   2   35.24    1.30
   4 -11   2   33.89    1.26
  -4  11  -3   26.29    1.14
  -4  11  -3   26.92    1.11
   4 -11   3   24.00    1.00
   4 -11   3   27.33    1.18
  -4  11  -4    0.22    0.70
  -4  11  -4   -0.02    0.67
   4 -11   4    0.27    0.72
   4 -11   4    1.10    0.62
  -4  11  -5    6.90    0.77
  -4  11  -5    7.34    0.87
   4 -11   5    7.95    0.77
   4 -11   5    8.06    0.79
  -4  11  -6    0.81    0.78
  -4  11  -6    0.62    0.81
   4 -11   6   -0.19    0.74
   4 -11   6    0.81    0.90
  -4  11  -7   10.59    1.09
  -4  11  -7   11.19    0.89
   4 -11   7   11.13    0.96
   4 -11   7   11.26    1.14
  -4  11  -8   11.01    1.06
   4 -11   8    9.46    0.88
   4 -10 -16    0.04    0.63
  -4  10  15  157.20    4.68
  -4  10  15  145.90    4.37
   4 -10 -15  154.50    4.57
   4 -10 -15  153.00    4.54
  -4  10  14    0.36    0.75
  -4  10  14    1.05    0.83
   4 -10 -14    1.50    0.68
   4 -10 -14    1.09    0.73
  -4  10  13  233.80    6.85
   4 -10 -13  228.70    6.64
   4 -10 -13  220.90    6.49
  -4  10  12    7.07    0.76
  -4  10  12    7.23    0.76
   4 -10 -12    8.47    0.70
   4 -10 -12    9.13    0.74
  -4  10  11  430.90   12.46
  -4  10  11  429.70   12.43
   4 -10 -11  402.60   11.62
   4 -10 -11  426.00   12.31
  -4  10  10   40.22    1.44
  -4  10  10   44.69    1.54
   4 -10 -10   39.72    1.40
   4 -10 -10   43.18    1.43
  -4  10   9  475.70   13.74
  -4  10   9  460.70   13.31
   4 -10  -9  475.60   13.73
   4 -10  -9  472.60   13.63
  -4  10   8  217.70    6.41
  -4  10   8  217.70    6.41
   4 -10  -8  212.60    6.25
   4 -10  -8  212.50    6.21
  -4  10   7  492.60   14.24
  -4  10   7  483.40   13.95
   4 -10  -7  488.10   14.07
   4 -10  -7  497.10   14.35
  -4  10   6   77.60    2.40
  -4  10   6   75.71    2.39
   4 -10  -6   79.24    2.45
   4 -10  -6   77.48    2.40
  -4  10   5  190.80    5.63
  -4  10   5  188.80    5.55
   4 -10  -5  194.20    5.70
   4 -10  -5  200.00    5.87
  -4  10   4   23.14    0.98
  -4  10   4   22.04    0.95
   4 -10  -4   23.56    0.98
   4 -10  -4   23.05    0.97
  -4  10   3   48.17    1.62
  -4  10   3   49.20    1.65
   4 -10  -3   47.54    1.60
   4 -10  -3   50.41    1.65
  -4  10   2  103.60    3.14
  -4  10   2  108.60    3.29
   4 -10  -2  101.00    3.08
   4 -10  -2  102.80    3.12
  -4  10   1  231.00    6.76
  -4  10   1  237.90    6.96
  -4  10   0  111.80    3.38
  -4  10   0  116.10    3.49
   4 -10   0  107.90    3.28
   4 -10   0  109.10    3.27
  -4  10  -1  540.90   15.58
  -4  10  -1  546.30   15.75
   4 -10   1  521.30   15.02
   4 -10   1  525.50   15.16
  -4  10  -2   23.84    1.00
  -4  10  -2   22.92    1.01
   4 -10   2   22.98    0.98
   4 -10   2   24.02    1.04
  -4  10  -3  208.30    6.10
  -4  10  -3  206.40    6.07
   4 -10   3  201.70    5.93
   4 -10   3  200.50    5.88
  -4  10  -4   84.88    2.63
  -4  10  -4   85.72    2.67
   4 -10   4   84.58    2.63
   4 -10   4   81.48    2.56
  -4  10  -5   31.66    1.28
  -4  10  -5   32.63    1.24
   4 -10   5   31.75    1.22
   4 -10   5   30.73    1.20
  -4  10  -6  134.70    4.07
  -4  10  -6  139.40    4.14
   4 -10   6  132.00    3.94
   4 -10   6  128.50    3.89
  -4  10  -7  158.90    4.72
  -4  10  -7  154.50    4.66
   4 -10   7  143.10    4.34
   4 -10   7  144.00    4.31
  -4  10  -8   41.35    1.54
  -4  10  -8   43.99    1.71
   4 -10   8   43.09    1.68
   4 -10   8   42.66    1.49
  -4  10  -9   63.60    2.14
  -4  10  -9   62.75    2.21
   4 -10   9   65.29    2.26
   4 -10   9   58.45    1.93
  -4   9  15   27.71    1.01
  -4   9  15   26.87    1.12
   4  -9 -15   40.07    1.33
  -4   9  14   30.19    1.16
  -4   9  14   31.62    1.17
   4  -9 -14   30.19    1.07
   4  -9 -14   30.46    1.10
  -4   9  13  118.60    3.55
  -4   9  13  119.00    3.53
   4  -9 -13  121.20    3.65
   4  -9 -13  121.80    3.61
  -4   9  12    5.83    0.62
  -4   9  12    5.85    0.67
   4  -9 -12    4.97    0.61
   4  -9 -12    4.57    0.63
  -4   9  11  164.00    4.85
  -4   9  11  156.70    4.65
   4  -9 -11  147.80    4.39
   4  -9 -11  157.30    4.63
  -4   9  10   23.36    1.02
  -4   9  10   22.02    0.95
   4  -9 -10   20.97    0.87
   4  -9 -10   20.71    0.92
  -4   9   9  210.30    6.19
  -4   9   9  206.30    6.06
   4  -9  -9  211.20    6.18
  -4   9   8  170.10    5.08
  -4   9   8  178.50    5.30
   4  -9  -8  176.70    5.21
   4  -9  -8  175.10    5.19
  -4   9   7  617.00   17.78
  -4   9   7  629.70   18.15
   4  -9  -7  621.90   17.89
   4  -9  -7  619.50   17.85
  -4   9   6  115.30    3.46
  -4   9   6  117.70    3.55
   4  -9  -6  120.00    3.59
   4  -9  -6  120.40    3.61
  -4   9   5  889.00   25.53
  -4   9   5  913.60   26.24
   4  -9  -5  900.40   25.86
   4  -9  -5  910.50   26.15
  -4   9   4    1.30    0.44
  -4   9   4    0.82    0.54
   4  -9  -4    1.11    0.45
   4  -9  -4    1.97    0.54
  -4   9   3  351.90   10.21
  -4   9   3  362.10   10.49
   4  -9  -3  350.90   10.17
   4  -9  -3  357.60   10.36
  -4   9   2   46.35    1.56
  -4   9   2   47.53    1.61
   4  -9  -2   48.57    1.62
   4  -9  -2   46.50    1.55
  -4   9   1  781.50   22.46
  -4   9   1  767.90   22.09
   4  -9  -1  751.20   21.59
   4  -9  -1  751.60   21.61
  -4   9   0  113.90    3.44
  -4   9   0  117.10    3.53
   4  -9   0  109.40    3.28
   4  -9   0  108.80    3.28
  -4   9  -1 1159.00   33.25
  -4   9  -1 1122.00   32.19
   4  -9   1 1120.00   32.13
   4  -9   1 1117.00   32.03
  -4   9  -2   79.71    2.49
  -4   9  -2   82.14    2.53
   4  -9   2   80.16    2.51
   4  -9   2   73.73    2.30
  -4   9  -3  827.20   23.77
  -4   9  -3  818.70   23.51
   4  -9   3  815.70   23.45
   4  -9   3  813.20   23.37
  -4   9  -4   78.03    2.43
  -4   9  -4   76.02    2.39
   4  -9   4   73.51    2.34
   4  -9   4   71.27    2.26
  -4   9  -5  528.20   15.24
  -4   9  -5  504.70   14.55
   4  -9   5  501.60   14.49
   4  -9   5  507.10   14.62
  -4   9  -6  209.40    6.15
  -4   9  -6  209.80    6.14
   4  -9   6  194.70    5.75
   4  -9   6  202.10    5.93
  -4   9  -7  290.60    8.44
  -4   9  -7  283.70    8.29
   4  -9   7  271.00    7.93
   4  -9   7  266.90    7.77
  -4   9  -8  103.10    3.13
  -4   9  -8  102.70    3.21
   4  -9   8   99.18    3.11
   4  -9   8   97.05    2.96
  -4   9  -9  212.70    6.23
  -4   9  -9  212.90    6.29
   4  -9   9  195.00    5.76
   4  -9   9  194.20    5.70
  -4   9 -10   21.60    1.30
  -4   9 -10   22.45    1.08
   4  -9  10   22.67    1.30
   4  -9  10   22.02    1.16
   4  -9  10   21.49    1.15
  -4   9 -11   74.55    2.49
  -4   9 -11   77.53    2.51
   4  -9  11   74.73    2.51
   4  -9  11   81.73    2.64
   4  -9  11   73.37    2.48
  -4   8  14    1.27    0.52
  -4   8  14    0.11    0.44
  -4   8  13    9.64    0.63
  -4   8  13    7.90    0.62
   4  -8 -13    8.59    0.62
   4  -8 -13    7.23    0.48
  -4   8  12   38.96    1.28
  -4   8  12   35.82    1.25
   4  -8 -12   36.50    1.27
   4  -8 -12   35.00    1.15
  -4   8  11  104.90    3.15
  -4   8  11  107.30    3.20
   4  -8 -11  107.90    3.23
   4  -8 -11  110.00    3.28
  -4   8  10   35.59    1.25
  -4   8  10   32.56    1.15
   4  -8 -10   34.45    1.21
   4  -8 -10   34.11    1.16
  -4   8   9  353.40   10.23
  -4   8   9  363.20   10.52
   4  -8  -9  346.30   10.02
   4  -8  -9  347.00   10.06
  -4   8   8   17.39    0.82
  -4   8   8   17.72    0.88
   4  -8  -8   20.99    0.93
   4  -8  -8   21.64    0.89
  -4   8   7   30.75    1.11
   4  -8  -7   32.02    1.12
  -4   8   6   15.54    0.75
  -4   8   6   14.49    0.72
   4  -8  -6   17.69    0.74
   4  -8  -6   15.99    0.76
  -4   8   5   13.76    0.70
  -4   8   5   13.49    0.71
   4  -8  -5   14.67    0.73
   4  -8  -5   16.72    0.74
  -4   8   4   18.77    0.83
  -4   8   4   19.68    0.86
   4  -8  -4   20.54    0.87
   4  -8  -4   20.37    0.88
  -4   8   3    9.62    0.66
  -4   8   3    8.31    0.65
   4  -8  -3    9.90    0.59
   4  -8  -3    8.54    0.57
  -4   8   2   34.22    1.22
  -4   8   2   34.60    1.22
   4  -8  -2   36.09    1.25
   4  -8  -2   35.42    1.24
  -4   8   1   29.88    1.10
  -4   8   1   26.97    1.02
   4  -8  -1   24.56    0.99
   4  -8  -1   26.39    1.00
  -4   8   0  211.60    6.20
  -4   8   0  217.20    6.36
   4  -8   0  218.50    6.40
   4  -8   0  210.70    6.16
  -4   8  -1   88.34    2.72
  -4   8  -1   85.09    2.61
   4  -8   1   86.33    2.67
   4  -8   1   85.28    2.61
  -4   8  -2  119.90    3.57
  -4   8  -2  124.60    3.72
   4  -8   2  120.40    3.63
   4  -8   2  123.20    3.68
  -4   8  -3   43.89    1.47
  -4   8  -3   44.12    1.48
   4  -8   3   46.27    1.56
   4  -8   3   42.97    1.43
  -4   8  -4  119.20    3.60
  -4   8  -4  122.70    3.67
   4  -8   4  120.40    3.65
   4  -8   4  122.20    3.65
  -4   8  -5  110.00    3.32
  -4   8  -5  108.90    3.30
   4  -8   5  104.00    3.19
   4  -8   5  104.90    3.18
  -4   8  -6  223.80    6.54
  -4   8  -6  230.10    6.74
   4  -8   6  224.40    6.59
   4  -8   6  220.00    6.42
  -4   8  -7  145.80    4.32
  -4   8  -7  145.00    4.35
   4  -8   7  146.00    4.39
   4  -8   7  136.00    4.05
  -4   8  -8  211.20    6.22
  -4   8  -8  196.70    5.77
   4  -8   8  222.30    6.63
   4  -8   8  206.30    6.05
  -4   8  -9  156.80    4.65
  -4   8  -9  173.90    5.19
   4  -8   9  169.80    5.00
   4  -8   9  161.30    4.84
  -4   8 -10   25.29    1.18
  -4   8 -10   25.88    1.22
   4  -8  10   25.77    1.07
   4  -8  10   25.37    1.32
   4  -8  10   24.65    1.06
  -4   8 -11  121.00    3.72
  -4   8 -11  126.40    3.79
   4  -8  11  119.50    3.70
   4  -8  11  117.30    3.57
  -4   8 -12   69.16    2.28
  -4   8 -12   69.88    2.27
   4  -8  12   73.42    2.50
   4  -8  12   71.39    2.43
  -4   8 -13   71.11    2.28
  -4   7  12    1.29    0.45
  -4   7  12    2.79    0.45
   4  -7 -12    1.67    0.41
   4  -7 -12    2.08    0.39
  -4   7  11  318.20    9.20
  -4   7  11  346.70   10.03
   4  -7 -11  325.20    9.42
   4  -7 -11  333.70    9.64
  -4   7  10    6.78    0.52
  -4   7  10    6.98    0.56
   4  -7 -10    7.38    0.53
   4  -7 -10    7.40    0.51
  -4   7   9  679.00   19.52
  -4   7   9  690.80   19.87
   4  -7  -9  685.80   19.73
   4  -7  -9  725.20   20.85
  -4   7   8   12.68    0.63
  -4   7   8   11.52    0.61
  -4   7   7  164.30    4.81
  -4   7   7  153.70    4.52
   4  -7  -7  168.20    4.95
   4  -7  -7  161.10    4.71
  -4   7   6  114.80    3.41
  -4   7   6  115.90    3.44
   4  -7  -6  112.00    3.35
   4  -7  -6  121.60    3.59
  -4   7   5   39.67    1.31
  -4   7   5   39.59    1.31
   4  -7  -5   38.62    1.26
   4  -7  -5   36.98    1.27
  -4   7   4  113.80    3.39
  -4   7   4  116.40    3.47
   4  -7  -4  118.20    3.55
   4  -7  -4  120.90    3.58
  -4   7   3   78.05    2.38
  -4   7   3   76.62    2.37
   4  -7  -3   77.19    2.34
   4  -7  -3   80.02    2.47
  -4   7   2   24.15    0.95
   4  -7  -2   26.19    1.00
  -4   7   1   56.05    1.81
  -4   7   1   57.31    1.83
   4  -7  -1   56.09    1.80
   4  -7  -1   57.58    1.82
  -4   7   0   52.86    1.70
  -4   7   0   51.91    1.70
   4  -7   0   53.79    1.73
   4  -7   0   51.12    1.64
  -4   7  -1    1.08    0.46
  -4   7  -1    0.93    0.47
   4  -7   1    1.88    0.47
   4  -7   1    0.93    0.43
  -4   7  -2    6.52    0.61
  -4   7  -2    7.57    0.58
   4  -7   2    7.72    0.64
   4  -7   2    7.76    0.59
  -4   7  -3   15.24    0.74
  -4   7  -3   15.43    0.78
   4  -7   3   15.83    0.76
   4  -7   3   15.56    0.80
  -4   7  -4  194.70    5.73
  -4   7  -4  191.70    5.61
   4  -7   4  191.90    5.65
   4  -7   4  198.90    5.83
  -4   7  -5   15.50    0.81
  -4   7  -5   16.43    0.79
   4  -7   5   14.82    0.77
   4  -7   5   15.23    0.79
  -4   7  -6   39.17    1.37
  -4   7  -6   41.17    1.40
   4  -7   6   37.89    1.32
   4  -7   6   37.22    1.37
  -4   7  -7   16.13    0.84
  -4   7  -7   15.18    0.76
   4  -7   7   14.03    0.80
   4  -7   7   14.09    0.88
  -4   7  -8    1.49    0.75
  -4   7  -8    2.33    0.57
   4  -7   8    1.64    0.65
   4  -7   8    2.21    0.78
  -4   7  -9  114.90    3.47
  -4   7  -9  121.00    3.70
   4  -7   9  119.30    3.57
   4  -7   9  120.30    3.77
  -4   7 -10    0.64    0.75
  -4   7 -10    0.97    0.88
   4  -7  10    0.66    0.60
   4  -7  10   -0.07    0.95
   4  -7  10    0.44    0.58
  -4   7 -11   49.26    1.84
  -4   7 -11   52.92    1.76
   4  -7  11   51.32    1.72
   4  -7  11   48.51    1.83
  -4   7 -12    1.19    1.08
  -4   7 -12    1.11    0.85
   4  -7  12   -0.38    1.05
   4  -7  12    1.39    0.91
  -4   7 -13   10.43    1.07
  -4   7 -13   11.07    0.96
   4  -7  13   11.36    1.14
   4  -7  13   10.41    1.35
  -4   7 -14   23.26    1.34
  -4   7 -14   22.50    1.40
   4  -7  14   26.10    1.46
   4  -7  14   25.51    1.62
  -4   6  11  777.80   22.47
  -4   6  11  778.30   22.47
   4  -6 -11  728.10   21.08
   4  -6 -11  767.10   22.20
  -4   6  10    8.76    0.50
  -4   6  10    8.23    0.53
   4  -6 -10    8.19    0.49
   4  -6 -10    8.36    0.47
  -4   6   9 1611.00   46.23
  -4   6   9 1618.00   46.42
   4  -6  -9 1564.00   44.88
   4  -6  -9 1579.00   45.32
  -4   6   8   19.85    0.77
  -4   6   8   19.70    0.76
   4  -6  -8   21.04    0.79
   4  -6  -8   19.64    0.76
  -4   6   7 2149.00   61.54
  -4   6   6   36.11    1.17
  -4   6   6   33.85    1.13
   4  -6  -6   35.87    1.16
   4  -6  -6   37.01    1.23
  -4   6   5 1371.00   39.29
  -4   6   5 1371.00   39.27
   4  -6  -5 1301.00   37.26
   4  -6  -5 1412.00   40.48
  -4   6   4  313.50    9.06
  -4   6   4  300.00    8.68
   4  -6  -4  309.40    8.97
   4  -6  -4  311.90    9.00
  -4   6   3  667.10   19.16
  -4   6   3  650.90   18.70
   4  -6  -3  664.10   19.06
   4  -6  -3  684.70   19.69
  -4   6   2  100.50    3.02
  -4   6   2  106.50    3.16
   4  -6  -2  104.80    3.16
   4  -6  -2  100.20    2.98
  -4   6   1  810.00   23.24
  -4   6   1  799.80   22.98
   4  -6  -1  875.60   25.15
   4  -6  -1  846.50   24.28
  -4   6   0   23.66    0.90
  -4   6   0   23.64    0.94
   4  -6   0   23.49    0.87
   4  -6   0   24.13    0.94
  -4   6  -1  988.80   28.38
  -4   6  -1 1006.00   28.86
   4  -6   1  996.90   28.62
   4  -6   1 1012.00   29.03
  -4   6  -2  106.20    3.18
  -4   6  -2  107.20    3.25
   4  -6   2  104.30    3.16
   4  -6   2  106.30    3.20
  -4   6  -3 1120.00   32.13
  -4   6  -3 1093.00   31.32
   4  -6   3 1096.00   31.45
   4  -6   3 1088.00   31.19
  -4   6  -4    0.33    0.54
  -4   6  -4    0.06    0.46
   4  -6   4    1.51    0.53
   4  -6   4    0.45    0.48
  -4   6  -5 1295.00   37.10
  -4   6  -5 1252.00   35.90
   4  -6   5 1203.00   34.47
   4  -6   5 1229.00   35.27
  -4   6  -6   24.04    0.97
  -4   6  -6   23.92    0.91
   4  -6   6   24.78    1.05
   4  -6   6   22.53    0.90
  -4   6  -7  334.80    9.72
  -4   6  -7  317.50    9.19
   4  -6   7  323.60    9.37
   4  -6   7  331.20    9.64
  -4   6  -8   84.96    2.66
  -4   6  -8   84.58    2.60
   4  -6   8   84.21    2.59
   4  -6   8   82.73    2.60
  -4   6  -9    1.87    0.68
  -4   6  -9    0.24    0.62
   4  -6   9    0.74    0.66
   4  -6   9    1.04    0.68
   4  -6   9    0.95    0.83
  -4   6 -10   58.92    1.92
  -4   6 -10   60.22    2.03
   4  -6  10   63.26    2.01
   4  -6  10   55.98    1.85
   4  -6  10   58.93    2.05
  -4   6 -11    2.35    0.74
  -4   6 -11    0.86    0.87
   4  -6  11    3.03    1.01
   4  -6  11    0.86    0.73
  -4   6 -12   -0.22    0.98
  -4   6 -12   -0.84    0.78
   4  -6  12   -0.26    1.13
   4  -6  12   -0.79    0.81
  -4   6 -13   17.46    0.95
  -4   6 -13   18.25    1.27
   4  -6  13   18.11    0.93
   4  -6  13   19.69    1.30
  -4   6 -14    8.00    1.03
  -4   6 -14    5.99    1.08
   4  -6  14    6.47    1.10
   4  -6  14    6.82    1.35
  -4   6 -15    4.50    1.22
  -4   6 -15    6.89    1.52
   4  -6  15    6.63    1.30
   4  -6  15    8.49    1.65
  -4   5  10   28.26    0.90
  -4   5  10   28.91    0.92
  -4   5   9  356.60   10.30
  -4   5   9  381.60   11.02
   4  -5  -9  362.90   10.48
   4  -5  -9  365.10   10.55
  -4   5   8    0.21    0.34
  -4   5   8   -0.09    0.35
   4  -5  -8    0.42    0.29
   4  -5  -8   -0.01    0.32
  -4   5   7  329.80    9.52
  -4   5   7  328.60    9.48
   4  -5  -7  338.10    9.74
   4  -5  -7  337.90    9.76
  -4   5   6   10.20    0.49
  -4   5   6   10.57    0.51
   4  -5  -6   10.75    0.52
   4  -5  -6   11.14    0.48
  -4   5   5  191.20    5.55
  -4   5   5  183.70    5.35
   4  -5  -5  189.50    5.53
   4  -5  -5  194.20    5.63
  -4   5   4  560.80   16.12
  -4   5   4  551.90   15.86
   4  -5  -4  561.20   16.15
   4  -5  -4  578.20   16.60
  -4   5   3  278.00    8.03
  -4   5   3  271.60    7.87
   4  -5  -3  275.10    7.95
   4  -5  -3  264.70    7.69
  -4   5   2  236.80    6.88
  -4   5   2  241.80    7.00
   4  -5  -2  247.50    7.17
   4  -5  -2  246.40    7.17
  -4   5   1  802.10   23.03
  -4   5   1  744.30   21.35
   4  -5  -1  770.60   22.10
   4  -5  -1  778.10   22.36
  -4   5   0   27.01    0.95
  -4   5   0   25.15    0.89
  -4   5  -1  492.00   14.19
  -4   5  -1  471.20   13.56
   4  -5   1  480.20   13.87
   4  -5   1  475.20   13.68
  -4   5  -2  123.30    3.65
  -4   5  -2  127.80    3.82
   4  -5   2  122.70    3.68
   4  -5   2  126.00    3.72
  -4   5  -3  432.60   12.50
  -4   5  -3  434.10   12.52
   4  -5   3  425.60   12.31
   4  -5   3  410.20   11.84
  -4   5  -4  391.30   11.32
  -4   5  -4  380.00   10.97
   4  -5   4  381.90   11.06
   4  -5   4  359.10   10.38
  -4   5  -5  907.20   26.04
  -4   5  -5  931.20   26.75
   4  -5   5  906.50   26.04
   4  -5   5  881.20   25.28
  -4   5  -6  380.60   10.99
  -4   5  -6  403.70   11.68
   4  -5   6  394.40   11.43
   4  -5   6  388.20   11.21
  -4   5  -7  871.60   25.01
  -4   5  -7  880.60   25.29
   4  -5   7  870.60   24.99
   4  -5   7  881.40   25.33
  -4   5  -8  178.40    5.29
  -4   5  -8  169.80    4.99
   4  -5   8  169.20    4.97
   4  -5   8  167.40    4.98
   4  -5   8  161.80    4.75
  -4   5  -9  263.00    7.64
  -4   5  -9  260.10    7.61
   4  -5   9  251.80    7.39
   4  -5   9  268.70    7.82
   4  -5   9  247.20    7.20
  -4   5 -10  154.20    4.62
  -4   5 -10  168.10    4.95
   4  -5  10  146.80    4.37
   4  -5  10  152.80    4.64
  -4   5 -11  138.90    4.12
  -4   5 -11  132.40    4.01
   4  -5  11  134.60    4.13
   4  -5  11  144.50    4.29
  -4   5 -12  113.00    3.50
  -4   5 -12  108.30    3.27
   4  -5  12  106.50    3.39
   4  -5  12  112.20    3.37
  -4   5 -13  139.20    4.17
  -4   5 -13  140.30    4.26
   4  -5  13  139.50    4.15
   4  -5  13  140.60    4.30
  -4   5 -14   21.41    1.19
  -4   5 -14   19.80    1.08
   4  -5  14   18.34    1.09
   4  -5  14   20.06    1.31
  -4   5 -15   95.44    3.03
  -4   5 -15   90.08    2.82
   4  -5  15   91.74    3.12
   4  -5  15   95.93    3.03
  -4   4   9  229.10    6.67
  -4   4   9  224.80    6.55
   4  -4  -9  228.50    6.69
   4  -4  -9  226.70    6.63
  -4   4   8    8.32    0.40
  -4   4   8    9.30    0.42
   4  -4  -8    9.01    0.41
   4  -4  -8    8.33    0.40
  -4   4   7  938.70   26.95
  -4   4   7  965.50   27.74
   4  -4  -7  941.30   27.05
   4  -4  -7 1001.00   28.72
   4  -4  -7  928.70   26.66
  -4   4   6   18.40    0.63
  -4   4   6   17.62    0.64
   4  -4  -6   18.12    0.61
   4  -4  -6   19.41    0.72
  -4   4   5  343.80    9.91
  -4   4   5  349.80   10.07
   4  -4  -5  335.90    9.66
   4  -4  -5  344.20    9.94
  -4   4   4   89.31    2.65
  -4   4   4   82.66    2.47
   4  -4  -4   90.84    2.72
   4  -4  -4   85.76    2.53
  -4   4   3  101.70    3.01
  -4   4   3  103.40    3.04
   4  -4  -3  100.60    2.96
   4  -4  -3  103.40    3.08
  -4   4   2  137.70    4.04
  -4   4   2  128.30    3.75
   4  -4  -2  133.00    3.88
   4  -4  -2  131.00    3.87
  -4   4   1  295.30    8.52
  -4   4   1  292.90    8.47
   4  -4  -1  294.50    8.53
   4  -4  -1  299.00    8.63
  -4   4   0  104.10    3.10
  -4   4   0  100.40    2.97
   4  -4   0  102.60    3.07
   4  -4   0  101.40    2.99
  -4   4  -1  386.00   11.12
  -4   4  -1  382.40   11.03
   4  -4   1  366.50   10.60
   4  -4   1  347.00   10.00
  -4   4  -2  234.60    6.82
  -4   4  -2  243.50    7.06
   4  -4   2  235.50    6.86
   4  -4   2  229.10    6.64
  -4   4  -3  771.80   22.14
  -4   4  -3  751.70   21.61
   4  -4   3  745.90   21.44
   4  -4   3  705.20   20.23
  -4   4  -4    9.55    0.54
  -4   4  -4    9.08    0.57
   4  -4   4    8.77    0.55
   4  -4   4    9.16    0.48
  -4   4  -5 1273.00   36.49
  -4   4  -5 1229.00   35.21
   4  -4   5 1182.00   33.86
   4  -4   5 1237.00   35.48
  -4   4  -6   18.11    0.78
  -4   4  -6   17.60    0.81
   4  -4   6   19.43    0.78
   4  -4   6   18.91    0.84
  -4   4  -7 1340.00   38.43
  -4   4  -7 1337.00   38.29
   4  -4   7 1387.00   39.73
   4  -4   7 1340.00   38.43
   4  -4   7 1257.00   36.02
  -4   4  -8   31.44    1.19
  -4   4  -8   32.60    1.14
   4  -4   8   31.45    1.14
   4  -4   8   31.93    1.22
   4  -4   8   31.13    1.13
  -4   4  -9  675.30   19.41
  -4   4  -9  661.10   19.03
   4  -4   9  642.80   18.48
   4  -4   9  644.40   18.57
  -4   4 -10   21.72    1.03
  -4   4 -10   22.75    0.96
   4  -4  10   22.12    1.06
   4  -4  10   23.75    1.02
  -4   4 -11  181.50    5.32
  -4   4 -11  183.40    5.44
   4  -4  11  195.20    5.71
   4  -4  11  184.70    5.53
  -4   4 -12   61.96    1.99
  -4   4 -12   60.03    2.03
   4  -4  12   61.75    2.16
   4  -4  12   64.06    2.02
  -4   4 -13  186.40    5.48
  -4   4 -13  176.70    5.28
   4  -4  13  173.30    5.08
   4  -4  13  180.50    5.44
  -4   4 -14    0.07    0.83
  -4   4 -14   -0.73    0.99
   4  -4  14    1.82    0.74
   4  -4  14    0.61    1.20
  -4   4 -15   85.61    2.73
  -4   4 -15   85.36    2.67
   4  -4  15   85.52    2.89
   4  -4  15   93.29    2.91
  -4   4 -16    2.67    1.20
  -4   4 -16   -0.17    1.11
   4  -4  16    2.09    1.06
   4  -4  16    2.45    1.36
  -4   3   8    1.10    0.24
  -4   3   8    0.41    0.21
  -4   3   7   41.25    1.25
  -4   3   7   39.19    1.22
   4  -3  -7   40.19    1.20
   4  -3  -7   40.38    1.25
  -4   3   6    2.38    0.25
  -4   3   6    2.65    0.29
   4  -3  -6    2.07    0.29
   4  -3  -6    2.82    0.23
  -4   3   5  354.00   10.18
  -4   3   5  359.20   10.35
   4  -3  -5  366.70   10.54
   4  -3  -5  371.40   10.70
  -4   3   4   45.57    1.41
  -4   3   4   45.51    1.38
   4  -3  -4   45.64    1.38
   4  -3  -4   44.03    1.37
   4  -3  -4   44.76    1.35
   4  -3  -3  896.00   25.67
   4  -3  -3  923.60   26.50
  -4   3   2   59.89    1.81
  -4   3   2   61.59    1.84
   4  -3  -2   60.45    1.80
   4  -3  -2   61.11    1.87
  -4   3   1  764.50   21.91
  -4   3   1  747.50   21.44
   4  -3  -1  758.00   21.75
   4  -3  -1  716.50   20.54
  -4   3   0  161.00    4.71
  -4   3   0  163.20    4.75
   4  -3   0  158.50    4.61
   4  -3   0  158.80    4.66
  -4   3  -1  565.70   16.24
  -4   3  -1  567.00   16.30
   4  -3   1  557.10   16.03
   4  -3   1  542.70   15.57
  -4   3  -2  135.00    3.95
  -4   3  -2  139.20    4.09
   4  -3   2  132.30    3.91
   4  -3   2  134.10    3.92
  -4   3  -3   75.70    2.31
  -4   3  -3   74.69    2.24
   4  -3   3   71.81    2.16
   4  -3   3   71.73    2.19
  -4   3  -4   25.53    0.88
  -4   3  -4   26.00    0.96
   4  -3   4   26.34    0.94
   4  -3   4   26.23    0.90
  -4   3  -5  195.20    5.68
   4  -3   5  194.00    5.64
   4  -3   5  176.30    5.13
  -4   3  -6   89.79    2.74
   4  -3   6   94.79    2.88
  -4   3  -7  294.00    8.54
  -4   3  -7  306.00    8.86
   4  -3   7  289.40    8.39
   4  -3   7  301.20    8.77
  -4   3  -8   74.88    2.35
  -4   3  -8   72.78    2.25
   4  -3   8   75.57    2.32
   4  -3   8   75.34    2.36
   4  -3   9   85.08    2.67
   4  -3   9   87.56    2.67
  -4   3 -10  179.80    5.27
  -4   3 -10  180.90    5.35
   4  -3  10  183.50    5.38
   4  -3  10  175.70    5.22
  -4   3 -11    5.44    0.67
  -4   3 -11    5.13    0.74
   4  -3  11    6.12    0.86
   4  -3  11    4.50    0.61
  -4   3 -12  163.60    4.88
  -4   3 -12  166.80    4.91
   4  -3  12  160.00    4.69
   4  -3  12  169.90    5.13
  -4   3 -13   48.16    1.75
  -4   3 -13   45.84    1.57
   4  -3  13   45.64    1.75
   4  -3  13   43.36    1.46
  -4   3 -14   19.53    1.00
  -4   3 -14   19.11    1.15
   4  -3  14   18.51    1.24
   4  -3  14   20.98    0.99
  -4   3 -15   87.02    2.85
  -4   3 -15   85.56    2.65
   4  -3  15   90.77    2.95
   4  -3  15   95.93    2.90
  -4   3 -16    2.73    1.01
  -4   3 -16    1.07    1.02
   4  -3  16    1.09    1.36
   4  -3  16    0.89    0.90
   4  -3  17   40.38    1.67
   4  -3  17   36.13    1.79
  -4   2   7  451.10   13.09
  -4   2   7  467.50   13.58
   4  -2  -7  710.60   20.71
  -4   2   6    4.66    0.26
  -4   2   6    4.88    0.31
  -4   2   4   57.67    1.73
  -4   2   4   60.43    1.78
   4  -2  -4   56.05    1.70
   4  -2  -4   60.45    1.78
  -4   2   3 1611.00   46.13
  -4   2   2   90.08    2.65
  -4   2   2   89.51    2.65
   4  -2  -2   92.73    2.71
   4  -2  -2   87.46    2.60
  -4   2   1 1151.00   32.97
   4  -2  -1 1175.00   33.68
  -4   2   0  159.00    4.62
  -4   2   0  152.20    4.44
   4  -2   0  157.50    4.57
   4  -2   0  170.10    4.94
   4  -2   0  156.50    4.58
  -4   2  -1  669.40   19.21
  -4   2  -1  671.90   19.26
   4  -2   1  702.70   20.14
   4  -2   1  662.00   19.01
   4  -2   1  653.40   18.73
  -4   2  -2  845.70   24.23
  -4   2  -2  833.70   23.91
   4  -2   2  895.10   25.64
   4  -2   2  839.80   24.10
   4  -2   2  837.80   24.01
  -4   2  -3  609.90   17.51
  -4   2  -3  601.10   17.26
   4  -2   3  580.40   16.66
   4  -2   3  615.60   17.67
   4  -2   3  593.80   17.07
  -4   2  -4  520.20   14.94
  -4   2  -4  501.70   14.45
   4  -2   4  509.70   14.67
   4  -2   4  513.30   14.74
  -4   2  -5   72.46    2.21
  -4   2  -5   75.86    2.27
   4  -2   5   72.75    2.22
   4  -2   5   73.07    2.19
  -4   2  -6   10.24    0.50
  -4   2  -6    9.82    0.55
   4  -2   6   11.89    0.54
   4  -2   6   10.97    0.57
  -4   2  -7    3.22    0.43
  -4   2  -7    3.57    0.45
   4  -2   7    3.34    0.39
   4  -2   7    2.75    0.50
  -4   2  -8   64.03    2.04
  -4   2  -8   60.40    1.89
   4  -2   8   62.44    2.01
   4  -2   8   66.44    2.06
  -4   2  -9  212.80    6.19
  -4   2  -9  215.40    6.31
   4  -2   9  218.50    6.37
   4  -2   9  222.70    6.53
  -4   2 -10    5.75    0.61
  -4   2 -10    7.15    0.68
   4  -2  10    7.03    0.55
   4  -2  10    7.54    0.74
  -4   2 -11  193.00    5.70
  -4   2 -11  202.40    5.92
   4  -2  11  200.60    5.95
   4  -2  11  199.00    5.80
  -4   2 -12    3.09    0.64
  -4   2 -12    1.18    0.70
   4  -2  12    1.97    0.56
   4  -2  12    2.13    0.82
  -4   2 -13   68.94    2.17
  -4   2 -13   73.35    2.38
   4  -2  13   70.50    2.17
   4  -2  13   70.45    2.37
  -4   2 -14   10.26    0.93
  -4   2 -14   11.22    0.80
   4  -2  14    8.94    1.12
   4  -2  14    9.34    0.71
  -4   2 -15    1.50    0.66
  -4   2 -15    2.18    0.96
   4  -2  15    0.95    0.65
   4  -2  15    0.87    1.09
  -4   2 -16   31.46    1.35
  -4   2 -16   29.47    1.52
   4  -2  16   31.59    1.22
   4  -2  16   31.56    1.61
  -4   2 -17   11.92    1.30
  -4   2 -17   11.80    1.20
   4  -2  17    9.15    1.41
   4  -2  17    8.95    1.01
  -4   1   6    1.67    0.19
  -4   1   6    1.84    0.23
  -4   1   5  670.20   19.25
  -4   1   5  704.00   20.24
   4  -1  -5  685.20   19.68
   4  -1  -5  689.00   19.82
  -4   1   4    1.25    0.22
  -4   1   4    0.86    0.21
  -4   1   2  617.70   17.71
  -4   1   2  630.70   18.09
   4  -1  -2  617.00   17.68
   4  -1  -2  629.20   18.06
  -4   1   0   81.75    2.40
  -4   1   0   78.01    2.32
  -4   1  -2  104.00    3.07
  -4   1  -2   99.24    2.92
  -4   1  -4    3.82    0.31
  -4   1  -4    4.99    0.39
   4  -1   4    6.19    0.36
   4  -1   4    5.52    0.42
  -4   1  -6   25.44    0.86
  -4   1  -6   25.17    0.91
   4  -1   6   28.59    0.94
   4  -1   6   26.80    0.95
  -4   1  -7  607.70   17.49
  -4   1  -7  602.60   17.29
   4  -1   7  591.90   17.03
   4  -1   7  613.30   17.59
  -4   1  -8   10.79    0.57
  -4   1  -8    9.81    0.59
   4  -1   8   11.44    0.52
   4  -1   8   11.46    0.61
  -4   1  -9  391.40   11.29
  -4   1  -9  390.80   11.30
   4  -1   9  366.00   10.56
   4  -1   9  391.80   11.34
  -4   1 -10    1.86    0.58
  -4   1 -10    2.25    0.52
   4  -1  10    2.23    0.60
   4  -1  10    0.76    0.49
  -4   1 -11  592.20   17.03
  -4   1 -11  594.90   17.14
   4  -1  11  584.00   16.78
   4  -1  11  580.20   16.74
   4  -1  12   24.92    0.94
   4  -1  12   25.97    1.17
  -4   1 -13  285.10    8.32
  -4   1 -13  280.20    8.12
   4  -1  13  280.20    8.21
   4  -1  13  296.20    8.56
  -4   1 -14    4.15    0.57
  -4   1 -14    4.88    0.81
   4  -1  14    4.42    0.59
   4  -1  14    4.80    1.00
  -4   1 -15  125.30    3.77
  -4   1 -15  117.10    3.61
   4  -1  15  123.80    3.64
   4  -1  15  120.10    3.77
  -4   1 -16   37.07    1.53
  -4   1 -16   38.22    1.48
   4  -1  16   34.83    1.64
   4  -1  16   36.78    1.31
  -4   1 -17   36.28    1.71
  -4   1 -17   34.75    1.46
   4  -1  17   35.71    1.73
   4  -1  17   37.25    1.39
  -4   1 -18   29.31    1.48
  -4   1 -18   30.81    1.53
   4  -1  18   32.87    2.02
   4  -1  18   32.79    1.52
   4   0  -6    2.81    0.23
   4   0  -6    2.92    0.19
  -4   0   5  101.50    2.95
  -4   0   5  107.30    3.13
   4   0  -5  102.20    2.99
   4   0  -5  106.70    3.09
  -4   0   4    0.14    0.20
  -4   0   4   -0.02    0.19
   4   0  -4    0.07    0.24
   4   0  -4    0.39    0.16
  -4   0   3  410.30   11.78
  -4   0   3  436.30   12.53
   4   0  -3  415.90   11.93
   4   0  -3  433.10   12.45
  -4   0   2   42.86    1.30
  -4   0   2   40.35    1.22
   4   0  -2   40.68    1.25
   4   0  -2   41.15    1.22
  -4   0   1  293.10    8.43
  -4   0   1  288.40    8.30
   4   0  -1  291.70    8.41
   4   0  -1  311.50    8.95
  -4   0   0   30.80    0.98
  -4   0   0   30.58    0.96
   4   0   0   27.94    0.92
   4   0   0   31.13    0.96
   4   0   1  164.50    4.78
   4   0   1  168.00    4.86
  -4   0  -2  898.10   25.73
  -4   0  -2  844.10   24.18
   4   0   2  802.60   23.01
   4   0   2  842.80   24.12
   4   0   3  809.60   23.21
   4   0   3  851.00   24.36
  -4   0  -4  359.10   10.33
  -4   0  -4  331.00    9.54
   4   0   4  346.70    9.99
   4   0   4  349.40   10.04
  -4   0  -5 1501.00   42.96
  -4   0  -5 1531.00   43.82
   4   0   5 1457.00   41.70
   4   0   5 1435.00   41.05
  -4   0  -6   58.72    1.77
  -4   0  -6   55.15    1.71
   4   0   6   56.64    1.74
   4   0   6   57.33    1.72
  -4   0  -7  969.60   27.78
  -4   0  -7  991.60   28.45
   4   0   7  989.50   28.36
   4   0   7  947.70   27.13
  -4   0  -8    3.51    0.36
  -4   0  -8    3.85    0.42
   4   0   8    4.76    0.51
   4   0   8    3.71    0.35
  -4   0 -10   38.02    1.28
  -4   0 -10   41.22    1.40
   4   0  10   40.72    1.43
   4   0  10   40.53    1.33
  -4   0 -11  695.20   20.00
  -4   0 -11  701.50   20.14
   4   0  11  689.60   19.86
   4   0  11  708.80   20.34
  -4   0 -12   93.43    2.88
  -4   0 -12   89.70    2.73
  -4   0 -13  575.60   16.60
  -4   0 -13  582.30   16.74
   4   0  13  566.10   16.38
   4   0  13  568.00   16.32
   4   0  14   59.05    1.85
   4   0  14   61.71    2.14
  -4   0 -15  269.60    7.84
  -4   0 -15  253.00    7.41
   4   0  15  253.30    7.33
   4   0  15  264.00    7.79
  -4   0 -16   66.97    2.24
  -4   0 -16   66.81    2.21
   4   0  16   67.92    2.42
   4   0  16   65.08    2.04
  -4   0 -17  284.70    8.27
  -4   0 -17  304.60    8.89
   4   0  17  304.60    8.80
   4   0  17  294.10    8.66
  -4   0 -18   28.62    1.41
  -4   0 -18   30.08    1.67
  -4  -1   6    0.71    0.21
  -4  -1   6    0.59    0.21
   4   1  -6    0.16    0.22
   4   1  -6    0.64    0.22
  -4  -1   5  154.40    4.47
  -4  -1   5  152.40    4.41
  -4  -1   5  170.50    4.94
   4   1  -5  158.00    4.57
   4   1  -5  152.40    4.43
  -4  -1   4   94.24    2.75
  -4  -1   4   92.89    2.70
   4   1  -4  101.30    2.96
   4   1  -4   91.70    2.66
  -4  -1   3  447.10   12.83
  -4  -1   3  461.60   13.25
   4   1  -3  448.50   12.89
   4   1  -3  409.00   11.73
  -4  -1   2   20.29    0.67
  -4  -1   2   20.39    0.67
   4   1  -2   20.42    0.68
   4   1  -2   20.64    0.65
  -4  -1   1  178.40    5.15
  -4  -1   1  182.40    5.27
   4   1  -1  189.80    5.50
   4   1  -1  179.30    5.16
  -4  -1   0   75.33    2.23
  -4  -1   0   80.01    2.36
   4   1   0   78.00    2.32
   4   1   0   79.33    2.32
  -4  -1  -1   62.84    1.88
  -4  -1  -1   64.07    1.91
   4   1   1   61.69    1.82
   4   1   1   63.19    1.90
  -4  -1  -2  351.20   10.10
  -4  -1  -2  337.60    9.71
   4   1   2  327.90    9.42
   4   1   2  336.30    9.69
  -4  -1  -3    3.26    0.28
  -4  -1  -3    3.44    0.32
   4   1   3    2.78    0.32
   4   1   3    3.12    0.27
  -4  -1  -4   80.60    2.39
  -4  -1  -4   80.63    2.39
  -4  -1  -4   73.50    2.19
   4   1   4   77.90    2.32
   4   1   4   80.59    2.37
  -4  -1  -5   60.94    1.86
  -4  -1  -5   64.57    1.96
  -4  -1  -5   66.79    2.00
   4   1   5   62.93    1.90
   4   1   5   67.94    2.01
  -4  -1  -6   70.52    2.10
  -4  -1  -6   68.01    2.06
   4   1   6   72.31    2.14
   4   1   6   69.31    2.09
  -4  -1  -7   22.21    0.77
  -4  -1  -7   21.61    0.80
  -4  -1  -8    8.51    0.51
  -4  -1  -8    7.93    0.42
   4   1   8    8.25    0.47
   4   1   8    8.38    0.39
  -4  -1  -9  100.20    2.96
  -4  -1  -9  100.80    3.03
   4   1   9   97.76    2.87
   4   1   9  102.20    3.08
  -4  -1 -10    0.93    0.39
  -4  -1 -10    2.01    0.53
   4   1  10    0.68    0.33
   4   1  10    0.53    0.52
  -4  -1 -11  191.90    5.63
  -4  -1 -11  192.40    5.61
   4   1  11  190.50    5.60
   4   1  11  182.20    5.30
  -4  -1 -12   14.86    0.80
  -4  -1 -12   17.79    0.86
   4   1  12   14.31    0.87
   4   1  12   14.63    0.71
  -4  -1 -13  161.20    4.74
  -4  -1 -13  156.30    4.64
   4   1  13  157.10    4.72
   4   1  13  159.10    4.64
  -4  -1 -14    5.25    0.75
  -4  -1 -14    5.60    0.62
   4   1  14    5.54    0.88
   4   1  14    5.48    0.50
  -4  -1 -15   76.94    2.40
  -4  -1 -15   80.58    2.56
   4   1  15   77.68    2.36
   4   1  15   78.21    2.61
  -4  -1 -16   30.14    1.25
  -4  -1 -16   28.49    1.36
   4   1  16   28.20    1.09
   4   1  16   31.34    1.48
  -4  -1 -17  160.40    4.82
  -4  -1 -17  167.70    4.97
   4   1  17  160.50    4.86
   4   1  17  158.90    4.66
  -4  -1 -18   14.31    1.10
  -4  -1 -18   16.91    1.26
   4   1  18   18.75    1.08
   4   1  18   16.19    1.50
  -4  -2   7 1130.00   32.90
  -4  -2   7 1134.00   33.04
   4   2  -7 1116.00   32.86
   4   2  -7 1098.00   32.35
  -4  -2   6   58.78    1.76
  -4  -2   6   56.57    1.68
   4   2  -6   57.35    1.71
   4   2  -6   59.39    1.79
  -4  -2   5 1379.00   39.59
  -4  -2   5 1445.00   41.53
   4   2  -5 1481.00   42.54
   4   2  -5 1381.00   39.69
  -4  -2   4   65.01    1.91
  -4  -2   4   67.56    1.99
   4   2  -4   65.17    1.92
   4   2  -4   66.71    1.98
  -4  -2   3  524.70   15.06
  -4  -2   3  538.90   15.46
   4   2  -3  545.20   15.65
   4   2  -3  526.30   15.09
  -4  -2   2   61.23    1.81
  -4  -2   2   56.11    1.66
   4   2  -2   60.09    1.80
   4   2  -2   58.88    1.74
  -4  -2   1  938.40   26.88
  -4  -2   1  895.40   25.63
   4   2  -1  881.20   25.26
   4   2   0   20.65    0.71
   4   2   0   20.60    0.66
   4   2   1 1908.00   54.59
  -4  -2  -2   75.67    2.23
  -4  -2  -2   78.87    2.33
   4   2   2   79.65    2.33
[truncated: 415,368 more chars]
