# Supplementary material for: Tri-μ-chlorido-bis­[(η5-penta­methyl­cyclo­penta­dien­yl)rhodium(III)] hexa­fluorido­phosphate from synchrotron radiation
Source: Acta Crystallogr Sect E Struct Rep Online. 2013 Dec 11;70(Pt 1):m14–5. doi: 10.1107/S1600536813032480 (PMC4029212; doi:10.1107/S1600536813032480)
Supplement: Supplementary file 2 [file e-70-00m14-Isup2.hkl]

#
# h,k,l, Fc-squared, Fo-squared, sigma(Fo-squared), status flag
#
data_I
_shelx_title ' P1bar in P-1'
_shelx_refln_list_code          4
_shelx_F_calc_maximum      131.73
_exptl_crystal_F_000       720.00
_reflns_d_resolution_high  0.8409

loop_
 _space_group_symop_operation_xyz
 'x, y, z'
 '-x, -y, -z'

_cell_length_a     8.0970
_cell_length_b    12.6040
_cell_length_c    14.4410
_cell_angle_alpha  64.276
_cell_angle_beta   82.421
_cell_angle_gamma  86.696

_shelx_F_squared_multiplier     1.000

loop_
 _refln_index_h
 _refln_index_k
 _refln_index_l
 _refln_F_squared_calc
 _refln_F_squared_meas
 _refln_F_squared_sigma
 _refln_observed_status
   1   0   0       1157.58       1268.87        21.04 o
   4   0   0        209.83        221.99         4.62 o
   5   0   0       6693.01       6759.36       132.04 o
   6   0   0        182.75        173.23         8.92 o
   7   0   0        233.87        265.12         5.01 o
   8   0   0        978.93        985.45        14.64 o
   9   0   0        377.19        413.53        13.14 o
  -9   1   0         22.76         29.53         2.49 o
  -8   1   0        638.97        663.44        11.34 o
  -7   1   0         14.76         26.14         1.97 o
  -6   1   0       1037.42       1041.02        18.90 o
  -5   1   0       4213.77       4162.80        59.75 o
  -4   1   0        567.28        588.70        13.78 o
  -3   1   0       5418.23       5390.86       154.44 o
  -2   1   0       2176.83       2204.60        31.69 o
  -1   1   0       1031.67       1035.24        14.93 o
   3   1   0       2368.37       2203.26        31.64 o
   4   1   0        530.40        575.99         8.50 o
   5   1   0         65.33         94.52         1.88 o
   6   1   0       1878.81       1828.99        26.44 o
   7   1   0        159.77        154.73         3.05 o
   8   1   0       4917.30       4607.84        66.24 o
   9   1   0        570.46        599.28        11.85 o
  -9   2   0         95.91        115.81         7.15 o
  -8   2   0       5073.03       4899.15        80.01 o
  -7   2   0       1216.24       1247.96        18.33 o
  -6   2   0       4500.74       4255.60        86.40 o
  -5   2   0        524.14        578.82        13.46 o
  -4   2   0       1122.11       1171.08        16.04 o
  -2   2   0       2568.16       2317.75        43.20 o
  -1   2   0       1972.11       1755.63        25.30 o
   0   2   0         68.68        113.22         1.85 o
   1   2   0        192.82        230.71         3.47 o
   3   2   0       8631.18       8506.84       243.56 o
   4   2   0        144.41        152.03         3.56 o
   5   2   0       1261.01       1368.46        19.80 o
   6   2   0         11.56         21.20         1.65 o
   7   2   0        170.35        187.27         5.06 o
   8   2   0       4587.32       4338.96       106.61 o
   9   2   0       1173.64       1257.64        18.53 o
  -9   3   0         99.55         96.92         3.72 o
  -8   3   0       3212.34       3214.76        46.37 o
  -7   3   0       1668.01       1627.33        25.86 o
  -6   3   0       1650.51       1602.07        37.96 o
  -5   3   0       3200.54       3249.91        55.43 o
  -4   3   0       1106.72       1182.09        17.26 o
  -3   3   0       4909.86       4825.41        69.21 o
  -2   3   0       2832.92       2456.45        40.22 o
  -1   3   0        312.01        329.47         4.99 o
   1   3   0          2.75          5.01         1.70 o
   2   3   0        436.15        401.84         5.94 o
   3   3   0       4910.75       4709.15        67.44 o
   4   3   0        316.41        358.92         5.39 o
   5   3   0       4859.37       4698.68       112.36 o
   6   3   0        105.89        119.99         2.38 o
   7   3   0         11.02         13.69         1.99 o
   8   3   0        822.29        837.49        24.68 o
   9   3   0        344.07        412.10         6.72 o
  -9   4   0        428.24        439.76         7.22 o
  -8   4   0        842.06        849.43        12.77 o
  -7   4   0       2740.35       2770.41        40.06 o
  -6   4   0       4356.75       4415.26        63.54 o
  -5   4   0       4055.71       3934.45        56.59 o
  -4   4   0        712.14        752.61        11.17 o
  -3   4   0         47.27         65.01         1.60 o
  -2   4   0       5973.15       5916.14        84.81 o
  -1   4   0        263.87        262.85         4.12 o
   2   4   0        724.93        830.99        12.10 o
   3   4   0       1096.72       1218.83        20.54 o
   4   4   0       1209.69       1225.16        25.05 o
   5   4   0       6508.50       6445.06        92.31 o
   6   4   0       4431.67       4425.39        63.52 o
   7   4   0       1929.15       1921.93        27.87 o
   8   4   0         58.84         45.80         2.41 o
   9   4   0        173.33        209.44         3.79 o
  -8   5   0         44.91         55.90         2.41 o
  -7   5   0       1224.59       1257.92        18.56 o
  -6   5   0       1272.74       1213.09        15.99 o
  -5   5   0       5820.52       5637.07       162.03 o
  -4   5   0        168.64        192.05         6.86 o
  -3   5   0       5236.74       5229.95        75.08 o
  -2   5   0       1192.46       1197.41        17.46 o
  -1   5   0        174.95        196.66         3.28 o
   2   5   0        149.74        184.63         5.63 o
   3   5   0       2050.69       1854.21        37.24 o
   4   5   0        118.78        136.56         5.75 o
   5   5   0        158.32        179.36         3.10 o
   6   5   0        333.10        368.35         6.19 o
   7   5   0        766.77        726.24        10.97 o
   8   5   0       2309.32       2330.12        56.59 o
  -8   6   0       1657.41       1639.75        23.99 o
  -7   6   0        417.34        452.30         6.45 o
  -6   6   0          0.65          3.28         1.70 o
  -5   6   0        468.84        524.41         8.14 o
  -4   6   0        154.85        174.87         3.36 o
  -3   6   0       9396.68       9941.66       142.38 o
  -2   6   0      11770.74      13033.01       373.08 o
  -1   6   0          9.97         12.03         1.17 o
   0   6   0        133.93        166.54         3.63 o
   1   6   0      14664.22      14116.64       404.04 o
   2   6   0       1178.09       1218.49        20.32 o
   4   6   0        750.50        789.77        11.61 o
   5   6   0       1778.12       1711.57        24.80 o
   6   6   0        892.17        778.39        11.64 o
   7   6   0       1757.73       1693.04        42.69 o
   8   6   0       2359.89       2461.22        35.62 o
  -8   7   0        809.97        884.20        13.34 o
  -7   7   0       1565.61       1545.20        20.22 o
  -6   7   0         13.07         18.44         2.00 o
  -5   7   0       1646.42       1649.18        24.11 o
  -4   7   0        348.85        386.30         6.23 o
  -3   7   0       4294.69       4373.08        70.97 o
  -2   7   0      10374.95      10821.03       219.09 o
  -1   7   0          9.01          9.21         1.96 o
   0   7   0        568.64        537.60         8.78 o
   1   7   0        348.58        462.85         7.05 o
   2   7   0        178.06        231.16         3.82 o
   3   7   0       5737.49       5657.07        81.40 o
   4   7   0       1683.16       1701.26        24.66 o
   5   7   0       2082.75       2046.05        29.67 o
   6   7   0       1501.26       1460.98        25.43 o
   7   7   0          9.40          7.62         2.35 o
   8   7   0        656.35        656.97        10.09 o
  -7   8   0        848.20        886.09        13.32 o
  -6   8   0        128.19        164.93         4.70 o
  -5   8   0       8234.14       7972.99       114.33 o
  -4   8   0       1546.00       1580.80        23.14 o
  -3   8   0        593.22        600.45        12.07 o
  -2   8   0       3413.39       3513.58        50.69 o
  -1   8   0          8.87         17.21         1.50 o
   0   8   0      11972.27      11614.22       166.27 o
   1   8   0        168.27        226.04         5.17 o
   2   8   0         26.69         33.84         2.28 o
   3   8   0        659.77        624.50         9.98 o
   4   8   0          3.67          3.48         1.74 o
   5   8   0       1089.64       1080.06        22.98 o
   6   8   0       1418.36       1587.83        41.60 o
   7   8   0         96.31         86.59         2.94 o
  -7   9   0        114.19        138.70         3.40 o
  -6   9   0          5.42          7.90         2.12 o
  -5   9   0       5751.64       5692.70        81.81 o
  -4   9   0        723.20        827.01        13.62 o
  -3   9   0       1307.95       1395.85        20.53 o
  -2   9   0        405.36        438.37         7.11 o
  -1   9   0        534.50        547.41         8.48 o
   0   9   0       2852.58       2832.56        40.94 o
   1   9   0       2542.23       2489.85        36.06 o
   2   9   0          5.93         16.39         1.83 o
   3   9   0        354.39        394.89         6.33 o
   4   9   0        778.28        778.45        11.92 o
   5   9   0        675.14        672.30        14.31 o
   6   9   0       1725.50       1731.36        25.26 o
   7   9   0         30.23         31.61         2.71 o
  -6  10   0        521.56        577.09         9.06 o
  -5  10   0       2573.11       2523.61        36.61 o
  -4  10   0        759.00        819.36        12.35 o
  -3  10   0       6051.39       6028.40        86.60 o
  -2  10   0       3626.29       3681.33        53.10 o
  -1  10   0        198.69        223.93         5.72 o
   0  10   0        662.35        733.85        11.13 o
   1  10   0       1341.95       1334.05        26.77 o
   2  10   0          9.29         12.85         1.96 o
   3  10   0       2155.47       2144.48        31.12 o
   4  10   0        377.10        379.10         6.23 o
   5  10   0        240.16        262.01        11.58 o
   6  10   0         30.59         36.17         2.75 o
  -5  11   0         28.60         31.76         2.38 o
  -4  11   0         49.60         62.63         2.75 o
  -3  11   0       2922.80       2971.76        42.97 o
  -2  11   0       4836.98       4835.24        69.55 o
  -1  11   0         49.02         52.64         2.23 o
   0  11   0        318.63        350.30         5.88 o
   1  11   0         63.35         97.99         5.36 o
   2  11   0        331.19        366.60         7.97 o
   3  11   0       1743.24       1724.52        25.15 o
   4  11   0        558.48        560.70         8.81 o
   5  11   0       1445.45       1366.84        20.12 o
  -4  12   0        338.65        363.79         6.25 o
  -3  12   0        802.12        916.99        14.14 o
  -2  12   0       2513.01       2533.32        36.72 o
  -1  12   0        247.69        266.95         8.25 o
   0  12   0       3203.90       3156.99        45.61 o
   1  12   0       1475.16       1425.87        20.95 o
   2  12   0       1073.20       1120.95        16.64 o
   3  12   0          0.51          0.66         2.23 o
   4  12   0        742.07        745.50        11.46 o
  -2  13   0         43.88         50.26         2.52 o
  -1  13   0         55.29         73.92         6.27 o
   0  13   0       1955.68       1853.56        43.20 o
   1  13   0       1545.07       1442.09        21.43 o
   2  13   0         22.40         27.79         2.69 o
  -1 -13   1        847.96        834.84        12.77 o
   0 -13   1        419.60        435.72         8.16 o
   1 -13   1         64.42         76.60         2.93 o
  -3 -12   1         59.65         56.94         2.74 o
  -2 -12   1        254.75        278.96         7.11 o
  -1 -12   1        800.25        810.16        12.31 o
   0 -12   1        438.52        470.97         9.18 o
   1 -12   1       1521.21       1498.76        25.11 o
   2 -12   1         43.18         59.15         2.50 o
   3 -12   1         31.63         38.70         2.63 o
  -5 -11   1       3204.35       3177.91        45.90 o
  -4 -11   1       3942.78       3786.31        54.56 o
  -3 -11   1        188.32        208.29         4.12 o
  -2 -11   1         91.28         91.25         3.23 o
  -1 -11   1         38.85         40.76         4.20 o
   0 -11   1         63.52         82.72         3.22 o
   1 -11   1       4340.57       4238.45        61.03 o
   2 -11   1       1185.80       1259.57        18.61 o
   3 -11   1       1065.65       1085.80        16.14 o
   4 -11   1       2154.66       2136.14        31.08 o
   5 -11   1          0.86          2.70         2.51 o
  -6 -10   1         74.31         83.49         3.13 o
  -5 -10   1        211.26        204.05         5.97 o
  -4 -10   1       1368.73       1353.40        42.91 o
  -3 -10   1         71.66         86.37         2.63 o
  -2 -10   1       3787.31       3770.40        54.32 o
  -1 -10   1        816.62        846.47        12.73 o
   0 -10   1         83.65        102.54         2.67 o
   1 -10   1        312.99        342.67         8.08 o
   2 -10   1       2897.62       2928.82        42.36 o
   3 -10   1       2907.48       2949.86        42.66 o
   4 -10   1       3987.94       3931.28        56.65 o
   5 -10   1        139.77        175.98         3.82 o
   6 -10   1         68.29         95.45         3.09 o
  -6  -9   1         89.95        101.48         3.11 o
  -5  -9   1        155.24        177.11         5.33 o
  -4  -9   1        572.04        547.31         8.52 o
  -3  -9   1        618.50        597.39         9.19 o
  -2  -9   1       1810.56       1800.65        26.23 o
  -1  -9   1       3553.98       3492.60        50.38 o
   0  -9   1        122.40        140.97         3.07 o
   1  -9   1       1014.37       1103.54        16.35 o
   2  -9   1       1252.63       1304.22        19.22 o
   3  -9   1       1132.81       1226.30        18.10 o
   4  -9   1       8344.72       8324.33       119.38 o
   5  -9   1        737.35        801.94        12.14 o
   6  -9   1       2920.24       2909.11        42.06 o
  -7  -8   1        561.48        605.76         9.45 o
  -6  -8   1        330.41        367.60         6.89 o
  -5  -8   1       1902.76       1772.04        46.79 o
  -4  -8   1       4556.41       4105.30        87.78 o
  -3  -8   1       1231.66       1187.15        22.02 o
  -2  -8   1       2503.03       2521.59        51.60 o
  -1  -8   1       1884.13       1774.28        26.71 o
   0  -8   1       1027.04       1103.16        23.01 o
   1  -8   1       3158.71       3292.07       106.52 o
   2  -8   1          9.17         13.26         1.67 o
   3  -8   1        192.55        207.91         3.90 o
   4  -8   1        609.03        635.70         9.77 o
   5  -8   1         76.64         80.10         2.55 o
   6  -8   1       6345.52       6144.35        88.21 o
   7  -8   1       1336.31       1344.27        19.79 o
  -7  -7   1        264.09        224.32         6.37 o
  -6  -7   1         80.13         66.18         3.07 o
  -5  -7   1        706.08        718.23        16.11 o
  -4  -7   1      10187.84       9753.71       139.66 o
  -3  -7   1       2223.14       2166.17        31.27 o
  -2  -7   1       3473.53       3371.67        48.48 o
  -1  -7   1       3179.45       3334.60        52.99 o
   0  -7   1         27.78         31.97         1.51 o
   1  -7   1       9791.29       9770.47       139.98 o
   2  -7   1          1.38          7.96         1.49 o
   3  -7   1       2391.09       2465.20        35.74 o
   4  -7   1          4.96          9.21         1.68 o
   5  -7   1       1775.29       1795.24        26.18 o
   6  -7   1       4246.41       4125.05        59.37 o
   7  -7   1       2564.29       2553.98        33.09 o
   8  -7   1         24.98         29.23         2.68 o
  -8  -6   1        254.04        260.83         6.01 o
  -7  -6   1       2057.61       2009.86        29.19 o
  -6  -6   1          1.97          4.65         2.91 o
  -5  -6   1        364.69        366.86         5.79 o
  -4  -6   1       6693.62       6421.97        92.03 o
  -3  -6   1        764.58        756.47        11.12 o
  -2  -6   1       3880.48       3912.84        56.17 o
  -1  -6   1       6923.58       7028.62       100.72 o
   0  -6   1        808.43        796.81        11.76 o
   1  -6   1        256.26        285.81         4.61 o
   2  -6   1       1135.73       1142.30        16.76 o
   3  -6   1       2907.90       2897.97        41.83 o
   4  -6   1       7412.12       7377.89       105.85 o
   5  -6   1        611.25        643.50         9.84 o
   6  -6   1        123.72        124.31         3.30 o
   7  -6   1        985.24       1043.28        13.85 o
   8  -6   1        479.24        503.70         8.04 o
  -8  -5   1          3.79         13.24         2.40 o
  -7  -5   1       5816.05       5345.90        76.75 o
  -5  -5   1       3993.50       3969.10        56.98 o
  -4  -5   1        934.06        903.22        13.18 o
  -3  -5   1       1076.87       1094.43        15.89 o
  -1  -5   1       2056.95       2066.65        29.79 o
   0  -5   1       2541.94       2441.77        35.18 o
   1  -5   1        601.93        625.59         9.32 o
   2  -5   1          7.66          5.00         1.10 o
   3  -5   1        772.71        788.04        11.72 o
   4  -5   1       3490.87       3534.76        50.93 o
   5  -5   1       2681.74       2627.28        44.27 o
   6  -5   1       2923.16       3034.62        42.93 o
   7  -5   1        875.22        887.77        13.32 o
   8  -5   1         16.20         18.00         2.10 o
  -8  -4   1        106.87        109.31         4.32 o
  -7  -4   1       1983.86       1823.97        37.57 o
  -6  -4   1       2225.15       1992.16        28.79 o
  -5  -4   1         36.42         29.82         1.81 o
  -4  -4   1       3379.64       3394.32        48.71 o
  -3  -4   1        322.53        325.58         6.96 o
  -2  -4   1       1958.00       1794.17        25.83 o
   0  -4   1        189.99        189.69         3.06 o
   2  -4   1       2132.08       2091.70        30.20 o
   3  -4   1       1353.55       1393.41        20.26 o
   4  -4   1       2699.12       2726.19        58.41 o
   5  -4   1        928.50        939.37        13.92 o
   6  -4   1       4674.71       4692.65        67.49 o
   7  -4   1       5855.80       5679.05        90.97 o
   8  -4   1        179.46        196.31         3.94 o
   9  -4   1        430.48        449.86        11.27 o
  -9  -3   1       1628.38       1619.62        32.45 o
  -8  -3   1        479.25        526.55         8.25 o
  -7  -3   1         36.11         28.35         2.96 o
  -6  -3   1        103.75        147.63         3.69 o
  -5  -3   1       5671.08       5575.13        79.85 o
  -4  -3   1       2284.26       2277.19        32.74 o
  -3  -3   1       2168.62       2184.72        33.62 o
  -1  -3   1         64.61         63.46         1.22 o
   0  -3   1        170.54        185.00         2.93 o
   1  -3   1       3587.87       3129.13        44.92 o
   2  -3   1       3268.04       2915.29        41.92 o
   3  -3   1       6627.34       6340.32       181.78 o
   4  -3   1       4319.01       4112.95        59.07 o
   5  -3   1       2670.83       2688.31        37.36 o
   6  -3   1       4330.96       4412.04        63.48 o
   7  -3   1       6497.36       6352.93        91.19 o
   8  -3   1        323.46        346.95        12.49 o
   9  -3   1         14.49         14.86         2.33 o
  -9  -2   1       1485.38       1474.53        21.63 o
  -8  -2   1        955.08        945.70        17.88 o
  -7  -2   1       2932.33       2505.76        85.51 o
  -6  -2   1       1897.17       1821.51        39.05 o
  -5  -2   1       1006.86       1026.10        14.92 o
  -4  -2   1       6815.00       6666.61       114.96 o
  -2  -2   1        336.53        357.55         5.28 o
  -1  -2   1       1254.74       1258.95        18.14 o
   0  -2   1          2.03          7.81         0.54 o
   1  -2   1       8488.73       7961.34       227.78 o
   2  -2   1       1376.31       1298.41        18.79 o
   3  -2   1      12572.77      11233.85       792.45 o
   4  -2   1       4999.65       4949.92        63.47 o
   5  -2   1       3432.81       3794.52        56.92 o
   6  -2   1       1473.47       1544.05        24.58 o
   7  -2   1       3519.61       3545.22        51.10 o
   8  -2   1        319.22        392.04         6.35 o
   9  -2   1       2098.37       2048.33        29.76 o
  -9  -1   1        673.74        753.92        11.45 o
  -8  -1   1        774.60        794.80        11.99 o
  -7  -1   1       5099.59       4690.32       124.21 o
  -6  -1   1       1474.26       1436.62        20.85 o
  -5  -1   1        430.20        479.05         7.16 o
  -4  -1   1       1088.12       1344.20        19.40 o
  -3  -1   1       3054.93       3035.03        43.50 o
  -2  -1   1         50.97         63.15         2.22 o
   0  -1   1        329.69        276.90         4.08 o
   1  -1   1       1825.86       1762.02        35.75 o
   2  -1   1       3585.44       3471.96        70.42 o
   5  -1   1       1180.00       1231.79        17.92 o
   6  -1   1        312.88        336.26         7.40 o
   7  -1   1        157.52        171.73         3.35 o
   8  -1   1        111.97        118.48         3.98 o
   9  -1   1        793.93        788.26        11.92 o
  -9   0   1        263.19        253.76         4.59 o
  -8   0   1        226.91        262.32         6.65 o
  -7   0   1       4437.77       4050.92        82.59 o
  -6   0   1       4769.19       4454.41        63.93 o
  -5   0   1       2469.58       2452.18        38.84 o
  -4   0   1       2070.21       2181.44        32.08 o
  -3   0   1         48.60         99.74         1.53 o
   3   0   1        447.82        523.56        15.28 o
   4   0   1       1232.72       1225.45        25.12 o
   5   0   1       5146.70       5161.11        97.39 o
   6   0   1       3094.68       3090.00        54.10 o
   7   0   1       3589.36       3460.00        49.81 o
   8   0   1        630.27        618.85         9.48 o
   9   0   1        283.48        301.63         5.35 o
  -9   1   1       1766.41       1778.45        25.95 o
  -8   1   1        517.49        516.34         8.11 o
  -7   1   1        220.42        233.26         5.73 o
  -6   1   1       1319.44       1328.95        27.45 o
  -5   1   1          0.70          4.18         1.02 o
  -3   1   1         17.31         16.97         0.79 o
   0   1   1        108.43         94.19         1.43 o
   2   1   1       2583.34       2735.49        45.28 o
   3   1   1       1105.48       1286.54        18.57 o
   4   1   1        360.03        463.88         6.92 o
   5   1   1       2324.48       2258.49        32.53 o
   6   1   1        608.13        588.34         9.19 o
   7   1   1       2973.22       2836.11        57.83 o
   8   1   1        527.70        517.33         8.03 o
   9   1   1        523.26        554.36        14.69 o
  -9   2   1       2215.64       2152.42        39.47 o
  -8   2   1        372.44        383.08         6.38 o
  -7   2   1       2577.13       2540.25        36.74 o
  -6   2   1        295.04        294.44         4.76 o
  -5   2   1       2571.14       2530.76        39.29 o
  -4   2   1       8589.64       8572.21       173.68 o
  -3   2   1       1530.34       1486.60        21.49 o
  -2   2   1       1564.34       1509.44        21.77 o
   0   2   1        149.12        174.35         2.68 o
   3   2   1       1533.43       1582.60        22.79 o
   4   2   1      13978.34      14065.04       402.42 o
   5   2   1        145.78        192.15         4.16 o
   6   2   1        501.95        526.53         7.92 o
   7   2   1       2814.22       2649.92        48.60 o
   8   2   1        302.80        351.51        13.12 o
   9   2   1       1804.32       1639.58        23.95 o
  -9   3   1        462.86        475.69         7.67 o
  -8   3   1        299.36        306.65         5.29 o
  -7   3   1       8402.06       8061.22       115.56 o
  -5   3   1        967.23        988.89        16.11 o
  -4   3   1       5695.32       5500.39        78.84 o
  -3   3   1       1596.79       1516.89        22.34 o
  -2   3   1        716.05        601.67         8.86 o
   0   3   1        287.20        302.60         4.57 o
   1   3   1        535.42        523.44        12.80 o
   2   3   1         59.41         52.18         3.39 o
   3   3   1       3101.87       3388.59        48.58 o
   5   3   1       6975.14       7122.37       101.96 o
   6   3   1        900.05        847.47        20.32 o
   7   3   1        426.10        426.02        21.08 o
   8   3   1        690.30        738.34         9.96 o
   9   3   1       1409.25       1312.98        19.28 o
  -9   4   1         19.90         20.49         2.47 o
  -8   4   1         32.65         34.05         2.95 o
  -7   4   1       5440.43       5345.36        76.79 o
  -6   4   1       5737.47       5580.09        80.18 o
  -5   4   1          1.58          3.06         1.60 o
  -4   4   1       2156.80       2177.66        31.47 o
  -3   4   1         17.48         14.54         1.03 o
  -2   4   1       5163.13       5255.96       150.75 o
  -1   4   1        299.89        390.54         5.89 o
   0   4   1        227.35        234.58         4.37 o
   2   4   1       6005.45       6405.93       183.41 o
   3   4   1        341.79        390.47         8.83 o
   4   4   1       9065.11       8924.86       180.60 o
   5   4   1       2344.08       2397.38        41.56 o
   7   4   1        385.64        482.42        10.63 o
   8   4   1         83.73        116.58         2.95 o
   9   4   1        286.85        272.94         4.49 o
  -8   5   1          4.24          1.91         2.16 o
  -7   5   1       2282.89       2251.87        32.68 o
  -6   5   1       4534.70       4397.89        56.59 o
  -5   5   1        702.75        733.26        11.04 o
  -4   5   1       5641.77       5699.78        81.77 o
  -3   5   1       2043.73       2114.39        30.57 o
  -2   5   1        897.05        886.19        13.02 o
   0   5   1       1580.33       1566.89        22.68 o
   1   5   1       6519.96       6520.19       186.80 o
   3   5   1         33.56         40.23         1.21 o
   4   5   1        424.20        475.84         7.12 o
   5   5   1       3172.38       3047.01        43.77 o
   6   5   1       7106.27       7187.39       145.68 o
   7   5   1       2116.01       2068.43        29.94 o
   8   5   1         72.81         86.67         9.47 o
   9   5   1        110.08        114.69         3.11 o
  -8   6   1        272.54        296.86         5.35 o
  -7   6   1          1.90          6.04         1.72 o
  -6   6   1        349.67        369.24         6.05 o
  -5   6   1         78.02        109.58         3.55 o
  -4   6   1       6172.58       6132.44       119.49 o
  -3   6   1       7746.00       8091.60       115.92 o
  -2   6   1       4841.81       4912.16        70.53 o
  -1   6   1       5066.34       4980.79        71.49 o
   0   6   1        261.86        305.93         4.79 o
   1   6   1       6344.02       6365.15       100.34 o
   2   6   1      11360.19      11072.16       316.76 o
   3   6   1        218.34        251.09         3.98 o
   4   6   1       2879.64       2845.74        40.92 o
   5   6   1        838.50        846.19        17.62 o
   6   6   1         12.35         18.49         1.80 o
   7   6   1       1630.72       1715.17        24.94 o
   8   6   1        139.82        126.35         4.15 o
  -8   7   1         82.06        109.53         3.15 o
  -7   7   1       1827.01       1798.04        23.44 o
  -6   7   1       2755.28       2765.55        40.02 o
  -5   7   1        106.55        135.83         3.04 o
  -4   7   1        375.45        418.40         6.69 o
  -2   7   1       6997.06       7074.23       101.44 o
   0   7   1       1074.74       1133.10        16.58 o
   1   7   1        106.50        125.18         2.42 o
   2   7   1       5439.71       5480.44        78.56 o
   3   7   1       1129.40       1174.22        24.58 o
   4   7   1       7120.70       6765.83        96.95 o
   5   7   1       1010.13       1029.14        21.40 o
   6   7   1        218.88        240.54         6.31 o
   7   7   1         50.73         36.90         3.69 o
   8   7   1          1.09         -0.02         2.51 o
  -7   8   1        668.13        722.46        11.03 o
  -6   8   1       6025.94       5831.41        91.69 o
  -5   8   1        247.56        282.29         4.92 o
  -4   8   1        160.44        198.54         6.28 o
  -3   8   1         15.45         17.20         1.66 o
  -2   8   1        655.79        684.51        10.42 o
  -1   8   1       6584.64       6685.75        95.91 o
   0   8   1        345.51        368.28         5.82 o
   1   8   1       2961.82       2863.16        41.26 o
   2   8   1       2475.94       2605.78        37.57 o
   3   8   1        221.84        249.49         4.15 o
   4   8   1       4167.61       4069.12        58.51 o
   5   8   1       5833.02       5683.70       108.79 o
   6   8   1         69.85         84.63         2.84 o
   7   8   1        968.10       1050.28        15.58 o
  -7   9   1         30.57         40.63         2.49 o
  -6   9   1       3538.74       3499.05        50.48 o
  -5   9   1        771.95        826.96        12.49 o
  -4   9   1       5631.19       5623.39        80.82 o
  -3   9   1        119.74        157.31         4.82 o
  -2   9   1         49.05         59.35         2.46 o
  -1   9   1       1410.47       1465.49        21.47 o
   0   9   1        309.94        352.51         5.74 o
   1   9   1       6536.72       6406.79        91.94 o
   2   9   1        735.24        758.28        11.39 o
   3   9   1       1121.14       1143.79        16.86 o
   4   9   1       1158.15       1144.40        22.98 o
   5   9   1        751.31        835.06        13.55 o
   6   9   1          8.92         17.40         2.32 o
   7   9   1       2282.80       2282.89        33.10 o
  -6  10   1        697.41        740.63        11.34 o
  -5  10   1        341.13        372.01         6.20 o
  -4  10   1       1630.91       1727.91        35.75 o
  -3  10   1       2048.61       2133.94        31.02 o
  -2  10   1        789.79        888.06        13.34 o
  -1  10   1        857.25        894.17        13.37 o
   0  10   1         83.10         74.72         2.40 o
   1  10   1       1511.67       1538.67        22.50 o
   2  10   1       3361.36       3357.89        48.43 o
   3  10   1         79.49         95.43         2.53 o
   4  10   1        816.90        832.83        12.52 o
   5  10   1          2.31         -1.62         2.19 o
   6  10   1         48.72         50.79         2.80 o
  -5  11   1        483.54        526.37         8.39 o
  -4  11   1       2220.67       2185.25        31.78 o
  -3  11   1       1140.28       1201.14        17.78 o
  -2  11   1        937.70        984.97        14.71 o
  -1  11   1       5905.06       5983.97        85.96 o
   0  11   1       1234.49       1263.46        19.15 o
   1  11   1        132.09        142.08         6.68 o
   2  11   1       1999.45       2017.04        29.31 o
   3  11   1         75.81         94.32         2.65 o
   4  11   1       4249.03       4030.72        58.01 o
   5  11   1        976.04        974.41        14.59 o
  -4  12   1        119.12        143.08         3.96 o
  -3  12   1        232.34        263.64         7.74 o
  -2  12   1         25.66         39.25         3.44 o
  -1  12   1       4310.15       4315.96        62.16 o
   0  12   1       2754.73       2709.75        39.20 o
   1  12   1       2050.77       2049.02        29.81 o
   2  12   1         55.71         60.13         2.44 o
   3  12   1        748.38        792.44        12.56 o
   4  12   1       1755.08       1701.71        24.85 o
  -3  13   1        710.18        741.85        11.51 o
  -2  13   1         90.77         98.89         3.14 o
  -1  13   1       1155.19       1193.06        17.70 o
   0  13   1        773.16        797.42        12.05 o
   1  13   1       3159.91       3010.81        43.49 o
   2  13   1       4153.96       3962.80        57.06 o
   3  13   1        189.70        233.55         5.26 o
  -2 -12   2          6.73         13.50         2.81 o
  -1 -12   2       1122.00       1088.21        21.28 o
   0 -12   2        986.85        947.26        14.24 o
   1 -12   2          2.97          6.20         2.32 o
   2 -12   2         40.85         56.06         3.22 o
   3 -12   2        181.73        215.69         4.72 o
  -4 -11   2        309.91        324.48         6.59 o
  -3 -11   2       1936.71       1847.49        26.96 o
  -2 -11   2         10.74         19.27         2.43 o
  -1 -11   2          3.77          6.25         2.38 o
   0 -11   2        395.32        416.96         7.26 o
   1 -11   2         10.29         10.35         2.19 o
   2 -11   2       3303.08       3185.41        46.00 o
   3 -11   2       1853.50       1904.36        27.76 o
   4 -11   2        239.75        257.38         4.80 o
  -5 -10   2        243.40        263.25        10.98 o
  -4 -10   2        588.71        601.18         9.37 o
  -3 -10   2       2820.73       2672.81        54.78 o
  -2 -10   2        124.33        140.19         3.33 o
  -1 -10   2       1096.93       1080.92        17.98 o
   0 -10   2       1672.92       1749.55        25.56 o
   1 -10   2          4.74          8.33         2.11 o
   2 -10   2       3121.22       3087.43        44.64 o
   3 -10   2       5763.73       5631.79        80.94 o
   4 -10   2        145.88        172.77         3.71 o
   5 -10   2        515.69        564.64         9.71 o
  -6  -9   2        604.99        617.01         9.66 o
  -5  -9   2         86.54         81.41         3.36 o
  -4  -9   2        205.61        179.96         3.99 o
  -3  -9   2        871.97        803.66        16.81 o
  -2  -9   2        480.77        518.11         8.14 o
  -1  -9   2       5722.69       5431.04        78.03 o
   0  -9   2       5375.22       5333.42        76.69 o
   1  -9   2         26.84         46.79         2.87 o
   2  -9   2        919.26        968.60        14.48 o
   3  -9   2       1919.63       1941.78        28.27 o
   4  -9   2        503.88        581.05        11.31 o
   5  -9   2       3314.20       3353.29        48.43 o
   6  -9   2          0.59          2.90         2.23 o
  -7  -8   2         17.91         13.89         2.73 o
  -6  -8   2        309.05        333.93         5.82 o
  -5  -8   2        851.84        813.97        13.51 o
  -4  -8   2          5.03          7.11         1.96 o
  -3  -8   2       1815.14       1694.10        25.64 o
  -2  -8   2         10.36         17.62         1.84 o
  -1  -8   2       1720.91       1681.07        42.45 o
   0  -8   2      10540.65      10252.47       146.87 o
   1  -8   2        250.87        276.85         5.16 o
   2  -8   2       2141.31       2223.12        32.29 o
   3  -8   2       4665.81       4607.78        66.33 o
   4  -8   2        845.19        899.33        13.45 o
   5  -8   2       5845.24       5811.44        83.50 o
   6  -8   2        269.44        305.93         5.28 o
   7  -8   2        444.69        477.90         7.67 o
  -7  -7   2         21.88         26.98         2.72 o
  -6  -7   2        539.77        563.82         8.74 o
  -5  -7   2       1257.75       1297.97        97.31 o
  -4  -7   2       1744.60       1565.23        22.79 o
  -3  -7   2       4275.02       4115.14        59.12 o
  -2  -7   2        557.79        549.47         8.30 o
  -1  -7   2       3370.92       3436.10        49.44 o
   0  -7   2        867.57        867.58        12.84 o
   1  -7   2        685.37        748.92        11.19 o
   2  -7   2       3919.01       3849.81        55.48 o
   3  -7   2       1622.67       1697.02        24.79 o
   4  -7   2         51.06         54.77         2.23 o
   5  -7   2        906.55        921.12        13.78 o
   6  -7   2       1143.14       1182.14        17.49 o
   7  -7   2       1642.60       1640.01        21.43 o
  -8  -6   2       1717.74       1676.52        50.54 o
  -7  -6   2        260.90        224.98         6.06 o
  -6  -6   2        787.68        653.62        14.10 o
  -5  -6   2       2111.65       1865.25        27.08 o
  -4  -6   2          0.39          1.27         1.34 o
  -3  -6   2      17353.11      17212.16       284.33 o
  -2  -6   2       1653.88       1609.38        23.31 o
  -1  -6   2       6104.08       6238.49        89.44 o
   0  -6   2       2696.86       2992.02        43.09 o
   1  -6   2       1692.25       1726.60        25.06 o
   2  -6   2       6418.95       6285.59        90.18 o
   3  -6   2        870.01        880.03        20.27 o
   4  -6   2        761.37        781.33        11.78 o
   5  -6   2        192.41        223.72         4.05 o
   6  -6   2          0.17          4.47         1.79 o
   7  -6   2        330.90        370.62         5.47 o
   8  -6   2       2413.42       2409.44        34.95 o
  -8  -5   2       2572.81       2704.34        39.13 o
  -7  -5   2          0.40          1.04         2.24 o
  -5  -5   2         19.92         23.10         2.08 o
  -4  -5   2        317.37        344.40         5.32 o
  -3  -5   2       2261.39       2217.79        31.93 o
  -2  -5   2       3448.10       3645.44        52.35 o
  -1  -5   2       1898.18       1841.83        26.61 o
   1  -5   2        383.59        416.42         6.38 o
   2  -5   2        799.14        821.90        12.18 o
   3  -5   2       5334.11       5246.89        75.34 o
   4  -5   2        915.06        920.85        13.70 o
   5  -5   2       3991.12       4067.07        64.75 o
   6  -5   2        270.14        289.63         4.89 o
   7  -5   2        518.72        570.27         8.86 o
   8  -5   2        729.77        787.47        11.90 o
  -8  -4   2        811.22        814.86        15.11 o
  -7  -4   2       1227.87       1148.79        22.56 o
  -6  -4   2       6562.70       5807.61       117.88 o
  -5  -4   2       1534.61       1502.38        23.83 o
  -4  -4   2       3003.82       3008.45        44.26 o
  -3  -4   2         12.55         54.51         1.29 o
  -2  -4   2         14.69         37.26         1.08 o
   1  -4   2       4634.49       4295.63        61.66 o
   2  -4   2       1112.40       1154.73        16.85 o
   3  -4   2         23.14         44.20         1.53 o
   4  -4   2       1811.80       1736.49        25.21 o
   5  -4   2       3222.08       3129.55        45.16 o
   6  -4   2       2360.65       2435.06        35.25 o
   7  -4   2       2517.37       2544.86        36.84 o
   8  -4   2        251.07        255.55         4.62 o
   9  -4   2          5.04          9.65         2.44 o
  -8  -3   2        215.72        249.34         4.57 o
  -7  -3   2        101.64         87.61         2.72 o
  -6  -3   2        554.34        543.92        10.47 o
  -5  -3   2       1974.28       1905.08        33.52 o
  -4  -3   2        878.91        891.46        12.95 o
  -3  -3   2       4613.91       4594.38        65.82 o
  -2  -3   2        636.36        722.03        14.10 o
  -1  -3   2       2551.30       2749.22        84.77 o
   1  -3   2       2131.19       2082.73        30.01 o
   2  -3   2      12525.99      12303.22       352.07 o
   3  -3   2       1048.40       1080.25        15.76 o
   4  -3   2        983.95        995.97        14.62 o
   5  -3   2       1317.81       1428.47        47.92 o
   6  -3   2        359.00        376.79         6.08 o
   7  -3   2       1316.17       1276.33        23.21 o
   8  -3   2       2820.10       2801.70        40.50 o
   9  -3   2         65.80         87.41         4.54 o
  -9  -2   2        756.82        875.89        13.21 o
  -8  -2   2       1704.97       1613.47        32.88 o
  -7  -2   2          6.94          5.74         2.44 o
  -6  -2   2        485.32        498.21         9.35 o
  -5  -2   2         45.10         63.45         2.46 o
  -4  -2   2        405.77        434.99         6.74 o
  -3  -2   2       6211.55       6322.21       104.56 o
  -1  -2   2       1304.03       1304.00        26.71 o
   0  -2   2        973.85        806.83        11.72 o
   1  -2   2       3864.68       4576.30       131.14 o
   4  -2   2       6329.26       6264.80        80.29 o
   5  -2   2        227.29        209.44         3.62 o
   6  -2   2       2362.91       2338.38        33.84 o
   7  -2   2       1203.23       1295.32        19.01 o
   8  -2   2       4313.83       4096.37        58.96 o
   9  -2   2         73.38        113.25         3.82 o
  -9  -1   2        132.63        148.22         6.09 o
  -8  -1   2       2058.68       2082.88        30.25 o
  -7  -1   2          6.38          5.90         2.95 o
  -6  -1   2       3971.16       3889.55        55.86 o
  -5  -1   2       1241.00       1193.93        17.30 o
  -4  -1   2        112.54        150.67         2.46 o
  -3  -1   2       1690.18       1648.43        23.72 o
   0  -1   2       2072.32       1786.67        29.64 o
   1  -1   2        665.29        613.33        12.69 o
   3  -1   2       5667.72       5301.80       123.84 o
   4  -1   2        656.68        748.64        17.54 o
   5  -1   2       4497.99       4463.67        64.07 o
   6  -1   2        308.66        364.02         8.13 o
   7  -1   2         71.39         68.02         2.48 o
   8  -1   2        891.71        950.29        14.12 o
   9  -1   2        791.91        794.87        11.97 o
  -9   0   2        103.46        154.61         3.56 o
  -8   0   2        665.25        654.07        10.02 o
  -7   0   2        972.87        907.45        26.54 o
  -6   0   2       2708.17       2658.69        38.29 o
  -5   0   2      15781.46      15141.29       433.23 o
  -4   0   2        301.01        304.00         4.59 o
  -3   0   2        297.77        273.56         3.67 o
   1   0   2         74.90         82.29         4.90 o
   2   0   2         47.73         87.56         2.40 o
   3   0   2       8651.56       8683.76       248.57 o
   4   0   2       6068.10       6233.20       106.12 o
   5   0   2       8636.06       8663.02       143.14 o
   6   0   2        133.96        156.73         3.89 o
   7   0   2          9.12         10.56         1.73 o
   8   0   2       1334.53       1428.79        20.89 o
   9   0   2         98.48         89.25         2.71 o
  -9   1   2         40.87         48.34         3.54 o
  -8   1   2        292.12        242.84         4.41 o
  -7   1   2       1000.43        855.44        13.94 o
  -6   1   2       1061.83       1047.74        15.33 o
  -5   1   2       9583.34       9679.21       196.02 o
  -4   1   2       4500.38       4596.79        65.91 o
  -2   1   2        205.34        240.60         4.53 o
  -1   1   2       1650.44       1582.69        45.56 o
   2   1   2        781.87        907.64        13.15 o
   3   1   2       3446.65       3572.50        51.23 o
   4   1   2       2269.20       2491.92        35.83 o
   5   1   2        227.89        219.72         3.96 o
   6   1   2       2386.99       2345.26        47.75 o
   7   1   2       2556.47       2515.15        36.32 o
   8   1   2       4632.86       4428.62        64.37 o
   9   1   2        334.69        317.77         6.22 o
  -9   2   2        176.84        214.52         4.31 o
  -8   2   2       3448.01       3319.28        47.92 o
  -7   2   2        301.32        273.94         5.85 o
  -6   2   2       1139.41       1189.28        17.38 o
  -5   2   2       2795.01       2787.63        40.12 o
  -4   2   2        631.23        662.92         9.77 o
  -2   2   2       2548.54       2474.66        50.04 o
  -1   2   2       1319.76       1300.57        26.50 o
   0   2   2       2184.96       2628.96       130.48 o
   1   2   2        479.17        538.13         9.83 o
   2   2   2        205.96        315.49         4.73 o
   4   2   2        577.37        585.00         9.36 o
   5   2   2       6642.93       6497.54        93.04 o
   6   2   2        124.85        144.71         3.69 o
   7   2   2        558.98        549.68        10.01 o
   8   2   2       6139.73       5789.85        95.81 o
   9   2   2        859.35        859.67        12.88 o
  -9   3   2         11.25         14.28         2.15 o
  -8   3   2       2539.82       2489.64        60.93 o
  -7   3   2        757.73        747.79        11.29 o
  -6   3   2        736.15        737.27        11.02 o
  -5   3   2       1895.77       1961.88        28.37 o
  -4   3   2        463.17        447.85         6.74 o
  -2   3   2       2693.38       2239.96        32.98 o
  -1   3   2        476.19        470.40         7.16 o
   1   3   2        638.19        626.76        14.43 o
   2   3   2       1962.36       2162.85        31.07 o
   4   3   2        143.05        189.76         4.26 o
   5   3   2      10326.60       9935.78       142.16 o
   6   3   2          0.96          4.31         1.30 o
   7   3   2        108.17        112.70         2.63 o
   8   3   2       2459.91       2362.37        30.55 o
   9   3   2        151.48        184.50         7.72 o
  -9   4   2        557.51        616.62         9.63 o
  -8   4   2        382.73        372.54         8.83 o
  -7   4   2        789.09        777.79        16.60 o
  -6   4   2       4157.42       4040.39        58.16 o
  -5   4   2       4264.81       4002.69        57.55 o
  -4   4   2        931.92        976.08        14.30 o
  -3   4   2        398.80        429.57         7.29 o
  -2   4   2       7630.88       8949.14       256.16 o
  -1   4   2         39.22         55.76         1.59 o
   0   4   2       1047.12        875.12        18.03 o
   1   4   2       3392.49       4152.21       397.70 o
   2   4   2        189.92        204.55         3.22 o
   3   4   2       5202.80       5609.18       125.48 o
   4   4   2        398.50        437.85         6.56 o
   5   4   2      13101.38      12420.53       239.62 o
   6   4   2       5867.77       5696.89       115.50 o
   7   4   2       1549.79       1524.31        34.30 o
   8   4   2          4.64          8.78         2.66 o
   9   4   2         26.98         32.90         2.41 o
  -8   5   2         38.91         38.91         2.98 o
  -7   5   2        244.91        271.45         4.75 o
  -6   5   2       1007.13        998.40        13.24 o
  -5   5   2       7315.95       7111.05       118.96 o
  -4   5   2       1742.30       1791.69        25.99 o
  -3   5   2       2282.19       2222.74        32.13 o
  -2   5   2        219.50        243.06         4.36 o
  -1   5   2        635.89        682.30        10.09 o
   0   5   2       7864.55       7176.40       145.28 o
   2   5   2       4180.71       4323.28        92.78 o
   3   5   2       1102.59       1160.65        16.84 o
   4   5   2        294.34        356.99         7.70 o
   5   5   2       2886.65       2712.61        39.01 o
   6   5   2       2365.43       2396.27        34.60 o
   7   5   2        224.54        260.07         4.49 o
   8   5   2       1473.50       1694.69        26.71 o
   9   5   2        151.13        157.35         3.69 o
  -8   6   2        666.77        711.42        19.40 o
  -7   6   2        145.06        171.06         3.10 o
  -6   6   2         22.48         25.24         1.79 o
  -5   6   2       1418.54       1483.26        21.74 o
  -4   6   2        696.03        758.78        11.34 o
  -1   6   2        106.60        146.02         2.62 o
   0   6   2       1221.19       1300.82        26.71 o
   1   6   2       7832.34       7828.78       129.45 o
   2   6   2       2179.75       2302.46        33.15 o
   3   6   2       6337.24       6267.10       141.62 o
   4   6   2        107.11        137.82         2.54 o
   5   6   2        141.73        163.16         3.38 o
   6   6   2        359.00        396.53         7.02 o
   7   6   2       2255.18       2228.26        38.73 o
   8   6   2       3295.00       3354.85        48.31 o
  -8   7   2       1247.63       1277.92        18.90 o
  -7   7   2        909.59        956.80        14.01 o
  -6   7   2        209.80        263.35         6.70 o
  -5   7   2        251.33        282.86         4.89 o
  -4   7   2        150.90        185.46         7.52 o
  -3   7   2       5106.45       4941.49        71.02 o
  -1   7   2        637.92        728.59        10.85 o
   0   7   2       1601.55       1651.43        23.95 o
   1   7   2         50.65         51.34         1.48 o
   2   7   2        162.24        183.85         4.29 o
   3   7   2       5237.01       5172.70        74.15 o
   5   7   2       2721.53       2634.51        53.28 o
   6   7   2       2893.87       2898.78        41.77 o
   7   7   2         61.65         90.65         2.73 o
   8   7   2       1773.26       1931.95        54.05 o
  -7   8   2        674.42        703.94        11.19 o
  -6   8   2        819.73        871.69        13.13 o
  -5   8   2       6399.48       6416.06        92.16 o
  -4   8   2        243.58        258.61         4.54 o
  -3   8   2          3.45          4.50         1.70 o
  -2   8   2       3926.57       3677.70        74.90 o
  -1   8   2        484.89        545.21         8.30 o
   0   8   2      10741.08      10605.17       175.36 o
   1   8   2        700.24        764.99        15.08 o
   2   8   2        115.47        111.22         3.04 o
   3   8   2        319.14        335.75         7.56 o
   4   8   2          4.60         13.90         1.59 o
   5   8   2        790.68        819.03        15.87 o
   6   8   2       4493.87       4427.57        77.51 o
   7   8   2        334.15        369.25         6.12 o
   8   8   2        318.74        356.43         6.12 o
  -7   9   2          0.80         -0.03         2.31 o
  -6   9   2       1165.90       1249.75        18.47 o
  -5   9   2       5164.71       5174.18        74.41 o
  -4   9   2        295.74        348.10         5.84 o
  -3   9   2        131.99        160.92         3.86 o
  -2   9   2          2.03          9.15         2.09 o
  -1   9   2        190.38        225.16         5.14 o
   0   9   2       3601.54       3665.16        74.62 o
   1   9   2       1831.66       1770.58        38.33 o
   2   9   2        955.32        981.80        14.51 o
   3   9   2       1813.39       1791.44        28.62 o
   4   9   2         56.79         77.72         2.34 o
   5   9   2        869.11        870.47        12.98 o
   6   9   2       5135.36       5106.69        73.33 o
   7   9   2          3.96          1.81         3.60 o
  -6  10   2          4.00          9.69         2.29 o
  -5  10   2       3989.48       3916.85        56.47 o
  -4  10   2        704.15        766.18        11.63 o
  -3  10   2       1338.24       1411.42        20.76 o
  -2  10   2        768.04        887.22        13.30 o
  -1  10   2        436.87        492.59         7.74 o
   0  10   2        672.24        726.74        11.02 o
   1  10   2        329.15        377.09         6.13 o
   2  10   2        244.17        286.95        13.08 o
   3  10   2       3962.07       4067.95        58.54 o
   4  10   2        115.73        113.74         2.76 o
   5  10   2          3.21          4.37         2.11 o
   6  10   2        689.18        728.85        11.09 o
   7  10   2         67.28         92.94         3.15 o
  -5  11   2         41.18         56.39         2.71 o
  -4  11   2        263.25        304.43         5.32 o
  -3  11   2        633.03        701.39        10.72 o
  -2  11   2       5869.19       5949.22        85.46 o
  -1  11   2       1817.60       1794.55        26.18 o
   0  11   2        776.78        828.19        12.45 o
   1  11   2        386.94        448.58        12.37 o
   2  11   2         42.50         57.54         3.21 o
   3  11   2       3470.88       3346.11        48.23 o
   4  11   2         31.48         31.85         2.27 o
   5  11   2       2037.62       2017.98        29.30 o
   6  11   2         56.47         57.85         4.35 o
  -5  12   2       1224.34       1243.10        18.38 o
  -4  12   2        176.93        198.22         4.14 o
  -3  12   2        600.41        644.26        11.14 o
  -2  12   2       3357.56       3389.00        48.92 o
  -1  12   2       1191.30       1222.19        18.07 o
   0  12   2       3368.39       3361.12        48.49 o
   1  12   2       1700.62       1691.22        24.71 o
   2  12   2        706.12        751.45        11.36 o
   3  12   2        212.99        221.55         4.13 o
   4  12   2        121.72        138.88         4.19 o
   5  12   2       2780.22       2663.91        38.54 o
  -3  13   2        208.31        244.07         5.70 o
  -2  13   2        327.67        374.91         6.30 o
  -1  13   2        413.36        453.23         7.33 o
   0  13   2       2900.64       2834.72        48.31 o
   1  13   2       3108.70       2959.35        42.77 o
   2  13   2        567.73        593.66         9.22 o
   3  13   2        529.95        564.77         8.83 o
   4  13   2          1.70          3.37         2.52 o
  -1  14   2        233.18        251.22         4.72 o
   0  14   2        114.22        145.30         5.53 o
   1  14   2       1462.05       1487.92        23.51 o
  -1 -12   3        825.74        827.72        12.62 o
   0 -12   3         50.65         56.20         3.12 o
   1 -12   3        968.27       1004.86        15.11 o
  -3 -11   3          0.53          3.47         2.61 o
  -2 -11   3        106.35        132.02         3.45 o
  -1 -11   3         79.82         98.18         5.93 o
   0 -11   3         46.29         54.56         2.68 o
   1 -11   3       2267.60       2135.81        31.06 o
   2 -11   3        351.63        381.11         6.40 o
   3 -11   3        994.13        971.84        14.58 o
   4 -11   3        160.89        192.01         4.73 o
  -4 -10   3       1995.52       1989.00        28.97 o
  -3 -10   3        466.83        465.03         7.51 o
  -2 -10   3       2821.15       2710.11        39.29 o
  -1 -10   3        748.63        704.51        10.97 o
   0 -10   3        421.29        427.22         7.00 o
   1 -10   3        309.75        340.66         6.25 o
   2 -10   3        469.66        518.51         8.19 o
   3 -10   3       3418.83       3292.06        47.55 o
   4 -10   3       1458.65       1505.11        22.09 o
   5 -10   3         83.82         93.46         3.03 o
  -5  -9   3         23.98         27.21         2.61 o
  -4  -9   3          7.99          6.19         2.32 o
  -3  -9   3         19.88         23.82         2.30 o
  -2  -9   3       4334.15       4108.19        59.20 o
  -1  -9   3       4257.19       4114.04        59.27 o
   0  -9   3       1721.70       1677.81        24.53 o
   1  -9   3       3214.70       3220.92        46.54 o
   2  -9   3        597.66        614.91         9.50 o
   3  -9   3       1960.48       1993.04        29.04 o
   4  -9   3       6238.78       6034.90        86.70 o
   5  -9   3        206.88        225.69         4.39 o
   6  -9   3         82.52        113.61         3.07 o
  -6  -8   3        440.17        459.77         7.50 o
  -5  -8   3        960.50        904.10        13.56 o
  -4  -8   3       1873.57       1618.55        33.50 o
  -3  -8   3         82.63         76.37         4.50 o
  -2  -8   3       2437.88       2208.78        36.92 o
  -1  -8   3       2165.63       2104.72        30.58 o
   0  -8   3       1579.70       1545.39        22.64 o
   1  -8   3       4236.96       4228.61        60.93 o
   2  -8   3         10.99         13.07         2.00 o
   3  -8   3        129.61        149.44         3.26 o
   4  -8   3        280.17        326.34         5.47 o
   5  -8   3        263.74        280.70         5.77 o
   6  -8   3       3380.23       3252.38        46.94 o
   7  -8   3       1755.39       1676.96        24.41 o
  -7  -7   3        262.20        281.93         6.08 o
  -6  -7   3         87.15        113.10         3.13 o
  -5  -7   3        982.25        887.64        15.83 o
  -3  -7   3        369.17        349.01         7.33 o
  -2  -7   3       1327.34       1395.75        20.35 o
  -1  -7   3       4534.55       4611.42        66.25 o
   0  -7   3       1124.99       1127.92        16.58 o
   2  -7   3        454.09        483.32         9.24 o
   3  -7   3       3100.65       3215.14        46.43 o
   4  -7   3        102.92        114.36         2.83 o
   5  -7   3        841.14        870.27        13.07 o
   6  -7   3       3873.25       3713.75        58.84 o
   7  -7   3       3822.90       3681.72        47.46 o
  -7  -6   3       2306.42       2352.98        34.13 o
  -6  -6   3         88.38         83.60         3.12 o
  -5  -6   3        466.14        468.09         7.40 o
  -4  -6   3       3446.36       3268.73        50.33 o
  -3  -6   3         80.19         87.28         2.98 o
  -2  -6   3        554.47        515.02         7.78 o
  -1  -6   3       1372.82       1358.37        19.77 o
   0  -6   3          4.46          1.96         1.19 o
   1  -6   3        182.63        194.34         3.42 o
   2  -6   3       1613.23       1606.84        23.42 o
   3  -6   3       3892.89       3761.87        76.75 o
   4  -6   3       7995.10       8102.19       116.16 o
   5  -6   3         16.80         29.36         2.00 o
   6  -6   3        458.99        480.74         7.60 o
   7  -6   3       2929.76       2965.97        42.86 o
   8  -6   3        127.66        152.35         5.11 o
  -8  -5   3         80.93        116.56         5.60 o
  -7  -5   3       7659.49       7234.85       167.69 o
  -6  -5   3       1668.23       1591.71        26.92 o
  -5  -5   3       1595.91       1466.39        30.17 o
  -4  -5   3       4455.63       4190.17        60.14 o
  -3  -5   3        524.96        559.72         8.32 o
  -2  -5   3      12614.46      12590.71       360.47 o
  -1  -5   3        856.53        897.08        13.15 o
   0  -5   3        303.07        343.11         5.32 o
   1  -5   3        147.87        138.56         3.39 o
   2  -5   3       3108.51       3094.53        45.75 o
   3  -5   3       1808.22       1786.15        25.95 o
   4  -5   3       3225.91       3135.96        45.27 o
   5  -5   3       1971.66       2012.56        29.25 o
   6  -5   3       1782.47       1800.55        23.43 o
   7  -5   3        377.33        401.64         6.56 o
   8  -5   3         23.24         37.20         2.33 o
  -8  -4   3        345.46        385.73         5.81 o
  -7  -4   3       3778.92       3820.72        55.06 o
  -6  -4   3       1710.57       1598.44        27.66 o
  -5  -4   3         69.27         81.00         1.98 o
  -4  -4   3        857.90        886.33        16.07 o
  -3  -4   3         37.07         43.30         1.85 o
  -2  -4   3         30.30         36.33         1.58 o
   0  -4   3        386.04        493.15         7.37 o
   1  -4   3      15128.10      14544.19       416.13 o
   2  -4   3       5689.55       5756.33        82.58 o
   3  -4   3          0.96          2.59         1.24 o
   4  -4   3       5425.90       5475.89        83.56 o
   5  -4   3        103.55        141.98         2.96 o
   6  -4   3       3349.43       3444.00        49.65 o
   7  -4   3        541.03        558.20         8.66 o
   8  -4   3        139.08        159.58         3.50 o
  -8  -3   3         37.54         36.76         2.51 o
  -7  -3   3        721.82        671.86        16.15 o
  -6  -3   3        325.31        332.15         9.68 o
  -5  -3   3       2822.68       2699.07        38.81 o
  -4  -3   3       2492.94       2571.94        36.96 o
  -3  -3   3         82.53        120.03         2.84 o
  -2  -3   3        102.45        192.67         3.09 o
  -1  -3   3         55.25         89.93         2.17 o
   0  -3   3       1075.50       1162.53        16.87 o
   2  -3   3       7224.87       6633.17       109.75 o
   3  -3   3       7144.03       7170.45       102.74 o
   4  -3   3        570.19        541.37         8.19 o
   5  -3   3       1677.11       1796.81        28.49 o
   6  -3   3       4495.65       4555.14        65.50 o
   7  -3   3       3719.07       3594.93        51.80 o
   8  -3   3        318.12        373.84         6.17 o
   9  -3   3        104.34        128.60         3.61 o
  -8  -2   3         17.58         30.01         3.05 o
  -7  -2   3        938.43        954.37        25.96 o
  -6  -2   3       2166.93       2123.73        43.42 o
  -5  -2   3       1463.98       1460.06        21.10 o
  -4  -2   3       3990.23       3933.74        56.43 o
  -3  -2   3        817.11        858.42        12.44 o
  -2  -2   3       3395.92       3184.70        45.71 o
  -1  -2   3        927.70        909.14        18.63 o
   0  -2   3        105.55        127.01         2.08 o
   2  -2   3       9896.81       9339.83       267.22 o
   3  -2   3       6916.18       6876.98       197.04 o
   4  -2   3       4616.47       4422.27        56.78 o
   5  -2   3       1494.36       1547.60        24.47 o
   6  -2   3       1038.03       1030.76        15.22 o
   7  -2   3       1976.96       1959.56        28.47 o
   8  -2   3        823.46        858.95        12.86 o
   9  -2   3       1384.58       1371.40        32.98 o
  -9  -1   3        382.28        453.56        19.94 o
  -8  -1   3        201.78        232.31         4.35 o
  -7  -1   3       2910.68       2608.31        37.70 o
  -6  -1   3       3094.33       2905.66        41.82 o
  -5  -1   3        638.13        694.20        12.51 o
  -4  -1   3       2852.80       3248.11        71.24 o
  -3  -1   3       2665.36       2819.68        40.47 o
   0  -1   3       3552.10       3456.55        99.15 o
   1  -1   3       1000.42        901.81        14.47 o
   2  -1   3        849.30        753.54        11.00 o
   3  -1   3       8574.38       8315.18       238.10 o
   5  -1   3        501.28        561.78         8.44 o
   6  -1   3        447.31        491.19         7.58 o
   7  -1   3         98.06         94.94         2.47 o
   8  -1   3         63.74         85.17         2.56 o
   9  -1   3        796.03        734.76        17.36 o
  -9   0   3        143.05        121.98         4.11 o
  -8   0   3         54.84         66.81         2.44 o
  -7   0   3       3362.08       3155.44        45.56 o
  -6   0   3       5964.83       5625.54       105.97 o
  -5   0   3        741.80        759.58        14.67 o
  -4   0   3       3205.33       3122.62        45.96 o
  -3   0   3        238.29        310.99         5.08 o
  -2   0   3         98.31         79.59         1.27 o
   0   0   3        377.01        467.91        10.06 o
   3   0   3       7038.93       7224.92       206.85 o
   4   0   3       6272.85       6117.08       152.59 o
   5   0   3       7161.24       7120.24       129.06 o
   6   0   3       4339.50       4377.44       110.57 o
   7   0   3       2081.62       2023.45        29.34 o
   8   0   3         10.87         18.65         1.88 o
   9   0   3        159.31        168.80         3.94 o
  -9   1   3       2211.26       2200.07        31.96 o
  -8   1   3          8.67         15.07         2.16 o
  -7   1   3        358.04        335.08        10.60 o
  -6   1   3       4790.08       4683.20        67.23 o
  -5   1   3        576.19        638.42         9.42 o
  -3   1   3         69.56         64.77         2.91 o
  -2   1   3       3563.79       3488.25       100.25 o
   2   1   3       5774.07       6102.96       174.63 o
   3   1   3        914.52        970.73        14.93 o
   4   1   3         24.26         23.37         1.09 o
   5   1   3        474.65        485.13         6.53 o
   6   1   3       1792.42       1852.22        26.81 o
   7   1   3       2905.87       2966.83        42.75 o
   8   1   3         10.08         30.63         2.83 o
   9   1   3       1223.53       1241.78        18.28 o
  -9   2   3       3939.40       3694.76        55.19 o
  -8   2   3        864.38        899.94        18.99 o
  -7   2   3        470.82        401.76         6.59 o
  -6   2   3        348.61        333.21         5.27 o
  -5   2   3        796.45        804.56        11.82 o
  -4   2   3      11164.52      11875.67       340.05 o
   0   2   3         42.41         58.11         3.24 o
   1   2   3       2272.96       2542.22        51.60 o
   3   2   3        458.30        601.27         8.82 o
   5   2   3         43.09         45.71         1.74 o
   6   2   3        451.54        417.09         6.46 o
   7   2   3       2524.70       2555.13        35.74 o
   8   2   3        169.02        171.84         4.08 o
   9   2   3       1562.01       1572.03        22.93 o
  -9   3   3       1307.34       1279.01        23.62 o
  -8   3   3        196.74        207.17         6.01 o
  -7   3   3       3187.48       2891.23        42.77 o
  -6   3   3        254.79        251.22         6.12 o
  -5   3   3        463.32        534.99         8.07 o
  -4   3   3       6899.23       6705.00       135.92 o
  -3   3   3        258.49        312.73         4.77 o
  -1   3   3       2281.55       2118.58        30.44 o
   0   3   3        233.89        263.93         6.33 o
   1   3   3         21.61         38.36         2.29 o
   2   3   3       2255.67       2462.19        35.35 o
   3   3   3         22.42         49.52         1.74 o
   4   3   3      11153.03      10143.34       290.22 o
   5   3   3       4599.07       4336.10        80.33 o
   6   3   3       2741.01       2590.72        63.03 o
   7   3   3       1466.56       1412.27        20.60 o
   8   3   3         12.49         18.54         1.72 o
   9   3   3       2349.08       2194.61        32.64 o
  -8   4   3        449.98        477.24         7.63 o
  -7   4   3       3435.93       3082.83        44.54 o
  -6   4   3       1760.86       1767.88        37.35 o
  -5   4   3       2103.31       2138.03        30.92 o
  -4   4   3        738.26        753.79        11.14 o
  -3   4   3         51.55         60.03         2.08 o
  -1   4   3       1866.52       1478.62        21.78 o
   0   4   3         48.00         64.52         1.97 o
   2   4   3       6375.23       6675.22       327.67 o
   3   4   3        111.59        152.18         3.15 o
   4   4   3      12976.58      12376.08       250.33 o
   5   4   3       3333.64       3330.11        85.86 o
   6   4   3        924.85        919.90        13.52 o
   7   4   3        125.21        181.67         5.12 o
   8   4   3        170.04        167.53         3.42 o
   9   4   3        252.78        249.09         6.16 o
  -8   5   3         12.08         13.48         2.27 o
  -7   5   3       1684.44       1647.07        34.03 o
  -6   5   3       2601.47       2432.58        31.50 o
  -5   5   3         56.08         66.78         1.91 o
  -4   5   3       1947.13       2007.15        29.05 o
  -3   5   3       2566.77       2469.05        35.60 o
  -2   5   3        155.62        155.06         2.96 o
   0   5   3         13.89         28.35         3.39 o
   2   5   3       2125.42       2134.27        30.70 o
   3   5   3        553.31        638.08         9.37 o
   4   5   3       7294.87       7235.56       103.56 o
   5   5   3       3820.53       3757.47        53.93 o
   6   5   3       2560.77       2604.25        37.56 o
   7   5   3       2055.22       2254.72        32.60 o
   8   5   3         46.47         49.93         2.97 o
   9   5   3         48.78         79.20         2.95 o
  -8   6   3        280.16        305.04         7.19 o
  -7   6   3        121.53        138.65         3.21 o
  -6   6   3        341.06        348.48         5.75 o
  -5   6   3        281.70        301.55         5.08 o
  -4   6   3       5061.52       4912.99        70.56 o
  -3   6   3       9290.11       9384.06       268.77 o
  -2   6   3       4092.39       4291.87        61.64 o
  -1   6   3       3391.98       3358.20        48.27 o
   0   6   3         46.93         62.02         2.26 o
   1   6   3       9593.41      10386.60       297.22 o
   2   6   3       8657.16       8860.68       253.66 o
   3   6   3       1202.67       1253.11        18.16 o
   4   6   3        135.73        166.29         5.31 o
   5   6   3        912.58        882.32        16.94 o
   6   6   3        290.82        284.16         7.67 o
   7   6   3       1516.13       1645.10        23.92 o
   8   6   3        235.40        285.92         6.76 o
  -8   7   3        349.29        362.05         6.18 o
  -7   7   3       1900.46       1834.12        23.91 o
  -6   7   3        707.68        769.79        11.63 o
  -5   7   3        294.47        315.81         5.31 o
  -4   7   3        558.20        574.57         8.80 o
  -3   7   3       3779.50       3685.19        53.05 o
   0   7   3         72.74         94.95         2.01 o
   1   7   3         73.86         83.18         1.79 o
   2   7   3       3520.62       3485.71        50.05 o
   3   7   3        315.31        347.72         5.35 o
   4   7   3       2461.51       2422.65        49.39 o
   5   7   3        448.61        452.12         7.00 o
   6   7   3        526.79        549.31         9.95 o
   7   7   3         22.74         31.96         2.50 o
   8   7   3         78.28        104.04         2.90 o
  -7   8   3       1508.42       1465.87        32.03 o
  -6   8   3       3548.89       3555.25        51.84 o
  -5   8   3        987.81       1007.12        15.00 o
  -4   8   3         47.56         67.39         2.84 o
  -3   8   3          9.48         12.45         1.68 o
  -2   8   3       1353.65       1319.71        23.04 o
   0   8   3        802.92        821.85        12.16 o
   1   8   3       1043.50       1060.96        15.53 o
   2   8   3       1853.01       1809.62        37.35 o
   3   8   3         28.69         32.11         1.46 o
   4   8   3       1850.76       1829.79        26.53 o
   5   8   3       2884.95       2814.07        41.07 o
   6   8   3       1260.45       1265.75        22.45 o
   7   8   3       1293.62       1400.91        20.49 o
   8   8   3         35.90         37.16         2.63 o
  -7   9   3        150.68        190.72         3.92 o
  -6   9   3       3097.75       3149.71        45.49 o
  -5   9   3          5.91          7.08         2.00 o
  -4   9   3       2529.75       2621.13        37.98 o
  -3   9   3        146.61        188.29         3.66 o
  -2   9   3          2.76          4.59         1.66 o
  -1   9   3       3573.32       3543.60        72.17 o
   0   9   3         50.31         75.51         2.20 o
   1   9   3       7012.02       6789.80        97.36 o
   2   9   3       2786.36       2673.90        41.33 o
   4   9   3        793.09        815.83        12.17 o
   5   9   3       1428.44       1481.05        30.75 o
   6   9   3          0.57          5.04         2.60 o
   7   9   3       2404.21       2271.87        38.11 o
  -6  10   3        185.64        232.59         4.49 o
  -5  10   3        228.41        267.84         4.83 o
  -4  10   3        275.46        359.94         6.01 o
  -3  10   3         26.52         37.96         2.38 o
  -2  10   3          7.02         11.22         1.86 o
  -1  10   3        699.57        727.59        11.04 o
   0  10   3         53.07         72.21         2.20 o
   1  10   3       2947.72       2948.88        42.57 o
   2  10   3       9260.25       8921.43       127.80 o
   3  10   3         23.53         36.60         1.94 o
   4  10   3        713.67        757.52        16.60 o
   5  10   3        636.37        672.76        10.23 o
   6  10   3         26.50         25.62         3.11 o
   7  10   3       1372.67       1409.97        24.47 o
  -6  11   3        107.97        135.94         3.43 o
  -5  11   3        210.59        230.31         4.43 o
  -4  11   3       4640.95       4522.18        65.12 o
  -3  11   3        343.17        419.98         6.79 o
  -2  11   3        305.68        353.28         7.61 o
  -1  11   3       4040.56       4222.21        60.80 o
   0  11   3       2002.28       2028.93        29.50 o
   1  11   3        609.90        635.97         9.72 o
   2  11   3       2869.51       2891.88        41.78 o
   3  11   3         17.23         25.30         2.62 o
   4  11   3       4619.22       4407.82        89.60 o
   5  11   3         18.72         26.20         2.15 o
   6  11   3        191.31        250.77         4.64 o
  -5  12   3         25.62         31.84         2.47 o
  -4  12   3       1944.41       2028.60        29.55 o
  -3  12   3        931.67        982.04        14.67 o
  -2  12   3         78.08         96.83         3.62 o
  -1  12   3       6923.32       7052.38       101.19 o
   0  12   3       3823.79       3869.55        55.74 o
   1  12   3        641.95        682.72        10.41 o
   2  12   3        427.06        480.62         7.57 o
   3  12   3        237.25        273.39         5.29 o
   4  12   3       2954.68       2808.96        40.55 o
   5  12   3        242.91        230.72         6.25 o
  -4  13   3       3298.05       3202.54        46.24 o
  -3  13   3       1168.61       1206.76        19.15 o
  -2  13   3         48.62         61.19         2.89 o
  -1  13   3       2908.04       2973.28        42.97 o
   0  13   3       2247.52       2194.18        31.87 o
   1  13   3       2539.76       2504.94        36.29 o
   2  13   3       2069.94       2012.16        44.69 o
   3  13   3        145.90        172.24         3.60 o
   4  13   3        186.78        193.52         3.98 o
  -2  14   3        987.29       1000.54        14.96 o
  -1  14   3         16.63         29.61         2.45 o
   0  14   3        100.24        132.49         3.38 o
   1  14   3       1392.10       1420.41        20.88 o
   2  14   3       2256.17       2086.93        43.62 o
  -2 -11   4        749.74        736.67        11.34 o
  -1 -11   4        172.35        183.28         9.03 o
   0 -11   4       1763.64       1707.39        36.86 o
   1 -11   4          0.13         -0.74         2.44 o
   2 -11   4       2914.08       2924.22        44.79 o
   3 -11   4         10.29         13.39         2.46 o
  -4 -10   4        420.99        433.72         8.71 o
  -3 -10   4       1194.48       1206.81        17.86 o
  -2 -10   4        848.41        883.35        13.36 o
  -1 -10   4          9.07         11.67         2.50 o
   0 -10   4        888.68        917.47        13.94 o
   1 -10   4         31.24         42.96         2.63 o
   2 -10   4       2939.58       2979.06        43.09 o
   3 -10   4       2168.40       2148.65        31.25 o
   4 -10   4        607.95        620.31         9.66 o
  -5  -9   4        270.34        264.28         5.13 o
  -4  -9   4          3.30          1.17         2.56 o
  -3  -9   4       1824.71       1714.40        25.04 o
  -2  -9   4        370.53        359.12         8.74 o
  -1  -9   4       5009.99       4487.35        64.64 o
   0  -9   4       4801.69       4574.86        65.84 o
   1  -9   4          3.61         10.92         2.20 o
   2  -9   4       1061.42       1124.34        16.71 o
   3  -9   4       1135.57       1157.31        17.14 o
   4  -9   4        525.00        550.35         9.86 o
   5  -9   4        620.69        641.54        11.09 o
  -6  -8   4        923.26        875.93        13.27 o
  -5  -8   4        775.22        803.33        12.17 o
  -4  -8   4        357.89        372.18         6.22 o
  -3  -8   4        307.79        276.34        14.19 o
  -2  -8   4        458.17        434.29         9.79 o
  -1  -8   4       4314.02       3861.24        77.78 o
   0  -8   4       8266.84       7594.84       108.97 o
   1  -8   4         72.47         79.30         2.53 o
   2  -8   4       1291.97       1392.50        20.51 o
   3  -8   4       1250.72       1267.67        18.71 o
   4  -8   4        862.00        892.88        13.42 o
   5  -8   4       2150.92       2200.58        31.97 o
   6  -8   4         28.87         44.91         3.64 o
  -6  -7   4        490.01        510.62         8.14 o
  -5  -7   4        758.60        741.75        15.93 o
  -4  -7   4       2026.13       1868.16        27.21 o
  -3  -7   4       3981.83       3793.82       229.62 o
  -2  -7   4         10.33         13.29         1.75 o
  -1  -7   4       3534.57       3332.33        48.02 o
   0  -7   4       2866.81       2654.66        38.35 o
   1  -7   4          4.40          2.86         1.68 o
   2  -7   4       2402.19       2449.45        35.54 o
   3  -7   4       2621.21       2611.63        37.82 o
   4  -7   4       1441.24       1432.00        21.02 o
   5  -7   4        120.72        141.34         3.22 o
   6  -7   4       1501.30       1487.44        21.83 o
   7  -7   4       1570.66       1575.33        20.63 o
  -7  -6   4          0.55          1.93         2.78 o
  -6  -6   4        603.14        592.94        13.05 o
  -5  -6   4        766.01        812.19        12.18 o
  -4  -6   4       1385.02       1325.90        19.42 o
  -3  -6   4       5638.54       5295.90        76.01 o
  -2  -6   4        212.71        231.50         5.43 o
  -1  -6   4         10.28          4.27         1.38 o
   0  -6   4       6518.70       6735.52        96.60 o
   1  -6   4        751.71        761.98        11.36 o
   2  -6   4       4830.75       4775.04        97.02 o
   3  -6   4        378.08        410.56         6.58 o
   4  -6   4          0.80          4.17         1.92 o
   5  -6   4       2283.16       2215.54        32.16 o
   6  -6   4          0.19         -1.90         1.72 o
   7  -6   4        278.12        297.57         5.23 o
  -7  -5   4          5.14          4.06         2.54 o
  -6  -5   4       1846.77       1939.29        28.19 o
  -5  -5   4        106.84        135.00         2.90 o
  -4  -5   4         95.10        105.46         2.38 o
  -3  -5   4       1256.33       1290.44        21.39 o
  -2  -5   4       2507.30       2477.67        35.68 o
  -1  -5   4        447.67        476.10         7.18 o
   0  -5   4       5612.19       5557.18        79.73 o
   1  -5   4         71.86         89.29         2.04 o
   2  -5   4       1096.80       1133.07        16.65 o
   3  -5   4       8311.45       8145.55       165.03 o
   4  -5   4       2800.09       2784.21        41.19 o
   5  -5   4       6340.49       6262.69        89.88 o
   6  -5   4         14.99         21.17         1.67 o
   7  -5   4         16.19         17.39         2.10 o
   8  -5   4       1385.91       1366.88        20.11 o
  -8  -4   4       1289.68       1418.51        32.31 o
  -7  -4   4        104.50        109.67         4.67 o
  -6  -4   4       6357.77       6280.17        90.20 o
  -5  -4   4       1833.95       1797.70        32.63 o
  -4  -4   4        638.72        587.80         8.70 o
  -3  -4   4        791.54        807.46        20.67 o
  -2  -4   4          0.37          1.92         0.88 o
  -1  -4   4       4101.75       4083.84        58.62 o
   0  -4   4       7848.15       7849.92       112.46 o
   1  -4   4       5031.31       5039.86        72.33 o
   2  -4   4         25.32         12.18         1.21 o
   3  -4   4         13.88         28.82         1.59 o
   4  -4   4         57.78         67.48         1.96 o
   5  -4   4       3575.78       3453.53        44.51 o
   6  -4   4        230.38        277.21         4.81 o
   7  -4   4       1485.46       1528.08        27.56 o
   8  -4   4        193.68        208.19         4.91 o
  -8  -3   4          2.56          1.42         2.57 o
  -7  -3   4         40.69         45.37         2.13 o
  -6  -3   4        824.41        870.15        12.88 o
  -5  -3   4       5161.01       5041.32       102.33 o
  -4  -3   4        340.82        377.27         8.29 o
  -3  -3   4       7456.54       7487.54       107.32 o
  -2  -3   4        967.53       1162.32        16.80 o
  -1  -3   4         50.66         52.25         1.31 o
   1  -3   4       1780.29       1738.87        25.13 o
   2  -3   4       7392.08       7367.47       105.55 o
   3  -3   4        811.33        784.44        11.60 o
   4  -3   4        146.81        191.79         3.38 o
   5  -3   4       1427.95       1511.87        22.10 o
   6  -3   4         13.89         14.27         1.73 o
   7  -3   4       2900.01       2918.19        42.14 o
   8  -3   4       1236.90       1286.35        18.93 o
   9  -3   4        158.09        181.43         3.88 o
  -8  -2   4        541.88        556.90         8.72 o
  -7  -2   4          6.03          3.98         1.92 o
  -6  -2   4        674.17        674.86         9.83 o
  -5  -2   4          5.32          6.09         1.12 o
  -4  -2   4        519.49        487.20         7.18 o
  -2  -2   4       4475.98       4356.37        87.67 o
  -1  -2   4          1.31          2.54         0.86 o
   0  -2   4       4302.47       4072.32        82.61 o
   1  -2   4       3714.54       3536.22        50.77 o
   3  -2   4      10201.84      10397.54       360.50 o
   4  -2   4       3502.76       3768.02        54.17 o
   5  -2   4        105.84        115.61         2.98 o
   6  -2   4          5.96         11.26         2.25 o
   7  -2   4       1976.35       2040.98        29.61 o
   8  -2   4       3865.25       3691.23        53.18 o
   9  -2   4        215.05        245.30         5.32 o
  -8  -1   4        904.31       1026.66        15.29 o
  -7  -1   4        240.63        261.48         7.26 o
  -6  -1   4       2767.10       2726.32        59.37 o
  -5  -1   4       2489.43       2383.52        34.29 o
  -4  -1   4        676.18        699.37        13.00 o
  -3  -1   4       5387.86       5386.69        78.81 o
   0  -1   4       1059.31       1084.58        15.66 o
   2  -1   4       4096.92       4140.28        71.17 o
   4  -1   4          4.62         38.12         3.09 o
   5  -1   4       7116.65       6846.46        98.13 o
   6  -1   4       2999.29       2960.26        42.68 o
   7  -1   4        154.73        177.57         3.57 o
   8  -1   4       1712.32       1706.08        30.88 o
   9  -1   4       1337.34       1262.58        18.58 o
  -8   0   4        352.85        373.21         6.19 o
  -7   0   4        388.23        421.61         6.66 o
  -6   0   4       4653.27       5076.52       401.23 o
  -5   0   4      10344.52      10122.50       230.89 o
  -4   0   4          0.85          1.18         0.71 o
  -2   0   4       3275.52       3419.57        70.78 o
   1   0   4        269.81        265.67         5.65 o
   3   0   4       1284.48       1195.07        21.39 o
   4   0   4       2536.08       2552.56        36.72 o
   5   0   4       9489.99       9253.09       132.48 o
   6   0   4       1461.17       1423.67        20.77 o
   7   0   4          2.63          6.45         1.69 o
   8   0   4        763.20        866.43        14.79 o
   9   0   4         98.89        132.27         3.23 o
  -8   1   4        352.12        311.20         5.36 o
  -7   1   4       1856.12       1734.02        25.25 o
  -6   1   4       1698.71       1734.79        35.53 o
  -5   1   4      12861.44      12432.62       238.81 o
  -4   1   4          3.44          7.98         1.44 o
  -2   1   4        878.38       1030.25        38.70 o
  -1   1   4       1188.16       1340.90        42.53 o
   1   1   4       2565.61       3037.76       116.57 o
   2   1   4       2146.36       2216.90        31.85 o
   3   1   4       3270.59       3585.77        51.45 o
   4   1   4        521.83        579.12         8.74 o
   5   1   4       2893.52       2758.79        41.84 o
   6   1   4       4452.36       4379.60        62.91 o
   7   1   4       4196.58       3970.49        57.08 o
   8   1   4       4590.06       4487.25        64.48 o
   9   1   4         60.95         70.24         3.36 o
  -8   2   4       3345.31       3193.25        46.10 o
  -7   2   4        100.76         99.95         2.67 o
  -6   2   4        461.50        483.58         7.39 o
  -5   2   4       3938.40       3948.71        56.70 o
  -4   2   4        419.05        432.25         7.62 o
  -1   2   4        177.77        188.28         5.14 o
   1   2   4        611.70        776.41        11.25 o
   2   2   4       5203.63       5458.68       156.20 o
   3   2   4      10440.02      10460.32       299.36 o
   4   2   4        472.74        462.40         9.77 o
   5   2   4       3496.55       3494.89        50.18 o
   6   2   4        221.78        269.84         9.47 o
   7   2   4       2626.19       2667.84        35.68 o
   8   2   4       5347.39       5227.92        75.02 o
   9   2   4        187.68        223.70         6.17 o
  -8   3   4       3368.93       3169.44        45.75 o
  -7   3   4        183.24        197.73         6.04 o
  -6   3   4        256.95        270.67         8.07 o
  -5   3   4        552.35        640.52        10.90 o
  -4   3   4        330.89        332.46         4.54 o
  -1   3   4        171.42        162.69         2.52 o
   2   3   4        816.77        942.88        13.66 o
   3   3   4       7189.49       6897.67       200.51 o
   4   3   4         20.46         25.40         1.31 o
   5   3   4       7602.21       7475.60       129.28 o
   6   3   4          1.53          5.98         1.67 o
   7   3   4        266.58        337.03         7.71 o
   8   3   4       4049.69       4034.68        72.96 o
   9   3   4        282.34        288.92         7.19 o
  -8   4   4        908.03        892.64        15.66 o
  -7   4   4        114.42         99.10         3.85 o
  -6   4   4       3511.96       3297.57        73.84 o
  -5   4   4       1155.45       1127.06        14.72 o
  -4   4   4        610.13        641.49        12.48 o
  -3   4   4       3830.38       3623.72        52.06 o
  -1   4   4        430.78        442.25         6.74 o
   1   4   4        331.75        317.70         6.78 o
   2   4   4       2938.83       3054.96        46.66 o
   3   4   4       6131.68       6318.53        90.44 o
   4   4   4         58.46        111.30         2.99 o
   5   4   4       8027.41       7439.36       106.51 o
   6   4   4       5118.33       5025.84        72.08 o
   7   4   4         31.83         28.20         3.65 o
   8   4   4        438.00        475.33         7.44 o
   9   4   4         55.08         61.70         2.26 o
  -8   5   4        354.86        385.19         6.41 o
  -7   5   4         66.67         68.46         2.51 o
  -6   5   4        674.68        630.06        18.80 o
  -5   5   4       9090.69       8724.12       125.01 o
  -4   5   4       4218.77       4149.29        59.62 o
  -3   5   4        523.10        518.25         7.78 o
  -2   5   4          2.04          0.95         0.89 o
  -1   5   4         29.87         42.74         1.21 o
   1   5   4       1611.56       1723.72        30.32 o
   3   5   4        754.26        762.50        11.13 o
   4   5   4        813.25        892.12        13.03 o
   5   5   4       4834.82       4859.20        98.51 o
   6   5   4       5405.35       5140.05        73.72 o
   7   5   4         16.06         36.79         5.31 o
   8   5   4       1205.51       1292.31        21.62 o
   9   5   4        183.50        242.56         4.52 o
  -8   6   4       2091.15       2053.24        29.87 o
  -7   6   4        619.98        617.15        10.29 o
  -6   6   4        670.73        643.86         9.87 o
  -5   6   4       1182.97       1122.56        23.39 o
  -4   6   4       2325.64       2275.00        32.89 o
  -3   6   4       7935.46       8125.75       134.41 o
  -2   6   4       3435.48       3550.37        51.03 o
  -1   6   4          0.09         -0.07         1.00 o
   0   6   4       3921.71       3979.49        57.10 o
   1   6   4       1513.20       1588.97        25.86 o
   3   6   4       5373.31       5174.84        74.14 o
   4   6   4        184.17        214.08         6.74 o
   6   6   4        476.39        599.85        13.41 o
   7   6   4        275.28        331.43         5.45 o
   8   6   4       2917.19       3022.66        43.54 o
   9   6   4        882.62        999.81        14.88 o
  -8   7   4       3242.68       3168.60        54.90 o
  -7   7   4       2606.86       2545.10        53.44 o
  -6   7   4       2409.46       2330.09        36.50 o
  -5   7   4          0.40          0.45         1.61 o
  -4   7   4        853.89        864.51        12.88 o
  -3   7   4       4685.82       4694.49        67.47 o
  -1   7   4        209.19        223.03         3.71 o
   0   7   4        471.48        498.87         7.52 o
   1   7   4        442.38        497.13         7.48 o
   2   7   4       1180.60       1147.17        16.69 o
   3   7   4       6270.76       6357.49       107.78 o
   4   7   4         13.28         22.69         2.19 o
   5   7   4       2358.54       2336.42        33.71 o
   6   7   4       2520.06       2473.22        45.75 o
   7   7   4         33.35         25.32         1.99 o
   8   7   4       2493.05       2520.20        36.41 o
  -7   8   4       1551.41       1469.58        33.17 o
  -6   8   4       3916.07       3682.24        53.09 o
  -5   8   4       5496.01       5394.14        77.52 o
  -4   8   4        137.19        146.22         3.17 o
  -3   8   4        128.62        126.63         2.73 o
  -2   8   4       5155.46       4952.68        71.15 o
  -1   8   4         30.13         39.81         1.54 o
   0   8   4       6060.95       5919.02        84.88 o
   1   8   4         83.87        109.13         2.38 o
   2   8   4        318.97        384.35        10.27 o
   3   8   4         35.63         53.90         2.36 o
   4   8   4         71.20         95.51         2.94 o
   5   8   4       2779.55       2803.28        40.40 o
   6   8   4       3300.17       3312.47        47.69 o
   7   8   4        507.17        524.24         8.13 o
   8   8   4         44.84         58.45         3.55 o
  -7   9   4        187.35        211.67         8.48 o
  -6   9   4       2442.64       2456.24        35.62 o
  -5   9   4       5225.25       5176.07        74.45 o
  -4   9   4          4.94          9.75         1.79 o
  -3   9   4        124.91        140.72         3.06 o
  -2   9   4          2.14          8.12         1.55 o
  -1   9   4         16.51         17.88         1.60 o
   0   9   4       2393.68       2413.13        34.88 o
   1   9   4      10618.82      10392.38       148.80 o
   2   9   4       1885.65       1866.37        27.05 o
   3   9   4       4521.14       4496.98        64.60 o
   4   9   4        370.04        380.70         7.19 o
   5   9   4       1705.75       1690.58        35.75 o
   6   9   4       5797.03       5576.67       102.89 o
   7   9   4        151.59        167.42         4.86 o
  -6  10   4        278.16        327.49         5.67 o
  -5  10   4       5765.92       5724.54        82.24 o
  -4  10   4        143.99        169.16         3.57 o
  -3  10   4        148.74        166.34         3.40 o
  -2  10   4         66.50         85.63         2.42 o
  -1  10   4         24.84         31.76         1.98 o
   0  10   4       2276.28       2356.20        43.98 o
   1  10   4        219.82        245.77         4.30 o
   2  10   4        740.10        804.07        17.01 o
   3  10   4       8164.36       8013.18       157.47 o
   4  10   4         65.42         78.87         2.25 o
   5  10   4         16.02         24.64         2.12 o
   6  10   4       1699.76       1667.38        24.28 o
   7  10   4          8.99         18.15         2.36 o
  -6  11   4        264.81        318.69         5.60 o
  -5  11   4         83.13        117.95         3.05 o
  -4  11   4        568.24        619.95         9.59 o
  -3  11   4         44.30         88.26         3.17 o
  -2  11   4       3368.18       3378.42        48.76 o
  -1  11   4          0.11          2.93         1.67 o
   0  11   4       1766.91       1738.40        35.43 o
   1  11   4       1872.72       1945.78        31.07 o
   2  11   4       1033.83       1108.90        20.79 o
   3  11   4      10127.76       9791.42       140.22 o
   4  11   4        532.70        601.31         9.22 o
   5  11   4        580.38        664.35        10.14 o
   6  11   4        134.25        166.23         3.63 o
  -5  12   4       1583.32       1609.86        23.60 o
  -4  12   4        200.05        268.05         4.89 o
  -3  12   4       1678.57       1728.64        30.00 o
  -2  12   4       1491.67       1641.82        24.04 o
  -1  12   4        415.87        470.34         7.46 o
   0  12   4       2344.29       2374.01        34.41 o
   1  12   4        978.84       1054.88        15.65 o
   2  12   4         17.19         22.58         2.24 o
   3  12   4       1172.58       1219.02        18.19 o
   4  12   4         87.45         98.96         2.77 o
   5  12   4       2116.82       2065.69        35.43 o
  -4  13   4       2111.62       2125.07        30.91 o
  -3  13   4       1564.05       1588.52        23.27 o
  -2  13   4        795.29        845.91        12.78 o
  -1  13   4        201.31        248.43         6.56 o
   0  13   4       3200.93       3224.70        46.54 o
   1  13   4       1048.40       1098.90        16.30 o
   2  13   4        129.84        154.50         4.35 o
   3  13   4        249.64        279.11         5.80 o
   4  13   4         47.57         66.57         3.23 o
  -2  14   4        574.72        617.14         9.55 o
  -1  14   4        290.14        323.22         7.82 o
   0  14   4        330.05        364.20         6.17 o
   1  14   4       1657.81       1679.09        24.53 o
   2  14   4        433.29        478.07         7.63 o
   3  14   4       1498.75       1483.44        23.09 o
   0 -11   5         34.04         40.04         2.89 o
  -3 -10   5        133.89        158.38         4.23 o
  -2 -10   5       2020.40       1936.99        28.23 o
  -1 -10   5        311.92        306.97         6.67 o
   0 -10   5         94.49        120.83         4.65 o
   1 -10   5       1349.31       1345.27        19.93 o
   2 -10   5         38.83         50.69         3.14 o
   3 -10   5       4382.19       4146.39        59.71 o
  -4  -9   5         55.91         53.51         2.85 o
  -3  -9   5        170.00        191.35         4.10 o
  -2  -9   5       2082.98       2045.51        30.43 o
  -1  -9   5       2120.97       1926.37        28.09 o
   0  -9   5        514.57        521.53         8.77 o
   1  -9   5        476.51        499.63        10.12 o
   2  -9   5          4.51          1.85         2.30 o
   3  -9   5       4144.52       4001.84        57.64 o
   4  -9   5       4022.19       3760.94        54.24 o
   5  -9   5        119.25        130.28         6.09 o
  -5  -8   5       1000.44        996.82        14.95 o
  -4  -8   5        520.43        502.40         8.01 o
  -3  -8   5        821.45        763.46        11.61 o
  -2  -8   5       1269.05       1023.63        50.50 o
  -1  -8   5        939.38        798.90        28.75 o
   0  -8   5       1990.55       1766.16        25.82 o
   1  -8   5       3851.70       3751.48        54.11 o
   2  -8   5        779.23        847.03        12.81 o
   3  -8   5        171.10        195.43         3.97 o
   4  -8   5        779.72        788.13        11.96 o
   5  -8   5        123.02        125.58         3.15 o
   6  -8   5       1332.30       1285.88        18.99 o
  -6  -7   5        249.92        258.74         5.01 o
  -5  -7   5       1770.60       1717.79        25.13 o
  -4  -7   5       3590.92       3471.80        50.08 o
  -3  -7   5        514.34        461.43        10.21 o
  -2  -7   5        869.87        783.41        35.38 o
  -1  -7   5       2312.81       2072.92        39.47 o
   1  -7   5       7008.54       6611.16        94.97 o
   2  -7   5        437.09        458.94         7.36 o
   3  -7   5       1329.93       1380.51        20.34 o
   4  -7   5         93.19        114.33         2.91 o
   5  -7   5        316.57        334.14         5.62 o
   6  -7   5       1430.29       1471.39        21.58 o
  -6  -6   5         31.46         39.45         2.77 o
  -5  -6   5        675.65        684.29        10.43 o
  -4  -6   5       2953.67       2892.17        41.75 o
  -3  -6   5          0.77          1.18         2.43 o
  -2  -6   5       1198.76       1228.45        19.36 o
  -1  -6   5          1.73          4.44         1.52 o
   0  -6   5         90.98         87.92         2.70 o
   1  -6   5       1916.68       1786.74        25.99 o
   2  -6   5       1935.31       2024.59        99.15 o
   3  -6   5       3495.12       3468.58        50.09 o
   4  -6   5       9349.84       9169.20       131.39 o
   5  -6   5        366.12        393.12         8.55 o
   6  -6   5        407.78        446.50         6.40 o
   7  -6   5       3758.54       3654.46        52.71 o
  -7  -5   5       3500.27       3501.63        58.44 o
  -6  -5   5        560.23        580.90        12.23 o
  -5  -5   5         46.49         50.49         2.30 o
  -4  -5   5       1179.02       1248.43        20.31 o
  -3  -5   5          4.48          6.58         1.49 o
  -2  -5   5       3752.50       3732.44        53.65 o
  -1  -5   5        305.22        363.10         5.62 o
   0  -5   5         26.59         29.49         1.43 o
   1  -5   5        227.99        284.00         4.63 o
   2  -5   5        141.57        160.19         3.05 o
   4  -5   5       6928.10       6679.88        95.87 o
   5  -5   5        838.23        843.04        12.65 o
   6  -5   5       2571.21       2511.42        32.52 o
   7  -5   5        435.91        463.21         8.27 o
   8  -5   5        249.31        280.02         7.56 o
  -7  -4   5       2997.38       3123.86        45.16 o
  -6  -4   5       1849.64       1893.97        37.71 o
  -5  -4   5          2.97          6.08         1.68 o
  -4  -4   5        333.41        352.93         5.52 o
  -3  -4   5         75.62         77.94         2.09 o
  -2  -4   5         22.43         30.88         1.48 o
  -1  -4   5       9510.90       9549.96       157.95 o
   0  -4   5        700.14        723.25        10.70 o
   1  -4   5       8271.18       8119.04       116.34 o
   2  -4   5        632.03        681.87        10.19 o
   3  -4   5       2351.58       2385.89        34.49 o
   4  -4   5       9431.03       9062.45       129.82 o
   5  -4   5        127.44        181.96         3.11 o
   6  -4   5       3528.95       3520.62        50.75 o
   7  -4   5          6.70         10.41         2.70 o
   8  -4   5         11.69         21.61         3.58 o
  -8  -3   5         25.12         40.12         3.25 o
  -7  -3   5       1660.24       1578.10        41.60 o
  -6  -3   5        802.12        866.35        12.86 o
  -5  -3   5       1167.60       1232.24        17.97 o
  -4  -3   5       4948.61       5052.64        99.44 o
  -3  -3   5        264.20        291.26         4.42 o
  -2  -3   5       2838.94       2924.76        42.05 o
  -1  -3   5        373.09        463.70         6.88 o
   0  -3   5         16.72         19.29         0.99 o
   2  -3   5       4023.10       4048.32        58.15 o
   3  -3   5         89.71         93.29         2.67 o
   4  -3   5       1390.47       1386.56        43.10 o
   5  -3   5        366.70        394.86         6.29 o
   6  -3   5       3963.63       3963.98        63.63 o
   7  -3   5       1251.07       1288.15        18.93 o
   8  -3   5        484.69        559.59         8.74 o
  -8  -2   5        120.95        145.52         3.76 o
  -7  -2   5        196.01        208.45         3.95 o
  -6  -2   5        169.69        183.22         4.72 o
  -5  -2   5        107.99         96.95         2.94 o
  -4  -2   5      10596.34      10469.00       176.62 o
  -3  -2   5        498.17        541.05         7.92 o
  -1  -2   5       2975.03       3256.58        46.81 o
   0  -2   5        236.03        278.58         4.25 o
   1  -2   5       8789.44       8447.87       241.94 o
   2  -2   5       7456.25       7482.12       123.73 o
   3  -2   5       3490.17       3529.34        45.35 o
   4  -2   5        495.87        542.02         8.19 o
   5  -2   5        733.74        738.25        11.07 o
   6  -2   5        664.68        735.78        11.05 o
   7  -2   5       1478.21       1506.10        22.03 o
   8  -2   5         32.03         44.05         2.32 o
   9  -2   5       2104.00       2032.82        40.33 o
  -8  -1   5         10.51         15.17         3.71 o
  -7  -1   5       1128.52       1115.21        16.42 o
  -6  -1   5        837.70        887.84        13.10 o
  -5  -1   5         62.69         63.29         1.92 o
  -4  -1   5       1123.96       1159.29        19.58 o
  -3  -1   5        399.15        451.73         6.63 o
   0  -1   5       3118.14       3162.98        63.63 o
   1  -1   5        608.81        636.15         9.75 o
   2  -1   5        197.86        188.13         3.79 o
   3  -1   5       1636.31       1738.42        25.14 o
   5  -1   5        688.32        681.14        12.19 o
   6  -1   5        198.73        225.51         4.04 o
   7  -1   5         98.77        110.93         2.64 o
   8  -1   5        122.54        147.84         5.51 o
   9  -1   5        917.75        857.03        12.98 o
  -8   0   5          3.83          1.57         2.68 o
  -7   0   5       2786.89       2802.55        60.01 o
  -6   0   5       1828.09       1858.12        26.91 o
  -5   0   5        662.99        666.34        13.19 o
  -4   0   5        723.28        769.35        11.20 o
  -3   0   5        871.00        980.07        14.28 o
   0   0   5       1359.38       1373.51        43.49 o
   2   0   5          9.63         22.29         1.32 o
   3   0   5       3507.50       3471.42        49.82 o
   4   0   5      10640.38      10910.32       156.06 o
   5   0   5       6603.66       6701.53       115.98 o
   6   0   5       2845.03       2874.97        41.46 o
   7   0   5       3053.54       3037.52        43.81 o
   8   0   5        125.70        130.31         2.96 o
   9   0   5        756.80        738.69        11.23 o
  -8   1   5          3.25          3.06         3.12 o
  -7   1   5        550.47        588.57         8.99 o
  -6   1   5       3897.24       3832.58        62.46 o
  -5   1   5        736.31        743.85        10.90 o
  -4   1   5       4802.16       5063.41        72.75 o
  -3   1   5         72.33         90.74         1.48 o
   0   1   5       1367.54       1371.74        20.58 o
   2   1   5       7131.69       8565.81       245.18 o
   3   1   5        472.26        580.54         7.69 o
   4   1   5        541.10        476.09         8.02 o
   5   1   5        535.24        572.88         8.57 o
   6   1   5       1230.15       1147.26        16.80 o
   7   1   5       3091.41       3163.26        47.85 o
   8   1   5        233.83        269.16        10.87 o
   9   1   5       1257.80       1296.39        19.06 o
  -8   2   5         24.22         25.68         2.40 o
  -7   2   5        234.41        230.53         4.16 o
  -6   2   5       2452.91       2370.80        34.26 o
  -5   2   5        380.27        428.69         6.45 o
  -3   2   5       2155.57       2414.84        57.67 o
  -2   2   5       2238.59       2166.04        44.25 o
   2   2   5       4061.98       3914.93        56.10 o
   3   2   5        315.76        341.74         5.19 o
   4   2   5       3361.63       3730.62        58.58 o
   5   2   5       2807.17       2712.27        39.04 o
   6   2   5       1356.36       1326.40        20.74 o
   7   2   5       2248.96       2388.23        34.52 o
   8   2   5        675.25        638.34        12.52 o
   9   2   5       2018.42       2094.55        30.36 o
  -8   3   5         49.70         61.23         3.44 o
  -7   3   5       1753.90       1650.67        24.12 o
  -6   3   5         11.01         15.79         1.62 o
  -5   3   5        802.35        849.71        12.47 o
  -4   3   5       2811.90       2673.67        38.47 o
  -3   3   5        910.11        984.06        14.28 o
  -2   3   5       3765.07       3430.34        95.83 o
   1   3   5        647.73        808.94        12.13 o
   2   3   5       6753.20       7486.40       225.20 o
   3   3   5        303.62        349.04         7.45 o
   4   3   5       6994.76       6852.73        98.11 o
   5   3   5       1050.07       1078.50        15.72 o
   6   3   5       1362.79       1383.36        20.43 o
   7   3   5       1317.67       1363.24        19.92 o
   8   3   5        235.27        237.06         4.30 o
   9   3   5       2573.49       2600.67        44.37 o
  -8   4   5        684.32        710.62        10.84 o
  -7   4   5       1769.82       1708.45        39.03 o
  -6   4   5        604.28        581.14        17.91 o
  -5   4   5         73.32         81.45         1.75 o
  -4   4   5       2465.43       2531.03        36.46 o
  -3   4   5         18.83         38.13         1.14 o
  -2   4   5       2937.05       2911.00        41.82 o
   0   4   5          4.92         10.45         0.73 o
   2   4   5         68.48         94.06         2.99 o
   3   4   5         98.59        122.72         2.16 o
   4   4   5       7712.97       7579.56       129.28 o
   6   4   5        431.34        463.32         9.99 o
   7   4   5          3.81          5.14         1.63 o
   8   4   5        210.25        281.25         6.35 o
   9   4   5        494.73        535.92         7.50 o
  -8   5   5        372.15        405.18         6.66 o
  -7   5   5       2381.84       2192.04        31.83 o
  -6   5   5       1198.70       1082.71        25.22 o
  -5   5   5        565.14        571.05         8.62 o
  -4   5   5       1401.70       1397.55        20.32 o
  -3   5   5        647.92        658.90         9.75 o
  -2   5   5          0.05          2.73         1.18 o
  -1   5   5       6704.86       6732.49       192.92 o
   0   5   5        887.17        931.97        29.86 o
   2   5   5       1737.81       1678.55        25.31 o
   3   5   5        216.44        318.96         4.87 o
   4   5   5       4964.97       4921.12        70.51 o
   5   5   5       1737.34       1693.12        31.18 o
   6   5   5        675.52        617.88         9.29 o
   7   5   5       2799.44       2835.41        52.05 o
   8   5   5        217.90        235.05         8.37 o
   9   5   5        252.86        305.39         6.56 o
  -8   6   5        466.62        487.66         7.82 o
  -7   6   5        586.45        590.38         9.18 o
  -6   6   5        474.88        426.87        13.60 o
  -5   6   5        390.05        350.54         5.63 o
  -4   6   5      10379.56      10044.08       143.83 o
  -3   6   5        627.11        669.46         9.96 o
  -2   6   5       2853.80       2837.71        47.99 o
  -1   6   5          0.71          5.36         0.97 o
   0   6   5       1652.58       1667.06        24.09 o
   2   6   5      10168.38      10261.29       293.76 o
   3   6   5       1852.65       1971.80        28.42 o
   4   6   5         38.79         43.19         2.32 o
   5   6   5        333.44        350.24         5.47 o
   6   6   5          5.00         12.66         1.65 o
   7   6   5       2053.06       2106.28        30.47 o
   8   6   5        141.01        211.41         7.91 o
   9   6   5       2326.32       2421.40        35.04 o
  -8   7   5        431.78        454.64         8.57 o
  -7   7   5       2638.60       2415.55        31.34 o
  -6   7   5       1215.29       1113.87        16.57 o
  -5   7   5         24.64         21.83         2.63 o
  -4   7   5        255.94        285.41         4.74 o
  -3   7   5       1759.81       1796.67        26.07 o
  -2   7   5       6130.76       6141.25        88.07 o
  -1   7   5       5487.53       5562.31        79.79 o
   0   7   5       1355.98       1386.63        20.13 o
   1   7   5       3536.89       3452.36        52.99 o
   2   7   5       3530.66       3587.18        71.61 o
   3   7   5         28.22         47.12         1.69 o
   4   7   5       5823.19       5664.48        81.21 o
   5   7   5        232.25        259.29         8.00 o
   6   7   5         10.74          7.67         1.68 o
   7   7   5          4.50          4.80         1.83 o
   8   7   5         85.11        128.46         3.62 o
  -7   8   5       2694.16       2653.09        38.45 o
  -6   8   5       2755.11       2643.41        38.33 o
  -5   8   5       2955.66       2788.86        40.37 o
  -4   8   5         88.72        108.50         4.51 o
  -3   8   5        105.96        126.74         2.73 o
  -2   8   5       2417.27       2418.74        34.97 o
  -1   8   5      10423.67      10651.05       152.48 o
   0   8   5       4254.73       4117.97        59.14 o
   1   8   5         34.23         59.26         3.13 o
   2   8   5        749.62        778.74        14.26 o
   3   8   5          0.39          2.15         1.25 o
   4   8   5       3041.96       3153.46        45.37 o
   5   8   5        828.98        936.54        14.69 o
   6   8   5       3667.93       3763.38        54.12 o
   7   8   5        585.44        638.85        14.26 o
   8   8   5         65.81         92.03         2.88 o
  -7   9   5        270.21        304.92         5.40 o
  -6   9   5       3247.30       3257.76        47.08 o
  -5   9   5       1070.80       1061.35        15.79 o
  -4   9   5       6600.21       6658.56        95.61 o
  -3   9   5         48.60         61.93         2.19 o
  -2   9   5         19.63         22.75         2.30 o
  -1   9   5       5045.48       5173.85        74.30 o
   0   9   5        852.18        862.87        19.17 o
   1   9   5       1193.53       1223.27        19.36 o
   2   9   5       2026.63       2014.42        29.18 o
   3   9   5          0.00          3.76         1.52 o
   4   9   5         26.17         31.61         1.79 o
   5   9   5        627.21        632.81         9.57 o
   6   9   5        735.12        753.88        11.32 o
   7   9   5       2655.60       2653.72        38.31 o
  -6  10   5        414.17        469.89        10.42 o
  -5  10   5        742.00        800.08        12.11 o
  -4  10   5       1321.14       1425.44        20.95 o
  -3  10   5        995.06       1022.40        15.24 o
  -2  10   5        138.28        158.96         3.29 o
  -1  10   5        691.69        689.19        10.47 o
   0  10   5       1329.06       1264.49        18.57 o
   1  10   5       2423.59       2482.90        40.64 o
   2  10   5      11676.05      11472.02       164.17 o
   3  10   5        237.02        278.19         4.69 o
   4  10   5        941.31        964.44        14.27 o
   5  10   5       2103.09       2072.75        56.82 o
   6  10   5        728.17        739.37        14.90 o
   7  10   5       1542.76       1475.48        37.35 o
  -6  11   5        249.16        264.45         4.95 o
  -5  11   5         44.85         63.86         2.61 o
  -4  11   5       6259.74       6214.81        89.27 o
  -3  11   5        129.52        172.51         4.02 o
  -2  11   5        834.91        902.23        13.52 o
  -1  11   5       2098.25       2154.86        31.31 o
   0  11   5       1180.09       1185.24        17.46 o
   1  11   5       1335.16       1470.37        21.51 o
   2  11   5       4495.58       4357.15        63.41 o
   3  11   5        444.86        482.97         8.26 o
   4  11   5       3576.43       3495.72        50.33 o
   5  11   5        145.65        184.20         3.70 o
   6  11   5        423.04        458.55        11.11 o
  -5  12   5        348.91        399.18         6.68 o
  -4  12   5       1434.51       1474.54        21.65 o
  -3  12   5       2386.74       2420.06        35.11 o
  -2  12   5        462.47        519.46         8.19 o
  -1  12   5       9758.46       9676.80       138.65 o
   0  12   5          6.56          7.10         2.00 o
   1  12   5         65.22         86.45         2.44 o
   2  12   5       3109.96       3031.04        61.07 o
   3  12   5         58.22         66.16         2.72 o
   4  12   5       3307.22       3180.44        45.85 o
   5  12   5        427.14        473.47         7.54 o
   6  12   5         75.92         96.95         3.06 o
  -4  13   5       4926.30       4703.08        67.65 o
  -3  13   5       1912.47       1940.54        28.27 o
  -2  13   5         63.70         75.03         2.64 o
  -1  13   5       2718.32       2679.79        38.78 o
   0  13   5       1704.34       1735.30        25.32 o
   1  13   5       1302.01       1346.14        19.79 o
   2  13   5        418.05        428.59         6.86 o
   3  13   5         10.59         14.35         2.15 o
   4  13   5        506.65        518.91        10.73 o
   5  13   5        341.22        377.95         6.25 o
  -2  14   5        121.21        156.79         3.76 o
  -1  14   5        296.31        322.63         6.36 o
   0  14   5        191.64        223.86         4.69 o
   1  14   5        690.54        769.16        11.70 o
   2  14   5        430.39        446.56         7.20 o
   3  14   5        146.81        178.71         4.49 o
  -1 -10   6         17.93         18.64         2.74 o
   0 -10   6         44.36         48.16         2.86 o
   1 -10   6        115.91        131.70         3.65 o
   2 -10   6       2060.67       2024.63        68.84 o
  -3  -9   6       2012.25       2012.29        29.30 o
  -2  -9   6        149.68        178.94         3.98 o
  -1  -9   6       2098.12       1956.54        32.13 o
   0  -9   6        519.57        503.26         8.15 o
   1  -9   6        368.53        387.17         9.30 o
   2  -9   6       1903.74       1850.72        27.05 o
   3  -9   6         73.57         75.77         3.78 o
   4  -9   6       1531.78       1502.67        23.83 o
  -4  -8   6        511.22        528.64         8.42 o
  -3  -8   6          0.76          3.57         2.42 o
  -2  -8   6        362.64        357.90         8.15 o
  -1  -8   6       4291.94       3894.70        78.42 o
   0  -8   6       3158.03       2998.31       184.07 o
   1  -8   6         64.74         74.16         2.80 o
   2  -8   6         12.43         16.95         2.27 o
   3  -8   6        318.04        321.87         5.59 o
   4  -8   6       1683.36       1654.99        24.21 o
   5  -8   6       1283.34       1243.97        18.40 o
  -5  -7   6        729.35        669.14        12.10 o
  -4  -7   6       1370.00       1303.45        19.19 o
  -3  -7   6       2046.63       2084.91        30.29 o
  -2  -7   6        254.66        244.11         4.50 o
  -1  -7   6        609.54        516.29        21.65 o
   0  -7   6       3228.75       2676.55       192.40 o
   1  -7   6        166.06        177.55         4.50 o
   2  -7   6       1116.96       1067.92        15.90 o
   3  -7   6       3085.53       3081.85        44.56 o
   4  -7   6        262.00        286.58         5.56 o
   5  -7   6         55.98         60.71         2.36 o
   6  -7   6        682.66        666.34         9.16 o
  -6  -6   6         28.68         41.16         3.16 o
  -5  -6   6        365.49        442.86         7.15 o
  -4  -6   6       1943.28       1961.53        28.50 o
  -3  -6   6       4918.32       4860.45        73.73 o
  -2  -6   6        199.52        235.61         4.19 o
  -1  -6   6        124.15        135.71         3.19 o
   0  -6   6       1618.20       1509.48        22.04 o
   1  -6   6        223.22        232.24         5.84 o
   2  -6   6       1911.90       1811.28        26.43 o
   3  -6   6       1694.29       1737.07        25.38 o
   4  -6   6        139.20        175.18         3.51 o
   5  -6   6        997.44       1064.21        15.81 o
   6  -6   6          0.61          1.57         1.90 o
   7  -6   6        313.23        353.93         6.00 o
  -6  -5   6        865.56        852.81        14.79 o
  -5  -5   6        208.29        226.49         4.10 o
  -4  -5   6       1547.64       1557.01        22.66 o
  -3  -5   6       3130.05       3199.09        47.08 o
  -2  -5   6       3057.09       3304.99       107.78 o
  -1  -5   6        413.09        432.88         6.63 o
   0  -5   6       1133.54       1158.68        16.97 o
   1  -5   6        586.71        619.59        11.47 o
   2  -5   6        639.61        663.32        10.04 o
   3  -5   6       4822.86       4719.45        68.20 o
   4  -5   6       2900.65       2886.18        41.72 o
   5  -5   6       6541.36       6274.47        87.35 o
   6  -5   6        218.17        247.95         4.52 o
   7  -5   6        434.41        479.74         8.11 o
  -7  -4   6         10.29         15.05         2.29 o
  -6  -4   6       3006.06       3291.36        51.27 o
  -5  -4   6       1423.49       1465.74        21.36 o
  -4  -4   6        676.96        647.97         9.66 o
  -3  -4   6       1122.13       1122.32        16.37 o
  -2  -4   6        149.03        170.67         3.20 o
  -1  -4   6       2756.85       2891.19        41.61 o
   0  -4   6       4572.13       4553.30        65.39 o
   1  -4   6         12.17         19.56         1.26 o
   2  -4   6         43.87         74.68         2.05 o
   3  -4   6       1186.93       1144.54        23.66 o
   4  -4   6        125.72        136.69         2.95 o
   5  -4   6       7920.46       7820.21       100.29 o
   6  -4   6        476.67        520.76         8.15 o
   7  -4   6        132.99        142.15         4.29 o
   8  -4   6         71.93         80.22         3.68 o
  -7  -3   6        220.45        215.54         4.19 o
  -6  -3   6        790.34        831.88        14.34 o
  -5  -3   6       4774.77       4910.76        75.27 o
  -4  -3   6          0.61          4.10         1.18 o
  -3  -3   6       3869.36       3843.41        55.33 o
  -2  -3   6        553.59        681.77         9.98 o
  -1  -3   6         82.64         89.62         1.75 o
   0  -3   6      11071.13      12201.47       272.75 o
   1  -3   6        115.12        146.69         3.70 o
   2  -3   6       3452.36       3509.58        58.75 o
   3  -3   6         97.55        119.65         3.57 o
   4  -3   6        663.27        679.91        18.43 o
   5  -3   6       2602.16       2653.19        38.38 o
   6  -3   6          0.86         12.11         2.90 o
   7  -3   6       2948.82       2837.40        41.02 o
   8  -3   6       1729.47       1703.92        24.90 o
  -7  -2   6          2.98          3.70         2.09 o
  -6  -2   6        712.87        725.59        10.80 o
  -5  -2   6       1096.98       1120.09        14.62 o
  -4  -2   6        449.44        427.47         6.39 o
  -3  -2   6      11785.67      11747.75       497.58 o
  -2  -2   6       4559.74       4594.64        66.24 o
  -1  -2   6       1984.76       2012.32        29.00 o
   0  -2   6        651.54        640.61         9.40 o
   1  -2   6        513.69        495.56         7.39 o
   2  -2   6       9330.08       9667.28       138.39 o
   3  -2   6       2318.09       2316.52        29.89 o
   4  -2   6         55.18         79.39         2.98 o
   5  -2   6        438.95        476.98         7.43 o
   6  -2   6          3.79          8.25         1.81 o
   7  -2   6       3257.64       3188.83        46.01 o
   8  -2   6       4170.37       4128.28        59.41 o
  -8  -1   6       1555.47       1526.09        26.60 o
  -7  -1   6        157.84        187.13         3.60 o
  -6  -1   6       3611.54       3706.38        53.45 o
  -5  -1   6        276.51        297.16        10.91 o
  -4  -1   6          2.69          3.93         0.79 o
  -2  -1   6       5192.14       5311.98       113.84 o
  -1  -1   6       3588.19       3430.52        49.51 o
   0  -1   6       2358.58       2666.63        38.33 o
   1  -1   6       3880.12       4222.16        67.94 o
   2  -1   6       1293.74       1321.41        21.81 o
   3  -1   6       6195.06       6571.99       133.21 o
   4  -1   6        176.33        195.33         5.09 o
   5  -1   6       2879.01       2789.42        40.24 o
   6  -1   6       1850.72       1834.60        26.64 o
   7  -1   6        163.48        195.52         3.70 o
   8  -1   6       2072.37       2003.07        29.08 o
   9  -1   6       1325.70       1223.47        18.04 o
  -8   0   6        310.64        348.76         6.43 o
  -7   0   6         32.04         41.87         2.11 o
  -6   0   6       3250.44       3348.13        48.28 o
  -5   0   6       3394.70       3516.60        94.36 o
  -4   0   6         10.28         21.20         1.08 o
   0   0   6       5653.43       5146.40       181.34 o
   1   0   6          0.30          1.74         0.77 o
   2   0   6       2103.28       2314.58        33.30 o
   3   0   6          5.58         22.18         1.46 o
   4   0   6        363.55        419.89         6.39 o
   5   0   6       8780.24       8636.84       123.70 o
   6   0   6       4556.43       4580.48        65.81 o
   7   0   6         82.35        100.10         2.55 o
   8   0   6          4.42          6.21         1.98 o
   9   0   6        370.39        369.78         6.19 o
  -8   1   6        412.33        422.73         8.67 o
  -7   1   6        598.89        617.07         9.37 o
  -6   1   6       3674.28       3803.26        54.77 o
  -5   1   6       3270.77       3202.12        46.17 o
  -4   1   6         14.63         12.85         1.08 o
  -3   1   6        188.59        180.61         3.93 o
   1   1   6       1122.93       1138.93        14.71 o
   2   1   6       5047.41       5129.91        84.88 o
   3   1   6       5369.23       5354.89        68.62 o
   4   1   6        508.36        516.24         7.73 o
   5   1   6       5295.71       5133.34        73.64 o
   6   1   6       4890.25       4750.11        68.20 o
   7   1   6       1352.39       1328.87        19.43 o
   8   1   6       1693.64       1698.25        24.72 o
   9   1   6         66.69         61.76         2.65 o
  -8   2   6       3304.90       3356.67        60.55 o
  -7   2   6         15.82         20.37         2.01 o
  -6   2   6        151.66        159.47         3.00 o
  -5   2   6       4357.92       4319.64        62.14 o
  -4   2   6         30.64         35.04         1.47 o
  -1   2   6        672.74        785.06        17.66 o
   0   2   6       1873.31       1964.13        28.24 o
   1   2   6        368.19        403.01         5.94 o
   2   2   6       9633.51       9074.46       259.55 o
   3   2   6       6768.14       6900.80        98.76 o
   4   2   6        174.14        185.74         3.28 o
   5   2   6         53.50         64.47         3.58 o
   6   2   6       2278.74       2289.38        35.80 o
   7   2   6       2741.80       2575.40        37.18 o
   8   2   6       4571.92       4367.89        62.76 o
   9   2   6        135.46        181.52         5.53 o
  -8   3   6       3928.10       3803.60        77.69 o
  -7   3   6        899.33        903.26        13.45 o
  -6   3   6        138.53        145.24         4.22 o
  -5   3   6        172.03        223.67        11.61 o
  -4   3   6         10.97         18.76         1.09 o
  -3   3   6       3955.28       4108.33        59.06 o
  -1   3   6         77.36         89.89         4.94 o
   1   3   6       2311.25       2374.03        34.07 o
   2   3   6       1966.78       1961.90        29.03 o
   3   3   6       4932.00       4548.02        65.16 o
   4   3   6       1517.52       1474.53        21.34 o
   5   3   6       2120.86       2170.04        31.32 o
   6   3   6        917.17        961.31        17.04 o
   7   3   6        783.08        808.52        10.80 o
   8   3   6       2856.57       2873.77        44.92 o
   9   3   6        363.07        411.29         9.71 o
  -8   4   6       1456.00       1435.80        21.11 o
  -7   4   6        437.27        469.58         9.26 o
  -6   4   6       4034.76       3929.97        56.58 o
  -5   4   6       1455.86       1449.29        29.79 o
  -4   4   6        108.76        135.24         2.38 o
  -3   4   6       2901.94       2862.70        41.18 o
  -1   4   6        686.42        765.35        12.61 o
   1   4   6       2034.57       2026.15        37.75 o
   2   4   6       2013.77       2060.23        29.64 o
   3   4   6       3098.96       3389.97        48.65 o
   4   4   6        384.76        431.56         9.58 o
   5   4   6      10585.30      10040.30       143.66 o
   6   4   6       2772.91       2762.58        39.81 o
   7   4   6         87.71        101.08         2.58 o
   8   4   6        628.50        658.79         9.17 o
   9   4   6        211.97        307.47         5.52 o
  -8   5   6        167.41        190.30         4.05 o
  -7   5   6        448.40        449.30         7.21 o
  -6   5   6        563.56        541.71        11.49 o
  -5   5   6      10864.88      10193.32       203.22 o
  -4   5   6         71.45         78.74         1.84 o
  -3   5   6       2472.83       2556.41        52.26 o
  -2   5   6       5672.74       5433.07        89.94 o
  -1   5   6        486.41        532.09         7.89 o
   1   5   6       2062.98       2163.04        31.11 o
   2   5   6       6070.15       6072.30        86.90 o
   3   5   6        671.46        667.12         9.82 o
   4   5   6        671.56        637.40         9.41 o
   5   5   6       3410.98       3309.00        60.12 o
   6   5   6       5771.64       5314.94        76.23 o
   7   5   6        122.65        156.56         3.77 o
   8   5   6        252.86        289.91         4.98 o
   9   5   6          2.19          6.95         2.22 o
  -8   6   6       1697.07       1715.38        25.07 o
  -7   6   6       1182.28       1190.67        17.63 o
  -6   6   6       2273.97       1988.60        25.92 o
  -5   6   6       1769.02       1662.39        24.93 o
  -4   6   6        252.72        263.05         4.32 o
  -3   6   6       4075.87       4173.06        63.84 o
  -2   6   6        345.07        342.47         5.32 o
  -1   6   6       1853.15       1935.75        27.93 o
   0   6   6       2971.66       2953.03        42.44 o
   1   6   6       3160.95       3198.18        48.52 o
   2   6   6       9532.11       9630.88       161.73 o
   3   6   6       7850.13       7469.79       263.34 o
   4   6   6        673.54        752.85        11.10 o
   5   6   6        717.38        764.95        11.33 o
   6   6   6       1498.32       1613.50        23.44 o
   7   6   6         14.20         34.43         2.53 o
   8   6   6       2837.30       2788.29        40.19 o
  -7   7   6       3390.60       3276.51        47.34 o
  -6   7   6        931.48        837.02        12.61 o
  -4   7   6        892.92        855.12        12.69 o
  -3   7   6       6503.57       6484.69        93.02 o
  -2   7   6       2593.19       2589.10        37.33 o
  -1   7   6        402.60        418.91         6.41 o
   0   7   6        311.43        325.11         5.19 o
   1   7   6       1268.83       1402.99        20.33 o
   2   7   6       4593.88       4376.91        62.74 o
   3   7   6      12176.68      11870.90       169.81 o
   4   7   6        310.40        342.98         7.61 o
   5   7   6       2325.90       2380.99        34.33 o
   6   7   6       1000.27       1073.20        15.75 o
   7   7   6        424.16        543.79         8.35 o
   8   7   6       2337.91       2368.09        34.22 o
  -7   8   6       2452.73       2369.65        30.75 o
  -6   8   6       1517.61       1410.91        24.37 o
  -5   8   6       4015.21       3680.35        53.09 o
  -4   8   6        121.31        117.91         3.89 o
  -3   8   6        606.12        631.03        17.36 o
  -2   8   6       2481.03       2569.80        37.10 o
  -1   8   6        403.49        406.52         6.30 o
   0   8   6       4744.82       4812.65        69.07 o
   1   8   6        288.65        332.89         5.36 o
   2   8   6         74.77         75.72         1.89 o
   3   8   6        728.98        753.25        13.93 o
   4   8   6         27.53         36.69         2.55 o
   5   8   6       4842.40       4885.48        70.09 o
   6   8   6       1833.38       1978.43        50.01 o
   7   8   6         26.33         37.61         2.09 o
   8   8   6        509.92        522.45        10.30 o
  -7   9   6        520.43        559.49        10.84 o
  -6   9   6       2261.62       2179.12        31.70 o
  -5   9   6       3828.20       3645.96        52.61 o
  -4   9   6        813.40        872.21        13.09 o
  -3   9   6         10.62         14.24         1.80 o
  -2   9   6          4.73         10.21         1.71 o
  -1   9   6        304.76        319.37         8.40 o
   0   9   6       1566.03       1598.07        32.94 o
   1   9   6      11037.28      10948.57       156.69 o
   2   9   6       1449.45       1512.31        22.01 o
   3   9   6       2720.21       2661.70        38.36 o
   4   9   6        795.87        842.59        15.53 o
   5   9   6       6094.73       6012.21        86.19 o
   6   9   6       3832.27       3843.94        55.28 o
   7   9   6        450.77        507.99        15.89 o
   8   9   6          0.44          6.97         2.47 o
  -6  10   6        418.87        462.05         7.50 o
  -5  10   6       5845.37       5753.43        82.69 o
  -4  10   6        551.55        571.34         8.88 o
  -3  10   6       2444.08       2484.99        37.45 o
  -2  10   6        548.21        594.21         9.19 o
  -1  10   6        512.89        535.71         8.30 o
   0  10   6       1191.31       1353.03        19.84 o
   1  10   6        291.04        309.12         6.38 o
   2  10   6        261.74        269.93         6.11 o
   3  10   6       4186.73       4123.06        59.27 o
   4  10   6        101.17        128.83         2.84 o
   5  10   6        124.22        161.23         3.32 o
   6  10   6       2527.52       2482.11        50.22 o
   7  10   6          1.07          4.28         2.26 o
  -6  11   6        705.72        720.87        11.09 o
  -5  11   6         56.28         75.60         2.66 o
  -4  11   6        712.90        769.80        11.67 o
  -3  11   6        485.10        573.68         8.93 o
  -2  11   6       6198.89       6158.55        88.46 o
  -1  11   6       1542.47       1565.02        22.90 o
   0  11   6       2039.25       2042.31        29.66 o
   1  11   6       4228.22       4115.38        59.21 o
   2  11   6       3179.66       3216.56        46.36 o
   3  11   6       8412.70       7951.38       113.92 o
   4  11   6       1154.96       1239.97        18.18 o
   5  11   6          1.02          0.97         2.15 o
   6  11   6        167.80        154.70         4.92 o
  -5  12   6        145.71        161.18         3.70 o
  -4  12   6         18.68         28.72         2.38 o
  -3  12   6       1878.26       1901.00        27.73 o
  -2  12   6       1238.50       1352.26        19.93 o
  -1  12   6        276.53        310.07         6.31 o
   0  12   6       4375.93       4352.29        62.60 o
   1  12   6       1058.90       1095.94        16.21 o
   2  12   6         68.87         86.49         2.49 o
   3  12   6       3733.65       3683.38        53.00 o
   4  12   6       1342.26       1359.89        19.92 o
   5  12   6        760.34        787.35        11.86 o
   6  12   6        891.87        945.49        14.12 o
  -4  13   6        548.13        572.27         9.00 o
  -3  13   6        502.67        539.37         8.53 o
  -2  13   6       1437.77       1454.79        21.39 o
  -1  13   6         51.81         55.87         2.53 o
   0  13   6       5817.50       5762.12        82.77 o
   1  13   6        330.46        364.18         6.03 o
   2  13   6         69.82         80.52         2.38 o
   3  13   6         21.22         28.25         2.24 o
   4  13   6        223.72        224.55         4.23 o
   5  13   6        611.24        639.35        14.57 o
  -2  14   6        750.03        827.86        12.53 o
  -1  14   6         40.22         49.13         2.57 o
   0  14   6        471.00        526.33         8.33 o
   1  14   6       1286.21       1321.05        26.92 o
   2  14   6        862.30        844.69        12.76 o
   3  14   6       1137.44       1109.06        19.36 o
  -2  -9   7       1717.52       1742.71        25.48 o
  -1  -9   7        647.06        644.20        15.89 o
   0  -9   7         89.61        116.41         3.42 o
   1  -9   7        153.78        178.27         4.03 o
   2  -9   7          9.97         14.37         2.68 o
   3  -9   7       4084.72       3982.61        66.43 o
  -3  -8   7        174.78        184.05         5.95 o
  -2  -8   7        878.84        869.84        15.00 o
  -1  -8   7        217.99        234.06         6.11 o
   0  -8   7       1707.61       1632.52        23.94 o
   1  -8   7       1015.81        916.24        17.86 o
   2  -8   7         91.38        106.96         3.78 o
   3  -8   7       1035.28       1056.97        15.76 o
   4  -8   7       1059.54       1054.58        15.74 o
  -4  -7   7       1715.79       1690.73        24.74 o
  -3  -7   7        274.14        275.11         7.05 o
  -2  -7   7        452.03        437.79         7.09 o
  -1  -7   7        110.37         95.03         2.95 o
   0  -7   7       2209.02       1921.79        33.20 o
   1  -7   7       5077.80       4514.61        91.97 o
   2  -7   7       1607.75       1536.11        22.57 o
   3  -7   7        137.90        157.06         3.56 o
   4  -7   7        112.79        109.97         3.39 o
   5  -7   7        103.77        105.64         2.97 o
  -5  -6   7        793.94        794.29        11.99 o
  -4  -6   7       2619.05       2488.30        46.18 o
  -3  -6   7         27.26         38.31         3.56 o
  -2  -6   7       2490.11       2521.05        36.47 o
  -1  -6   7        106.34        121.29         2.95 o
   0  -6   7         39.85         47.90         2.35 o
   1  -6   7       2690.37       2243.92        65.39 o
   2  -6   7       3501.55       3321.41        47.99 o
   3  -6   7        907.22        925.40        13.87 o
   4  -6   7       2494.37       2407.66        34.92 o
   5  -6   7        118.88        118.32         3.17 o
   6  -6   7        366.37        394.07         6.49 o
  -6  -5   7         14.37         14.12         2.47 o
  -5  -5   7        269.17        267.40         4.65 o
  -4  -5   7        424.10        525.82         8.04 o
  -3  -5   7          0.62          2.01         1.62 o
  -2  -5   7       2723.89       2862.43        41.31 o
  -1  -5   7       2264.70       2339.07        33.87 o
   0  -5   7        636.18        599.89         9.10 o
   1  -5   7        113.65        123.47         3.79 o
   2  -5   7        624.59        600.36         9.26 o
   3  -5   7        567.55        589.06        11.78 o
   4  -5   7       6539.68       6457.66        92.71 o
   5  -5   7        368.13        378.64         5.64 o
   6  -5   7         72.13         86.03         2.66 o
   7  -5   7        118.42        153.32         3.51 o
  -6  -4   7        888.28        896.31        13.36 o
  -5  -4   7         20.57         23.40         1.79 o
  -4  -4   7        501.10        530.37        11.76 o
  -3  -4   7        799.96        793.11        11.70 o
  -2  -4   7        975.49       1027.48        20.32 o
  -1  -4   7       6761.09       6841.04        98.16 o
   0  -4   7       1643.40       1621.26        23.52 o
   1  -4   7       5078.61       5035.97        72.33 o
   2  -4   7        560.90        569.51         8.67 o
   3  -4   7       1108.10       1193.08        24.97 o
   4  -4   7      10121.27       9810.52       125.67 o
   5  -4   7         34.32         51.77         2.23 o
   6  -4   7       1537.98       1531.43        22.42 o
   7  -4   7        391.04        400.81         7.60 o
  -7  -3   7        436.70        388.70         9.64 o
  -6  -3   7        931.95        974.30        14.41 o
  -5  -3   7        584.24        654.65         9.77 o
  -4  -3   7       2055.79       2113.68        30.69 o
  -3  -3   7        763.96        758.30        11.14 o
  -1  -3   7          4.86          9.54         1.24 o
   0  -3   7       1107.51       1195.02        17.39 o
   1  -3   7      14802.42      14596.07       241.27 o
   2  -3   7        266.15        294.67         4.74 o
   3  -3   7          3.24          8.97         1.23 o
   4  -3   7       2209.67       2193.15        31.82 o
   5  -3   7         62.64         68.28         2.25 o
   6  -3   7       3622.74       3541.76        51.04 o
   7  -3   7       1008.93       1038.84        15.43 o
   8  -3   7         18.98         29.42         2.52 o
  -7  -2   7        534.56        512.08        14.17 o
  -6  -2   7        140.90        141.44         5.79 o
  -5  -2   7         98.48        113.53         2.20 o
  -4  -2   7       7738.75       8252.25       120.84 o
  -3  -2   7         12.55         19.26         0.87 o
  -2  -2   7       7982.97       7870.15       131.53 o
  -1  -2   7        377.58        427.10         7.23 o
   0  -2   7       1210.21       1248.17        18.08 o
   1  -2   7      10852.91      10728.48       177.36 o
   2  -2   7       4712.56       4570.04        62.99 o
   3  -2   7        924.96        925.67        19.26 o
   4  -2   7         14.89         24.13         1.61 o
   5  -2   7         26.59         36.95         1.81 o
   6  -2   7        794.59        808.73        12.15 o
   7  -2   7        741.44        754.16        13.93 o
   8  -2   7        275.15        278.14         4.98 o
  -7  -1   7       1132.45       1130.30        26.71 o
  -6  -1   7        159.03        166.18         3.02 o
  -5  -1   7        314.20        305.02        10.59 o
   0  -1   7         22.72         23.24         0.79 o
   1  -1   7         62.07         47.63         3.17 o
   2  -1   7         63.04         74.11         1.69 o
   3  -1   7        608.02        699.63        10.38 o
   4  -1   7       4393.85       4450.86        63.93 o
   5  -1   7        110.54        106.40         3.03 o
   6  -1   7        865.46        903.20        13.44 o
   7  -1   7         64.63        112.10         2.76 o
   8  -1   7        135.82        150.46         4.50 o
  -7   0   7       3680.58       3555.28        51.38 o
  -6   0   7        725.69        813.84        12.04 o
  -5   0   7       2661.65       2788.58        49.48 o
   0   0   7         28.78         50.87         1.06 o
   1   0   7       7578.66       7806.54       223.80 o
   2   0   7         85.26        107.96         3.03 o
   3   0   7        159.88        210.88         3.49 o
   4   0   7       7161.68       7181.78       102.89 o
   5   0   7       4249.05       4220.63        60.68 o
   6   0   7       2360.62       2365.02        37.35 o
   7   0   7        664.87        683.08        10.34 o
   8   0   7         35.70         48.10         3.21 o
   9   0   7       1807.52       1780.22        25.94 o
  -8   1   7          0.05         -0.04         2.57 o
  -7   1   7        345.04        394.55         8.29 o
  -6   1   7        793.92        816.21        12.03 o
  -5   1   7        456.35        470.23        10.73 o
   0   1   7        271.76        281.45         4.19 o
   2   1   7       8051.98       8286.29       118.59 o
   3   1   7       2433.70       2437.83        36.92 o
   4   1   7        164.36        161.63         4.09 o
   5   1   7       1307.99       1263.89        26.09 o
   6   1   7        606.75        615.76        12.35 o
   7   1   7       2050.31       2036.99        29.52 o
   8   1   7         35.66         40.72         2.60 o
   9   1   7        111.20        126.64         3.21 o
  -8   2   7          2.29          4.51         2.51 o
  -7   2   7          0.18          2.10         1.85 o
  -6   2   7        643.50        708.58        10.52 o
  -5   2   7       1158.64       1279.37        18.62 o
  -4   2   7       3306.65       3834.65       542.43 o
  -1   2   7        734.13        641.08        10.16 o
   0   2   7        886.89       1091.95        15.75 o
   2   2   7       7138.75       6781.45        97.05 o
   3   2   7       1640.49       1678.82        24.24 o
   4   2   7       3200.67       3087.89        44.38 o
   5   2   7       2411.45       2311.96        48.43 o
   6   2   7       2065.75       1978.16        28.64 o
   7   2   7       2462.57       2356.72        34.04 o
   8   2   7        733.90        686.50        10.39 o
   9   2   7       1012.46       1055.92        15.65 o
  -8   3   7         43.99         48.77         3.13 o
  -7   3   7       1425.62       1440.49        21.92 o
  -6   3   7        143.86        173.83         3.87 o
  -5   3   7          7.23         13.07         1.21 o
  -4   3   7        236.46        296.72         4.53 o
  -3   3   7        775.67        802.10        11.69 o
  -1   3   7       4758.45       4707.97        95.73 o
   1   3   7       4831.49       5257.22        92.57 o
   2   3   7       5416.28       5566.99        79.72 o
   3   3   7        448.95        418.81         9.17 o
   4   3   7       5030.63       4901.65        70.27 o
   5   3   7          0.03          3.13         4.64 o
   6   3   7        274.56        337.55         5.42 o
   7   3   7        721.27        764.76        13.94 o
   8   3   7        576.16        529.56         8.21 o
   9   3   7       3059.71       2931.21        42.29 o
  -8   4   7        114.10        129.54         4.19 o
  -7   4   7       1687.92       1653.49        24.13 o
  -6   4   7       3532.72       3561.36        51.34 o
  -5   4   7        105.09         93.44         2.69 o
  -4   4   7       6732.00       7035.18        90.31 o
  -3   4   7         58.54         55.55         3.91 o
  -2   4   7       1687.68       1670.79        24.12 o
   0   4   7        979.03       1074.31        20.43 o
   1   4   7       1663.28       1779.16        51.50 o
   2   4   7       4886.69       5153.58        73.79 o
   3   4   7       1736.54       1708.92        43.94 o
   4   4   7       5755.51       5396.01        77.31 o
   5   4   7         18.64         30.68         2.15 o
   6   4   7        804.33        880.04        17.09 o
   7   4   7        223.03        260.60         4.48 o
   8   4   7        195.58        205.91         3.50 o
   9   4   7        821.67        839.68        12.58 o
  -8   5   7         86.08        105.67         3.18 o
  -7   5   7       1007.52       1035.20        17.76 o
  -6   5   7       1412.60       1443.50        23.30 o
  -5   5   7       2290.41       2193.35        28.39 o
  -4   5   7       2589.39       2458.75        35.47 o
  -3   5   7       1110.83       1190.98        17.30 o
  -2   5   7        151.28        137.03         2.35 o
  -1   5   7       4857.94       4819.88        69.12 o
   0   5   7       3414.56       3517.09        60.14 o
   1   5   7       7854.54       7951.73       131.44 o
   2   5   7       3168.94       3073.91        44.12 o
   3   5   7        269.51        294.38         5.50 o
   4   5   7        297.34        345.12         7.70 o
   5   5   7        545.62        555.42         8.38 o
   6   5   7       1490.31       1605.20        23.30 o
   7   5   7       2528.88       2647.59        62.67 o
   8   5   7        152.71        153.11         4.79 o
   9   5   7         32.35         38.35         2.21 o
  -7   6   7        572.63        569.83        10.28 o
  -6   6   7        674.03        666.19        10.19 o
  -5   6   7         59.55         58.67         2.05 o
  -4   6   7      16908.48      15841.60       453.65 o
  -3   6   7         75.40        113.74         2.56 o
  -2   6   7       3136.61       3279.56        47.16 o
  -1   6   7       5329.54       5217.73        74.80 o
   0   6   7        831.65        918.86        13.39 o
   1   6   7       9044.17       9354.32       189.26 o
   2   6   7       9224.16       9389.80       134.36 o
   3   6   7         34.21         52.82         1.46 o
   4   6   7       1816.59       1779.83        25.73 o
   5   6   7       1738.46       1766.81        25.57 o
   6   6   7          8.29         16.57         1.76 o
   7   6   7       3770.18       3651.85        52.53 o
   8   6   7         66.41        111.08         2.86 o
  -7   7   7        926.25        996.78        14.89 o
  -6   7   7        654.89        623.13         9.59 o
  -5   7   7        222.99        197.52         3.89 o
  -4   7   7       1208.99       1191.62        18.83 o
  -3   7   7        829.28        830.05        12.29 o
  -2   7   7       2825.17       2852.77        47.77 o
  -1   7   7       3792.36       3897.23        55.95 o
   0   7   7          1.30          0.68         1.44 o
   1   7   7       3449.68       3518.13        50.51 o
   2   7   7       6579.50       6327.01        95.45 o
   3   7   7          4.95          8.79         1.45 o
   4   7   7       4521.93       4306.47        67.15 o
   5   7   7        368.12        391.83         8.38 o
   6   7   7         18.86         21.08         1.70 o
   7   7   7        387.43        406.18         6.47 o
   8   7   7         13.39         21.27         3.22 o
  -7   8   7       3100.56       2957.58        39.52 o
  -6   8   7       1887.84       1872.20        35.01 o
  -5   8   7        213.51        187.50         3.87 o
  -4   8   7        235.65        231.41         5.81 o
  -3   8   7        158.24        148.33         4.17 o
  -2   8   7       3831.68       3840.33        64.72 o
  -1   8   7       4837.05       4526.49        64.99 o
   0   8   7       1442.32       1498.19        21.77 o
   1   8   7         80.65         85.71         1.89 o
   2   8   7          0.24          3.22         1.27 o
   3   8   7        264.17        313.23         6.96 o
   4   8   7       5488.14       5420.42        77.73 o
   5   8   7        541.75        667.61        10.02 o
   6   8   7       4962.26       5003.64       123.42 o
   7   8   7        434.91        497.83         7.74 o
   8   8   7          1.19          4.68         2.18 o
  -6   9   7       2531.72       2466.22        35.78 o
  -5   9   7         22.30         22.50         2.25 o
  -4   9   7       4826.19       4585.05        66.03 o
  -3   9   7       1309.95       1223.56        32.44 o
  -2   9   7       1449.70       1514.59        67.82 o
  -1   9   7       5134.29       5102.69        73.28 o
   0   9   7         67.82         91.00         3.26 o
   1   9   7       1469.29       1445.40        23.73 o
   2   9   7        354.97        359.97         5.96 o
   3   9   7        102.04        118.97         2.50 o
   4   9   7        783.99        792.73        14.79 o
   5   9   7        115.20        146.52         3.03 o
   6   9   7        996.90       1018.09        15.04 o
   7   9   7       2694.94       2947.65        42.50 o
  -6  10   7        288.64        314.22         5.56 o
  -5  10   7        560.47        551.75         8.71 o
  -4  10   7       3765.13       3613.88        52.15 o
  -3  10   7       5391.29       5432.78        78.09 o
  -2  10   7        133.39        167.36         4.20 o
  -1  10   7        180.92        183.60         4.93 o
   0  10   7       5385.81       5454.56        78.35 o
   1  10   7       1765.81       1757.06        25.56 o
   2  10   7       5627.32       5751.21        92.67 o
   3  10   7        856.92        909.49        13.49 o
   4  10   7        226.21        229.24         4.07 o
   5  10   7       1260.27       1239.50        27.03 o
   6  10   7       3659.23       3611.48        51.95 o
   7  10   7       1901.10       1948.26        28.24 o
  -5  11   7        176.91        184.39         4.00 o
  -4  11   7       4852.15       4726.40        72.35 o
  -3  11   7       2352.91       2353.60        34.17 o
  -2  11   7        888.92       1015.17        15.13 o
  -1  11   7       2185.17       2225.69        32.30 o
   0  11   7         73.86         95.51         2.57 o
   1  11   7        350.04        456.55        10.21 o
   2  11   7       2217.04       2248.23        34.12 o
   3  11   7        209.95        239.48         5.82 o
   4  11   7       2465.74       2384.17        34.47 o
   5  11   7        432.37        456.63        10.07 o
   6  11   7         14.35         34.68         2.26 o
  -5  12   7          6.53          3.26         2.38 o
  -4  12   7        123.55        141.21         3.33 o
  -3  12   7       3107.72       3082.79        44.57 o
  -2  12   7       1313.87       1412.36        20.76 o
  -1  12   7      10638.72      10403.15       149.06 o
   0  12   7        605.77        665.19        14.40 o
   1  12   7         25.30         33.42         2.68 o
   2  12   7       4056.51       3972.82        57.17 o
   3  12   7        394.07        421.51         6.71 o
   4  12   7       1718.46       1657.82        24.16 o
   5  12   7       1125.46       1179.79        17.39 o
   6  12   7         14.42         18.66         2.43 o
  -4  13   7        678.38        726.92        11.18 o
  -3  13   7        278.81        325.87         5.69 o
  -2  13   7        964.43        993.96        16.81 o
  -1  13   7       4181.30       4077.69        58.73 o
   0  13   7        851.54        909.04        15.50 o
   1  13   7       2644.14       2570.60        38.41 o
   2  13   7        667.01        701.66        10.64 o
   3  13   7         37.23         43.63         2.21 o
   4  13   7        346.19        346.01         5.80 o
   5  13   7        660.83        695.11        11.53 o
  -2  14   7        241.81        287.16         5.15 o
  -1  14   7        822.20        848.97        12.80 o
   0  14   7         53.83         83.09         3.28 o
   1  14   7        655.67        686.28        15.01 o
   2  14   7       1040.18       1045.56        15.55 o
   3  14   7         13.70         24.16         2.43 o
  -2  -8   8        175.90        206.34         4.41 o
  -1  -8   8       2149.22       2036.82        29.65 o
   0  -8   8        769.03        788.46        13.83 o
   1  -8   8          4.70         10.27         2.59 o
   2  -8   8         36.82         47.71         2.80 o
   3  -8   8        180.20        200.39         5.61 o
  -4  -7   8        459.82        441.56        11.20 o
  -3  -7   8        380.23        380.00         6.38 o
  -2  -7   8        200.23        229.56         5.18 o
  -1  -7   8        689.24        661.40        11.77 o
   0  -7   8       1026.94        978.38        14.63 o
   1  -7   8         22.45         23.72         2.56 o
   2  -7   8        929.47        850.60        12.91 o
   3  -7   8          1.93          3.07         2.32 o
   4  -7   8         14.71         14.55         2.48 o
   5  -7   8        819.10        807.76        10.95 o
  -4  -6   8        411.43        374.41        10.12 o
  -3  -6   8       2716.60       2687.99        38.88 o
  -2  -6   8        860.11        982.73        14.59 o
  -1  -6   8        440.60        436.74         6.99 o
   0  -6   8         15.31         15.53         3.24 o
   1  -6   8        265.77        229.62         6.39 o
   2  -6   8       2095.36       1904.41        27.83 o
   3  -6   8       1503.74       1499.78        22.02 o
   4  -6   8        601.17        620.09         9.63 o
   5  -6   8          3.46          8.14         1.96 o
   6  -6   8         13.53         20.39         2.40 o
  -5  -5   8          0.62          5.33         2.20 o
  -4  -5   8        763.88        779.18        14.68 o
  -3  -5   8       3949.28       3974.33        81.07 o
  -2  -5   8       2300.39       2331.53        33.74 o
  -1  -5   8        967.02        976.35        14.43 o
   0  -5   8       1594.47       1521.52        22.28 o
   1  -5   8        191.46        180.39         5.51 o
   2  -5   8        293.36        268.22         5.93 o
   3  -5   8       4375.00       4082.60        58.82 o
   4  -5   8       1249.50       1246.74        16.44 o
   5  -5   8       1106.26       1079.34        16.06 o
   6  -5   8        464.84        473.28         7.57 o
  -6  -4   8       2739.20       2661.44       136.37 o
  -5  -4   8       1182.71       1215.19        25.25 o
  -4  -4   8        363.05        347.85         6.75 o
  -3  -4   8       1971.25       2054.73        40.51 o
  -2  -4   8       1493.53       1687.83        24.48 o
  -1  -4   8        682.21        714.59        10.65 o
   0  -4   8       2919.63       2955.58        53.50 o
   1  -4   8        321.90        317.14         5.14 o
   2  -4   8        108.78         88.45         2.40 o
   3  -4   8        615.91        619.76        11.82 o
   4  -4   8        198.46        233.79         3.83 o
   5  -4   8       7658.97       7573.83       108.63 o
   6  -4   8       1319.42       1294.44        19.26 o
   7  -4   8        186.71        199.85         4.03 o
  -4  -3   8          0.50          2.41         1.42 o
  -3  -3   8        758.65        849.58        19.79 o
  -2  -3   8         16.29         19.67         1.16 o
  -1  -3   8       1323.10       1388.13        20.17 o
   0  -3   8       6078.04       5869.28        84.24 o
   1  -3   8       1622.78       1636.90        26.49 o
   2  -3   8       3912.50       3803.27        54.70 o
   3  -3   8          6.73          3.60         1.48 o
   4  -3   8        486.09        550.09         8.55 o
   5  -3   8       4584.17       4507.85        64.86 o
   6  -3   8        354.80        363.98         6.01 o
   7  -3   8        434.44        432.23         7.02 o
  -3  -2   8       3762.79       4103.01       100.08 o
  -2  -2   8       1682.26       1673.59        24.48 o
  -1  -2   8        388.99        411.46         8.65 o
   0  -2   8       1514.53       1528.10        22.12 o
   1  -2   8         38.52         40.10         1.25 o
   2  -2   8      10498.54      10592.99       151.62 o
   3  -2   8       1944.19       1895.00        61.92 o
   4  -2   8        417.76        466.40         8.12 o
   5  -2   8         81.85        102.39         3.50 o
   6  -2   8        212.22        221.67         4.11 o
   7  -2   8       1753.66       1753.61        25.55 o
   8  -2   8       3406.49       3296.47        47.53 o
  -1  -1   8       1078.50       1131.97        16.46 o
   0  -1   8         69.48        103.87         2.61 o
   1  -1   8        395.66        420.63         6.44 o
   2  -1   8       3311.54       3362.00        49.80 o
   3  -1   8       1527.42       1499.30        21.78 o
   4  -1   8         81.11         80.66         2.45 o
   5  -1   8       2976.16       2911.90        42.03 o
   6  -1   8         47.55         53.78         3.25 o
   7  -1   8        279.52        279.63         4.90 o
   8  -1   8       2972.57       2887.10        41.71 o
  -7   0   8          0.84          3.47         2.51 o
  -1   0   8       1141.31       1149.20        24.11 o
   0   0   8       5712.27       5721.29       129.31 o
   1   0   8       1558.09       1642.10        23.69 o
   2   0   8        922.86       1035.71        15.10 o
   3   0   8         55.29         82.10         1.86 o
   4   0   8         24.91         28.62         1.55 o
   5   0   8       6357.56       6483.75        92.98 o
   6   0   8       1711.89       1656.45        24.13 o
   7   0   8        549.62        573.35        10.19 o
   8   0   8        754.82        763.68        11.52 o
  -7   1   8         32.30         37.20         1.97 o
  -6   1   8       5897.82       5784.61       182.08 o
   0   1   8       3445.73       3372.04        48.51 o
   1   1   8        525.86        539.94         7.95 o
   2   1   8       6998.75       6935.84        99.34 o
   3   1   8       3032.86       2956.41        42.49 o
   4   1   8         53.28         60.87         1.62 o
   5   1   8       6090.10       5901.06        84.64 o
   6   1   8       5811.06       5598.41        80.34 o
   7   1   8        502.55        530.98         8.23 o
   8   1   8         17.14         25.57         2.18 o
  -7   2   8        304.83        330.26         5.64 o
  -6   2   8       1322.34       1350.82        19.73 o
  -5   2   8       2817.32       2987.18        61.87 o
  -1   2   8         84.97         66.02         2.69 o
   1   2   8        519.16        583.07         8.53 o
   3   2   8       9248.44       9144.02       158.81 o
   4   2   8        233.72        266.16         3.99 o
   5   2   8        447.10        422.37         5.88 o
   6   2   8       2274.43       2190.63        31.70 o
   7   2   8        474.07        494.77         7.68 o
   8   2   8       1519.56       1447.41        21.16 o
   9   2   8         51.39         70.95         2.71 o
  -7   3   8       1000.32       1019.98        15.07 o
  -6   3   8        218.02        249.04         4.10 o
  -5   3   8         18.52         25.50         1.38 o
  -4   3   8          3.74          5.93         2.54 o
  -1   3   8       1643.24       1724.59        24.94 o
   0   3   8        860.44        773.61        13.95 o
   1   3   8       3381.82       3420.38        58.43 o
   2   3   8       9638.62       9249.59       152.80 o
   3   3   8       8396.22       7748.62       110.90 o
   4   3   8       3232.08       3231.05        46.43 o
   5   3   8        192.53        237.06         3.98 o
   6   3   8        102.78         97.74         2.13 o
   7   3   8        548.53        568.34         7.80 o
   8   3   8       1499.94       1378.66        20.16 o
   9   3   8        171.22        219.71         5.13 o
  -7   4   8       1435.30       1485.86        21.72 o
  -6   4   8       2863.76       2884.83        41.65 o
  -5   4   8       1548.10       1647.29        23.89 o
  -4   4   8         40.42         64.46         1.77 o
  -3   4   8        104.14        125.08         3.38 o
  -2   4   8       2342.31       2256.57        32.56 o
  -1   4   8       1499.26       1646.34        23.73 o
   0   4   8       4548.01       4693.56        95.17 o
   1   4   8       2190.22       2199.21        31.60 o
   2   4   8       1710.86       1809.75        26.06 o
   3   4   8       4367.69       4249.18        89.27 o
   4   4   8        101.56        123.74         2.37 o
   5   4   8      12480.16      12118.22       173.38 o
   6   4   8       1814.01       1900.87        27.55 o
   7   4   8        127.95        152.66         3.19 o
   8   4   8        235.52        293.32         4.55 o
   9   4   8        515.88        593.84         9.14 o
  -7   5   8        115.67        144.96         3.30 o
  -6   5   8       1009.49       1002.51        14.79 o
  -5   5   8      11151.45      11054.44       158.60 o
  -4   5   8          1.28          1.06         1.19 o
  -3   5   8       4259.06       4313.67        61.97 o
  -2   5   8       4004.91       3925.91        56.39 o
  -1   5   8        297.54        308.06         4.81 o
   1   5   8        137.64        153.13         2.56 o
   2   5   8        230.61        267.15         4.14 o
   3   5   8        141.21        199.75         4.64 o
   4   5   8       1564.34       1463.60        64.50 o
   5   5   8       2508.45       2526.19        36.41 o
   6   5   8       3686.52       3809.29        54.74 o
   7   5   8         10.54         15.13         2.00 o
   8   5   8        462.51        515.89         8.01 o
  -7   6   8        162.86        172.18         4.39 o
  -6   6   8       1117.51       1112.35        16.42 o
  -5   6   8       4213.76       4135.06        59.52 o
  -4   6   8        144.93        147.84         2.84 o
  -3   6   8       3135.22       3089.10        44.47 o
  -2   6   8       1798.46       1840.31        26.58 o
  -1   6   8       3283.59       3488.81        50.10 o
   0   6   8        293.15        279.02         7.58 o
   1   6   8       6185.39       6286.94        90.03 o
   2   6   8       8519.17       8318.94       119.04 o
   3   6   8       8324.44       7917.76       113.29 o
   5   6   8        506.81        569.77        10.22 o
   6   6   8       2310.76       2339.12        33.77 o
   7   6   8          3.03          1.73         1.97 o
   8   6   8       2089.97       2064.30        29.90 o
  -7   7   8        427.81        476.27         7.68 o
  -6   7   8        259.60        261.20         4.19 o
  -5   7   8       6938.88       6517.66        93.59 o
  -4   7   8         67.68         89.26         4.28 o
  -3   7   8       7850.18       7512.06       107.71 o
  -2   7   8        677.71        694.43        10.29 o
  -1   7   8        324.71        320.79         5.01 o
   0   7   8         24.59         23.50         1.66 o
   1   7   8       2002.74       2106.77        30.37 o
   2   7   8       1284.59       1322.93        19.21 o
   4   7   8       2226.27       2209.07        40.06 o
   5   7   8       1981.66       1933.26        27.96 o
   6   7   8         12.30         23.71         2.50 o
   7   7   8        226.46        259.22         4.55 o
   8   7   8       2128.66       2186.02        31.65 o
  -7   8   8       1184.69       1248.42        18.46 o
  -6   8   8         92.34        127.58         3.14 o
  -5   8   8        988.96        928.09        28.16 o
  -4   8   8        133.15        143.70         8.00 o
  -3   8   8       1233.03       1189.40        17.45 o
  -2   8   8       1703.89       1719.69        24.95 o
  -1   8   8        873.23        876.20        12.93 o
   0   8   8       7491.43       7229.61       103.55 o
   1   8   8        109.97        127.34         3.78 o
   2   8   8         32.63         39.87         1.44 o
   3   8   8       6775.00       6425.55        92.08 o
   4   8   8        505.86        537.96         8.18 o
   5   8   8       2978.48       2935.98        48.94 o
   6   8   8       1162.51       1288.42        26.11 o
   7   8   8         67.33         67.50         2.78 o
   8   8   8        457.39        439.18         7.05 o
  -6   9   8        735.91        743.84        11.34 o
  -5   9   8       2024.08       1959.65        28.56 o
  -4   9   8       1422.78       1290.50        19.14 o
  -3   9   8          0.17          2.42         1.81 o
  -2   9   8        112.41        119.99         3.47 o
  -1   9   8        139.29        139.71         2.81 o
   0   9   8       5192.16       5299.44       121.62 o
   1   9   8       3912.25       3797.01        54.58 o
   2   9   8       1981.21       1951.44        28.25 o
   3   9   8        339.36        352.72         5.65 o
   4   9   8       2378.22       2415.64        34.86 o
   5   9   8       7093.87       7071.30       101.33 o
   6   9   8       1844.30       1944.58        28.16 o
   7   9   8        567.45        589.53        17.57 o
  -6  10   8         91.95        100.33         3.14 o
  -5  10   8       3137.58       3050.14        44.12 o
  -4  10   8       1637.81       1585.50        23.29 o
  -3  10   8       2551.00       2473.92        35.89 o
  -2  10   8       2431.27       2251.33        32.67 o
  -1  10   8        170.83        181.38         3.56 o
   0  10   8       2385.14       2416.43        34.99 o
   1  10   8        250.17        240.92         4.83 o
   2  10   8       1077.63       1086.53        15.99 o
   3  10   8       2303.41       2348.21        33.95 o
   4  10   8         14.57         16.35         1.73 o
   5  10   8        501.32        523.41        16.53 o
   6  10   8       1525.39       1652.94        24.07 o
   7  10   8          8.92         10.63         3.46 o
  -5  11   8        218.33        236.33         6.95 o
  -4  11   8       1522.05       1590.57        23.37 o
  -3  11   8       2233.56       2259.27        32.82 o
  -2  11   8       6295.17       6256.32        89.83 o
  -1  11   8        352.10        392.54         7.22 o
   0  11   8        515.86        570.44         8.81 o
   1  11   8       2951.31       2963.20        42.77 o
   2  11   8       4304.79       4320.25        62.12 o
   3  11   8       5350.54       5154.80        74.00 o
   4  11   8        708.73        765.23        11.50 o
   5  11   8        464.14        521.25         9.64 o
   6  11   8        129.94        147.41         4.25 o
  -4  12   8        378.50        401.39         9.69 o
  -3  12   8        594.53        630.95         9.77 o
  -2  12   8       3211.97       3268.41        48.62 o
  -1  12   8          1.94          6.97         1.98 o
   0  12   8       3497.43       3427.27        49.41 o
   1  12   8       1523.91       1542.79        34.15 o
   2  12   8        125.38        166.51         4.96 o
   3  12   8       2513.86       2407.40        43.58 o
   4  12   8       2435.11       2332.43        33.76 o
   5  12   8        911.40        865.79        16.17 o
   6  12   8        508.29        525.66         8.22 o
  -4  13   8        144.11        174.76         5.34 o
  -3  13   8         82.26         94.03         3.03 o
  -2  13   8       1437.40       1438.73        21.12 o
  -1  13   8       1019.97       1061.76        15.80 o
   0  13   8       7117.03       6951.89        99.74 o
   1  13   8        902.73        904.32        13.51 o
   2  13   8        234.33        257.64         7.11 o
   3  13   8         51.51         58.52         2.41 o
   4  13   8         22.21         31.29         2.28 o
   5  13   8        100.15        114.67         4.52 o
  -2  14   8        265.39        279.94         5.06 o
  -1  14   8        283.87        333.88         5.71 o
   0  14   8       1764.73       1774.87        25.87 o
   1  14   8       3089.04       2888.51        46.71 o
   2  14   8        861.38        901.61        13.50 o
   3  14   8       1176.31       1185.03        17.54 o
   0  -8   9        847.87        853.67        13.01 o
   1  -8   9       1040.57       1011.60        15.96 o
  -2  -7   9          0.07         -1.69         4.15 o
  -1  -7   9         32.27         43.94         2.77 o
   0  -7   9       1892.94       1894.85        45.43 o
   1  -7   9       3048.09       3056.95        44.22 o
   2  -7   9        139.09        144.26         3.59 o
   3  -7   9        110.75        109.20         3.81 o
   4  -7   9        871.90        875.67        13.35 o
  -4  -6   9       1182.96       1107.07        16.37 o
  -3  -6   9          1.20          5.30         2.19 o
  -2  -6   9       1267.47       1260.19        18.52 o
  -1  -6   9        784.48        836.72        12.59 o
   0  -6   9        262.11        262.74         7.78 o
   1  -6   9       2219.06       2133.40        31.04 o
   2  -6   9       2139.65       2033.42        42.99 o
   3  -6   9        866.79        806.62        12.32 o
   4  -6   9          0.67          7.03         2.26 o
   5  -6   9        517.57        495.38         8.05 o
  -4  -5   9        441.83        450.47         9.82 o
  -3  -5   9          0.03          6.95         3.20 o
  -2  -5   9       3307.15       3420.21        49.33 o
  -1  -5   9       3361.11       3533.77        50.96 o
   0  -5   9        233.31        214.62         4.12 o
   1  -5   9          2.20          3.47         2.27 o
   2  -5   9       1252.52       1128.26        36.07 o
   3  -5   9        535.11        542.67         8.58 o
   4  -5   9       1866.33       1901.52        25.69 o
   5  -5   9         84.65        111.03         4.08 o
   6  -5   9         21.55         29.24         2.52 o
  -4  -4   9        232.64        249.53        13.27 o
  -3  -4   9         13.41         20.87         1.41 o
  -2  -4   9       1750.29       1811.19        26.27 o
  -1  -4   9       8030.50       8125.61       116.62 o
   0  -4   9        552.17        574.07         8.76 o
   1  -4   9       3346.32       3012.36        43.55 o
   2  -4   9         33.41         30.92         2.24 o
   3  -4   9        609.91        581.04         8.07 o
   4  -4   9       4914.14       4833.16        69.52 o
   5  -4   9         47.49         53.71         2.68 o
   6  -4   9        376.53        383.96         6.36 o
  -3  -3   9         11.62         21.31         2.29 o
  -2  -3   9       1622.64       1685.23        24.49 o
  -1  -3   9       1650.83       1735.94        25.17 o
   0  -3   9        653.57        635.20        10.62 o
   1  -3   9       6371.03       6641.14       333.46 o
   2  -3   9        938.43        873.26        16.10 o
   3  -3   9          6.28          5.05         1.89 o
   4  -3   9        567.67        636.45        13.92 o
   5  -3   9         39.25         39.16         2.18 o
   6  -3   9       2596.01       2551.07        36.95 o
   7  -3   9       1345.02       1302.00        19.17 o
  -1  -2   9       1038.30       1152.00        16.78 o
   0  -2   9       2502.84       2509.67        51.24 o
   1  -2   9       9340.56       9072.18       130.00 o
   2  -2   9        130.00        134.66         3.60 o
   3  -2   9        499.68        479.15        14.60 o
   4  -2   9       1568.20       1601.64        23.39 o
   5  -2   9        313.94        327.22         5.52 o
   6  -2   9        332.91        338.46         5.65 o
   7  -2   9       2076.01       2067.63        30.04 o
  -1  -1   9       6263.51       6193.83        89.86 o
   0  -1   9        114.52        145.25         2.49 o
   1  -1   9       1506.64       1494.34        21.64 o
   2  -1   9        734.65        730.95        10.84 o
   3  -1   9       1598.06       1590.91        23.12 o
   4  -1   9       2913.40       2835.56        41.16 o
   5  -1   9        773.00        816.78        12.24 o
   6  -1   9       1286.13       1291.39        18.98 o
   7  -1   9        597.95        655.34        10.03 o
   8  -1   9        403.03        420.39         9.63 o
  -1   0   9       5163.42       5344.74       112.77 o
   0   0   9       2452.01       2500.24        36.02 o
   1   0   9       1621.74       1724.88        24.90 o
   2   0   9          6.53          8.49         1.12 o
   3   0   9         90.84         95.30         2.94 o
   5   0   9        884.66        907.25        14.95 o
   6   0   9       4583.10       4544.04        65.30 o
   7   0   9         62.20         86.25         2.52 o
   8   0   9          0.02          5.32         2.19 o
   0   1   9        125.02        155.65         3.69 o
   1   1   9       3947.61       3926.24        74.37 o
   2   1   9       1869.17       1869.91        26.97 o
   3   1   9          3.84          6.58         1.18 o
   4   1   9        724.97        738.50        10.99 o
   5   1   9        318.63        356.42         5.76 o
   6   1   9       1859.13       1890.66        36.86 o
   7   1   9       1318.27       1292.74        18.98 o
   8   1   9         44.27         50.70         2.42 o
   0   2   9       1297.24       1350.01        19.50 o
   1   2   9       6415.02       6488.06        92.97 o
   2   2   9       9562.66       9269.89       118.67 o
   3   2   9       2273.00       2325.06        29.96 o
   4   2   9       1082.68       1143.71        23.51 o
   5   2   9         14.80         22.72         1.70 o
   6   2   9       2097.57       2097.40        30.35 o
   7   2   9       2050.46       1908.40        27.71 o
   8   2   9        104.15        119.56         3.38 o
  -7   3   9        712.32        726.51        12.78 o
  -6   3   9        333.36        380.93         8.26 o
  -1   3   9       1187.85       1249.10        18.19 o
   0   3   9         23.81         47.11         1.05 o
   1   3   9       5488.54       5628.80       159.23 o
   2   3   9       4650.16       4658.62        70.26 o
   3   3   9       1760.59       1803.18        37.60 o
   4   3   9       4702.22       4462.04       127.90 o
   5   3   9       1130.22       1145.50        16.79 o
   6   3   9         10.31         20.14         2.10 o
   7   3   9        358.26        404.04         6.46 o
   8   3   9         66.46         74.27         3.83 o
  -7   4   9       1195.13       1297.04        19.02 o
  -6   4   9       2128.62       2147.44        31.17 o
  -5   4   9         36.43         42.28         1.81 o
  -4   4   9       1531.61       1675.28        24.45 o
  -3   4   9         50.05         59.07         1.15 o
  -2   4   9       4765.00       4654.21        67.35 o
   0   4   9       1425.99       1433.40        20.67 o
   1   4   9        146.11        149.73         3.34 o
   2   4   9       4849.62       4784.76        68.56 o
   3   4   9       3425.59       3395.68        54.25 o
   5   4   9        657.64        631.67        13.40 o
   6   4   9        468.56        508.88         7.85 o
   7   4   9       1441.62       1541.75        22.82 o
   8   4   9         39.13         36.26         2.33 o
  -7   5   9        447.07        460.36        12.51 o
  -6   5   9       2247.96       2348.13        33.98 o
  -5   5   9       1943.62       2074.24        30.02 o
  -4   5   9       2654.38       2700.39        38.99 o
  -3   5   9       1039.60       1170.75        17.92 o
  -2   5   9       1092.07       1066.16        15.46 o
  -1   5   9       1365.28       1370.75        19.81 o
   0   5   9       1811.47       1914.60        28.30 o
   1   5   9       3209.10       3310.28        47.51 o
   2   5   9        684.76        713.81        10.46 o
   3   5   9        223.74        259.12         4.78 o
   4   5   9       1084.18       1130.99        21.92 o
   5   5   9        303.90        379.46         5.98 o
   6   5   9       5229.38       5251.60        75.34 o
   7   5   9       4118.39       4135.42        59.43 o
   8   5   9          6.76          5.25         1.98 o
  -7   6   9        717.88        758.74        11.52 o
  -6   6   9       1566.88       1558.23        26.88 o
  -5   6   9        757.62        755.97        10.07 o
  -4   6   9      12001.34      11740.70       168.44 o
  -3   6   9        270.54        283.56         8.68 o
  -2   6   9        430.94        440.39         6.61 o
  -1   6   9       1367.13       1419.72        20.55 o
   0   6   9       1308.33       1357.67        19.65 o
   1   6   9       2539.89       2575.58        64.48 o
   2   6   9       3058.77       2999.24        47.56 o
   3   6   9        150.95        156.87         2.76 o
   4   6   9       2262.51       2145.72        30.98 o
   5   6   9        166.76        185.47         4.31 o
   6   6   9        148.47        181.43         3.70 o
   7   6   9       5553.80       5552.20       127.23 o
   8   6   9         90.95        110.33         2.93 o
  -7   7   9        610.89        674.29        10.85 o
  -6   7   9         99.54        111.16         6.01 o
  -5   7   9        486.95        479.44         8.90 o
  -4   7   9       5137.23       5121.48        73.62 o
  -3   7   9       2655.98       2769.25       163.22 o
  -2   7   9       1165.72       1117.66        19.61 o
  -1   7   9       4934.49       4800.30        68.87 o
   0   7   9       1102.77       1190.76        17.30 o
   1   7   9         11.38         15.37         2.17 o
   2   7   9       5183.85       5274.70        75.59 o
   3   7   9         32.16         37.38         1.71 o
   4   7   9       3359.41       3138.94        45.16 o
   5   7   9         96.63        117.77         4.85 o
   6   7   9        645.23        707.48        10.63 o
   7   7   9       1474.25       1472.06        21.47 o
   8   7   9          2.08         13.01         2.57 o
  -6   8   9        572.34        597.15         9.27 o
  -5   8   9          5.75         14.91         2.39 o
  -4   8   9       2826.40       2597.36        37.60 o
  -3   8   9         17.93         32.85         2.63 o
  -2   8   9       2416.29       2316.93        33.46 o
  -1   8   9       4674.54       4376.90        62.85 o
   0   8   9       1298.43       1330.46        19.36 o
   1   8   9       2397.42       2260.50        47.03 o
   2   8   9          4.20          5.10         1.90 o
   3   8   9         87.03         96.06         2.25 o
   4   8   9       5353.35       5172.94        74.23 o
   5   8   9       1094.86       1205.17        28.41 o
   6   8   9       2240.72       2159.83        31.22 o
   7   8   9          1.45          6.84         2.04 o
   8   8   9         60.14         93.50         4.37 o
  -6   9   9       1535.00       1521.55        22.29 o
  -5   9   9          1.23          1.77         2.18 o
  -4   9   9       1702.44       1542.50        26.14 o
  -3   9   9        341.32        287.49        10.03 o
  -2   9   9       2411.38       2317.46        34.79 o
  -1   9   9       6673.69       6256.93        89.73 o
   0   9   9         21.63         18.58         1.96 o
   1   9   9       2046.68       2035.47        29.45 o
   2   9   9         53.98         66.75         1.99 o
   4   9   9       3014.65       3042.90        43.83 o
   5   9   9        157.48        195.59         4.54 o
   6   9   9       1399.75       1337.61        19.55 o
   7   9   9       2351.56       2513.25        44.26 o
  -5  10   9         31.93         42.57         2.50 o
  -4  10   9       3623.74       3472.56        50.12 o
  -3  10   9       2563.84       2250.58        46.24 o
  -2  10   9         27.52         28.40         2.17 o
  -1  10   9        697.23        702.23        12.87 o
   0  10   9       2026.66       2070.40        30.05 o
   1  10   9       3536.14       3584.19        51.61 o
   2  10   9       2328.82       2261.60        34.58 o
   3  10   9       1608.77       1637.57        23.83 o
   4  10   9          9.83         12.36         1.85 o
   5  10   9        539.26        579.37        10.95 o
   6  10   9       3442.33       3283.40        47.27 o
   7  10   9       2004.13       2049.59        29.69 o
  -5  11   9         35.46         40.16         2.61 o
  -4  11   9       3333.60       3219.33        46.54 o
  -3  11   9       4673.39       4408.00        89.74 o
  -2  11   9        759.21        776.06        13.41 o
  -1  11   9       1016.18       1060.96        15.75 o
   0  11   9         81.14         96.56         2.62 o
   1  11   9       1016.48       1087.91        16.06 o
   2  11   9        797.99        789.29        14.15 o
   3  11   9        159.75        190.24         3.61 o
   4  11   9       2663.64       2650.14        43.73 o
   5  11   9        304.80        302.89         8.04 o
   6  11   9         69.25         92.48         3.97 o
  -4  12   9         49.73         62.60         3.67 o
  -3  12   9       4607.18       4428.09        90.15 o
  -2  12   9        584.09        650.80        22.48 o
  -1  12   9       5569.36       5510.99        79.19 o
   0  12   9          2.47          1.20         1.94 o
   1  12   9         11.92         22.14         2.39 o
   2  12   9        111.62        141.40         4.48 o
   3  12   9        976.56        994.19        14.74 o
   4  12   9       1689.55       1680.64        24.49 o
   5  12   9       1559.31       1538.58        22.47 o
   6  12   9        154.57        151.77         4.93 o
  -3  13   9        234.84        258.00         7.15 o
  -2  13   9        549.48        583.45         9.16 o
  -1  13   9       3561.37       3596.90        51.86 o
   0  13   9       1366.54       1362.38        20.02 o
   1  13   9       1841.16       1823.99        26.54 o
   2  13   9       1278.88       1276.16        18.77 o
   3  13   9        177.04        230.65         4.22 o
   4  13   9        444.43        439.80        10.35 o
   5  13   9       1826.02       1731.92        25.22 o
  -2  14   9         78.91         95.70         3.82 o
  -1  14   9        733.75        762.86        30.19 o
   0  14   9         72.19         89.02         2.84 o
   1  14   9        660.24        701.00        10.66 o
   2  14   9       1845.26       1845.54        28.85 o
   3  14   9          7.10         15.33         3.01 o
   0  -7  10        791.05        795.14        12.17 o
   1  -7  10        126.83        131.60         3.52 o
   2  -7  10       2316.91       2219.53        32.77 o
  -2  -6  10        286.79        321.69         7.10 o
  -1  -6  10          5.52          6.33         2.41 o
   0  -6  10        165.81        177.72         6.26 o
   1  -6  10          8.65         20.69         2.47 o
   2  -6  10       3485.05       3464.47        50.03 o
   3  -6  10        408.19        426.86         7.76 o
   4  -6  10        419.83        438.09         6.69 o
  -3  -5  10       1503.37       1521.80        31.41 o
  -2  -5  10       1110.71       1119.78        16.45 o
  -1  -5  10        760.88        775.35        11.61 o
   0  -5  10        345.22        367.58         8.59 o
   1  -5  10         15.29         19.10         2.33 o
   2  -5  10       1577.37       1559.94        22.91 o
   3  -5  10       2475.57       2331.85        30.30 o
   4  -5  10       1222.58       1143.99        26.26 o
   5  -5  10        359.20        387.16         6.60 o
  -3  -4  10       1004.04       1022.39        26.91 o
  -2  -4  10       1330.89       1373.75        20.03 o
  -1  -4  10        954.85       1004.24        14.78 o
   0  -4  10       2202.94       2282.73        33.09 o
   1  -4  10        159.02        169.28         3.13 o
   2  -4  10          0.84          2.65         1.96 o
   3  -4  10         68.49         75.46         6.95 o
   4  -4  10        126.80        166.81         3.74 o
   5  -4  10       2487.29       2452.27        36.39 o
   6  -4  10        599.15        591.99         9.26 o
  -2  -3  10       1347.02       1483.34        31.70 o
  -1  -3  10        636.18        709.24         9.95 o
   0  -3  10       6139.00       6149.42        96.87 o
   1  -3  10        891.76        891.18        13.28 o
   2  -3  10       2354.70       2170.00       195.72 o
   3  -3  10       1142.76       1014.14        16.60 o
   4  -3  10       1372.02       1326.56        19.55 o
   5  -3  10       1849.47       1851.27        26.99 o
   6  -3  10        520.81        562.38        11.49 o
  -1  -2  10        225.57        237.77         4.62 o
   0  -2  10       1626.27       1707.03        24.77 o
   1  -2  10        124.15        121.55         3.18 o
   2  -2  10       8157.62       7445.26       151.05 o
   3  -2  10       5344.41       4711.96       118.31 o
   4  -2  10         44.50         50.64         2.37 o
   5  -2  10        169.88        206.04         3.98 o
   6  -2  10        700.92        717.10        10.92 o
   7  -2  10        411.76        441.80         7.85 o
  -1  -1  10        423.67        501.66         7.46 o
   0  -1  10        666.15        702.92        10.38 o
   1  -1  10        160.88        190.78         3.38 o
   2  -1  10       3885.18       3780.40        54.37 o
   3  -1  10       1627.07       1532.57        88.46 o
   4  -1  10          7.97         13.37         2.08 o
   5  -1  10       3876.44       3832.62        55.19 o
   6  -1  10        234.94        235.85         4.95 o
   7  -1  10          6.02          7.37         2.28 o
   0   0  10       6250.00       6255.14        93.10 o
   1   0  10        143.28        157.04         2.72 o
   2   0  10        126.97        123.57         4.03 o
   3   0  10       1778.94       1715.91        27.40 o
   4   0  10        256.64        295.39         5.00 o
   5   0  10       4163.67       4115.13        59.20 o
   6   0  10        303.64        322.12         6.02 o
   7   0  10        185.53        180.51         5.03 o
   8   0  10        883.33        814.07        12.26 o
   0   1  10       4571.54       4527.44       163.65 o
   1   1  10       3734.74       3758.37        54.00 o
   2   1  10       2847.23       2814.85        40.49 o
   3   1  10         13.51         17.34         1.59 o
   4   1  10          5.54          7.64         2.07 o
   5   1  10       6369.74       6318.99        90.66 o
   6   1  10       1227.02       1227.04        18.03 o
   7   1  10       1116.82       1198.48        17.66 o
   8   1  10          1.10          4.10         2.27 o
   0   2  10       3150.68       3145.63        45.30 o
   1   2  10       1127.45       1192.56        17.27 o
   2   2  10       6871.73       6709.88       126.72 o
   3   2  10       3053.35       2912.65        48.41 o
   4   2  10       3325.08       3030.47        87.50 o
   5   2  10       1271.44       1290.99        18.91 o
   6   2  10        709.03        738.40        11.10 o
   7   2  10        160.80        194.23         3.81 o
   8   2  10        959.96        965.10        14.41 o
  -1   3  10       4770.22       4969.00        72.90 o
   0   3  10        185.33        175.81         3.97 o
   1   3  10       1821.81       1836.90        26.46 o
   2   3  10       8654.51       8498.39       121.67 o
   3   3  10      12223.23      12023.53       172.07 o
   4   3  10        614.59        631.71        11.28 o
   5   3  10        237.40        258.05         5.48 o
   6   3  10          5.59          7.22         1.85 o
   7   3  10        207.33        238.85         4.29 o
   8   3  10        277.60        245.45         4.50 o
  -7   4  10        957.85        989.63        35.75 o
  -2   4  10       1083.46       1059.63        19.15 o
  -1   4  10       4622.66       5109.37       265.47 o
   0   4  10       4718.78       4487.02        64.39 o
   1   4  10       1136.61       1165.55        20.43 o
   2   4  10        173.83        210.94         3.42 o
   3   4  10       4002.20       3718.75        75.50 o
   4   4  10         16.26         20.98         4.90 o
   5   4  10       6633.64       6628.17        95.01 o
   6   4  10       1575.62       1539.51        22.41 o
   7   4  10         76.93         74.00         2.22 o
   8   4  10        243.87        282.23         5.00 o
  -6   5  10        705.70        735.54        10.92 o
  -5   5  10       4163.85       4199.52        60.85 o
  -4   5  10        159.20        210.69         4.74 o
  -3   5  10        181.03        195.86         3.11 o
  -2   5  10        989.91       1029.19        15.00 o
  -1   5  10       4099.33       4109.32        59.04 o
   0   5  10      14710.91      14492.59       415.17 o
   1   5  10        268.51        268.72         5.77 o
   2   5  10          0.73          2.70         1.09 o
   3   5  10        874.98        870.01        13.30 o
   4   5  10        115.27        124.25         2.89 o
   5   5  10       1976.46       1949.96        28.23 o
   6   5  10       2331.07       2560.42        49.69 o
   7   5  10        210.33        259.07         6.93 o
   8   5  10        420.69        474.19        12.19 o
  -6   6  10         11.66         12.25         1.95 o
  -5   6  10       3139.19       3308.08        47.73 o
  -4   6  10         48.71         61.87         1.83 o
  -3   6  10       2193.04       2150.58        31.08 o
  -2   6  10       2217.09       2336.55        46.60 o
  -1   6  10          3.55          2.42         1.42 o
   0   6  10        415.72        405.08         7.76 o
   1   6  10       2954.22       2956.08        64.90 o
   2   6  10       3179.07       3022.60        76.71 o
   3   6  10       3401.68       3302.32        51.45 o
   4   6  10       1221.07       1217.30        19.79 o
   5   6  10       1223.82       1308.62        19.10 o
   6   6  10       2123.38       2214.68        32.00 o
   7   6  10        580.91        584.33        29.52 o
   8   6  10       2566.43       2593.38        52.98 o
  -6   7  10        444.89        501.83         7.87 o
  -5   7  10       4479.76       4384.61        63.12 o
  -4   7  10         35.37         52.71         1.95 o
  -3   7  10       4145.03       3993.50        73.29 o
  -2   7  10        943.99       1023.72        52.03 o
  -1   7  10         26.58         27.01         2.20 o
   0   7  10        770.94        756.25        16.80 o
   1   7  10        579.69        633.90        11.65 o
   2   7  10        351.99        389.61         6.00 o
   3   7  10       9989.04       9471.79       210.09 o
   4   7  10       2253.75       2221.41        32.10 o
   5   7  10       1278.00       1343.99        27.66 o
   6   7  10        955.45        992.22        14.64 o
   7   7  10          3.38          7.24         2.04 o
   8   7  10       2863.75       3068.29        64.37 o
  -6   8  10         29.27         46.74         2.71 o
  -5   8  10        330.83        355.60         5.89 o
  -4   8  10        210.93        251.72         4.39 o
  -3   8  10       1408.14       1428.35        26.39 o
  -2   8  10       3413.16       3412.60        60.01 o
   0   8  10       8371.08       8057.66       141.51 o
   1   8  10        328.45        323.24         5.12 o
   2   8  10         47.35         56.05         2.66 o
   3   8  10       5927.67       5857.14       118.76 o
   4   8  10       1157.40       1188.36        17.40 o
   5   8  10        853.13        836.69        15.96 o
   6   8  10         50.13         67.00         2.34 o
   7   8  10         20.50         35.44         2.21 o
  -6   9  10        332.48        366.48         6.20 o
  -5   9  10       1401.07       1429.35        20.98 o
  -4   9  10        165.63        160.01         3.94 o
  -3   9  10          5.62          1.91         1.97 o
  -2   9  10       1314.17       1189.77        24.79 o
  -1   9  10        287.63        270.79         4.53 o
   0   9  10       9686.41       9825.60       438.61 o
   1   9  10       2776.79       2591.86        74.75 o
   2   9  10        964.71        962.74        14.23 o
   3   9  10       1091.33       1054.92        22.02 o
   4   9  10        623.45        656.73         9.90 o
   5   9  10       4504.70       4291.26        61.64 o
   6   9  10        627.43        666.57        12.90 o
   7   9  10        370.99        400.49         9.22 o
  -5  10  10       1397.15       1422.01        20.89 o
  -4  10  10        281.83        309.13         8.44 o
  -3  10  10       2296.16       2065.45        43.73 o
  -2  10  10        702.05        651.43        20.71 o
  -1  10  10         86.04        107.23         2.75 o
   0  10  10       8569.34       8007.83       114.79 o
   1  10  10        823.89        791.66        11.85 o
   2  10  10       2051.89       2043.89        29.64 o
   3  10  10        771.86        829.00        12.36 o
   4  10  10         15.34         13.84         1.92 o
   5  10  10         63.50         81.63         2.97 o
   6  10  10        876.10        921.02        13.67 o
   7  10  10          4.23          4.57         2.93 o
  -5  11  10          3.69          5.93         3.34 o
  -4  11  10        625.55        649.96        10.05 o
  -3  11  10       3582.96       3301.54        47.67 o
  -2  11  10       2361.70       2250.62        90.67 o
  -1  11  10          3.73          4.14         1.95 o
   0  11  10       1281.17       1261.04        18.52 o
   1  11  10       1818.90       1847.56        26.87 o
   2  11  10       2951.58       2894.37        41.75 o
   3  11  10       4307.54       4256.06        61.18 o
   4  11  10        122.63        136.88         3.06 o
   5  11  10          3.36          3.32         2.07 o
   6  11  10         30.49         46.13         5.76 o
  -4  12  10        289.88        336.17         5.83 o
  -3  12  10        413.20        435.31        16.14 o
  -2  12  10       3489.73       3533.40        58.92 o
  -1  12  10          8.13         12.71         2.10 o
   0  12  10       1573.87       1564.42        23.62 o
   1  12  10        710.15        759.88        11.46 o
   2  12  10        162.39        185.62         5.35 o
   3  12  10       1279.50       1267.91        28.73 o
   4  12  10       1495.81       1445.71        21.15 o
   5  12  10        892.58        873.54        18.30 o
  -3  13  10        103.31        125.29         3.96 o
  -2  13  10        816.70        876.55        18.66 o
  -1  13  10        110.27        137.15         3.26 o
   0  13  10       4942.91       4706.95        67.67 o
   1  13  10       1599.85       1644.86        26.92 o
   2  13  10        385.04        431.05         6.91 o
   3  13  10          3.60          8.39         2.18 o
   4  13  10        194.37        211.22         4.21 o
  -2  14  10        204.53        230.03        15.52 o
  -1  14  10        185.78        225.40         4.71 o
   0  14  10       1769.75       1780.13        25.97 o
   1  14  10       4706.70       4575.76        65.79 o
   2  14  10        200.96        198.42         4.06 o
   3  14  10        697.13        706.46        10.77 o
   0  -6  11        167.93        159.52         5.01 o
   1  -6  11       3055.72       3092.94        44.73 o
   2  -6  11        638.50        668.22        12.05 o
  -2  -5  11       2461.65       2627.62        46.04 o
  -1  -5  11        916.17        987.59        14.79 o
   0  -5  11         29.30         37.14         2.27 o
   1  -5  11       1108.27       1133.25        15.04 o
   2  -5  11        423.02        410.19        10.35 o
   3  -5  11       2236.04       2329.93        33.87 o
   4  -5  11       1018.21       1013.95        17.45 o
  -2  -4  11       1524.81       1619.74        40.64 o
  -1  -4  11       4318.38       4351.74        62.73 o
   0  -4  11         75.93         89.37         2.67 o
   1  -4  11        149.33        182.15         7.67 o
   2  -4  11         34.19         39.97         3.11 o
   3  -4  11       1453.93       1433.27        21.24 o
   4  -4  11       1432.47       1371.80        20.25 o
   5  -4  11        199.82        197.68         4.27 o
  -1  -3  11       1851.21       2032.76        31.07 o
   0  -3  11        123.25        130.69         3.10 o
   1  -3  11       2114.97       2108.21        30.63 o
   2  -3  11       1622.73       1530.60        28.21 o
   3  -3  11         35.61         36.74         2.39 o
   4  -3  11         43.50         38.58         2.59 o
   5  -3  11         11.55          6.28         2.53 o
   6  -3  11       2288.25       2200.37        31.99 o
  -1  -2  11        823.81        918.44        15.11 o
   0  -2  11        639.88        674.48        10.07 o
   1  -2  11       3863.78       3753.66        54.07 o
   2  -2  11        100.78         99.26         2.70 o
   3  -2  11         71.50         84.58         2.78 o
   4  -2  11       1501.41       1464.76        21.52 o
   5  -2  11         31.60         24.66         2.36 o
   6  -2  11        239.16        262.29         6.71 o
   0  -1  11        754.27        818.55        12.06 o
   1  -1  11       1411.82       1462.08        21.31 o
   2  -1  11       2201.76       2108.79        30.63 o
   3  -1  11       3691.77       3241.39       137.85 o
   4  -1  11       4551.92       4332.81        62.36 o
   5  -1  11        382.02        388.80         9.07 o
   6  -1  11        168.60        187.89         3.87 o
   7  -1  11        513.44        519.02        10.71 o
   0   0  11        754.01        784.86        11.54 o
   1   0  11        119.45        164.46         3.03 o
   2   0  11       1112.87       1024.86        62.42 o
   3   0  11         34.15         33.97         2.40 o
   4   0  11       5390.15       5150.71        74.02 o
   5   0  11        201.41        213.24         4.77 o
   6   0  11       3444.93       3295.70        47.51 o
   7   0  11        120.11        141.19         4.37 o
   0   1  11        133.23        121.74         2.91 o
   1   1  11       2382.24       2613.92       186.31 o
   2   1  11        396.59        411.31         6.35 o
   3   1  11          4.96         14.05         1.65 o
   4   1  11       1377.26       1394.23        20.38 o
   5   1  11         17.11         32.16         2.29 o
   6   1  11       2888.17       2874.62        41.51 o
   7   1  11       1581.01       1578.41        23.07 o
   0   2  11        514.01        531.04         7.86 o
   1   2  11       3805.44       3703.90        78.14 o
   2   2  11       4164.44       4065.83        58.39 o
   3   2  11       1502.04       1427.87        22.14 o
   4   2  11          2.72          4.84         3.19 o
   5   2  11         43.26         43.61         2.09 o
   6   2  11       4031.01       3971.20        57.11 o
   7   2  11       1322.90       1335.83        19.59 o
  -1   3  11        733.63        777.68        35.38 o
   0   3  11        228.06        229.30         3.62 o
   1   3  11       1386.90       1431.06        26.71 o
   2   3  11       2625.68       2564.57        33.02 o
   3   3  11       1698.12       1612.73        33.60 o
   4   3  11       3099.68       2980.02        42.95 o
   5   3  11       1416.42       1350.59        19.76 o
   6   3  11         22.74         40.13         2.08 o
   7   3  11        478.00        489.92         7.69 o
   8   3  11         14.21         21.48         3.11 o
  -1   4  11       5672.87       5958.99        86.25 o
   0   4  11       1752.38       1760.81        27.85 o
   1   4  11         87.52         88.82         1.83 o
   2   4  11        395.46        425.99         8.43 o
   3   4  11       1867.28       1855.49        56.71 o
   4   4  11       3726.16       3589.57        51.63 o
   5   4  11        217.52        286.34        12.97 o
   6   4  11          5.73         13.95         1.76 o
   7   4  11        670.20        680.35        12.96 o
   8   4  11         73.18         82.68         4.13 o
  -2   5  11       3706.84       3802.10        69.16 o
  -1   5  11       3137.24       3165.44        64.61 o
   0   5  11         58.69         71.89         2.19 o
   1   5  11       2651.77       2539.38        56.75 o
   2   5  11       1037.18       1001.56        14.60 o
   3   5  11       2554.87       2410.52        42.77 o
   4   5  11       1264.65       1278.25        18.66 o
   5   5  11       1341.60       1408.70        22.34 o
   6   5  11       4815.31       4700.78        71.82 o
   7   5  11       2645.18       2674.45        34.53 o
   8   5  11          0.16          0.40         1.93 o
  -6   6  11        946.39        984.59        14.53 o
  -5   6  11        738.35        793.28        12.77 o
  -4   6  11       5641.79       5619.35        81.20 o
  -3   6  11        822.74        834.27        37.96 o
  -2   6  11        316.50        331.70         5.14 o
  -1   6  11        670.41        663.11         9.84 o
   0   6  11       1074.56       1099.34        16.00 o
   1   6  11       1365.22       1338.71        25.95 o
   2   6  11        881.96        854.70        12.55 o
   3   6  11        368.73        378.40         8.22 o
   4   6  11       1515.85       1524.90        22.18 o
   5   6  11        111.36        133.57         3.76 o
   6   6  11       1208.25       1246.74        27.51 o
   7   6  11       6943.35       7154.49       245.47 o
   8   6  11         10.66         20.98         2.16 o
  -6   7  11         48.61         66.05         3.03 o
  -5   7  11          1.87          4.19         1.70 o
  -4   7  11       2402.20       2437.16        39.37 o
  -3   7  11       3357.92       3383.64        48.77 o
  -2   7  11         47.40         55.87         2.00 o
  -1   7  11       2191.51       2222.27        63.03 o
   0   7  11        476.92        504.41        12.52 o
   1   7  11        943.07        946.03        21.71 o
   2   7  11       2869.36       2882.97        41.48 o
   3   7  11        213.76        240.20         9.15 o
   4   7  11       3508.53       3464.89        49.83 o
   5   7  11        145.92        160.52         6.93 o
   6   7  11        825.92        806.90        15.96 o
   7   7  11       2395.94       2514.03        36.31 o
  -5   8  11          0.74          2.71         2.04 o
  -4   8  11        797.81        792.47        11.85 o
  -3   8  11        951.05       1014.53        22.13 o
  -2   8  11        293.85        280.55         5.09 o
  -1   8  11       2693.64       2647.83        78.95 o
   0   8  11        569.09        556.65         8.42 o
   1   8  11       1100.20       1051.50        17.45 o
   2   8  11          3.76         11.76         2.01 o
   3   8  11        293.62        334.90         5.42 o
   4   8  11       5234.11       4966.85       101.36 o
   5   8  11       1139.93       1133.74        16.64 o
   6   8  11        405.91        444.12         7.34 o
   7   8  11         60.21         58.94         4.21 o
  -5   9  11          0.90          1.65         2.68 o
  -4   9  11       1085.63       1151.86        18.82 o
  -3   9  11        239.69        272.81         4.80 o
  -2   9  11        367.27        344.32        13.23 o
   0   9  11        167.99        136.89         4.35 o
   1   9  11       3795.74       3472.77        99.74 o
   2   9  11        773.32        775.98        14.02 o
   3   9  11        544.43        572.69        12.46 o
   4   9  11       2630.76       2605.19        37.58 o
   5   9  11        635.44        585.90         8.94 o
   6   9  11        194.90        197.83         4.80 o
   7   9  11        840.53        859.69        14.53 o
  -5  10  11         73.92         89.90         2.88 o
  -4  10  11       3139.72       3110.51        44.93 o
  -3  10  11        608.99        614.55        13.49 o
  -2  10  11         17.26         18.10         2.20 o
  -1  10  11       3362.09       2914.03        59.61 o
   0  10  11        440.18        437.74         9.98 o
   1  10  11       5413.80       5152.83        74.00 o
   2  10  11       1008.41       1025.17        15.53 o
   3  10  11        300.90        328.16         5.46 o
   4  10  11          3.93          6.78         1.93 o
   5  10  11         31.93         35.08         2.27 o
   6  10  11       1530.23       1481.67        21.64 o
  -4  11  11       2693.09       2624.42        38.01 o
  -3  11  11       2410.82       2309.57        41.50 o
  -2  11  11       1170.68       1105.38        16.40 o
  -1  11  11         35.81         44.35         2.67 o
   0  11  11        220.15        225.40         8.85 o
   1  11  11       2950.17       2849.53        41.15 o
   2  11  11       1254.48       1258.01        18.48 o
   3  11  11       1597.08       1634.29        31.60 o
   4  11  11       2573.76       2591.92        43.84 o
   5  11  11        613.39        643.31        12.60 o
   6  11  11          3.14          1.76         2.23 o
  -3  12  11       1000.18       1055.74        16.39 o
  -2  12  11        577.57        577.13         9.06 o
  -1  12  11       1678.91       1686.82        53.56 o
   0  12  11          3.54          6.27         2.09 o
   1  12  11        165.30        203.56         4.12 o
   2  12  11        144.93        158.80         3.42 o
   3  12  11        383.91        404.87         6.58 o
   4  12  11       2610.61       2623.44        37.92 o
   5  12  11       1863.23       1829.43        26.61 o
  -3  13  11         79.24         90.76         3.79 o
  -2  13  11         20.34         26.29         2.56 o
  -1  13  11       1098.17       1134.97        23.80 o
   0  13  11       1032.92       1043.48        15.50 o
   1  13  11       1183.89       1217.45        17.96 o
   2  13  11       1197.94       1166.02        17.19 o
   3  13  11         40.87         51.31         2.45 o
   4  13  11       1663.40       1629.08        23.76 o
  -1  14  11          1.19         -1.11         2.67 o
   0  14  11        140.26        168.02         4.22 o
   1  14  11        606.17        631.16        14.84 o
   2  14  11       2047.14       1904.46        27.73 o
   3  14  11         43.22         54.67         2.55 o
   0  -5  12        140.52        185.38         5.89 o
   1  -5  12          5.31          9.75         2.74 o
  -1  -4  12        817.33        869.42        12.91 o
   0  -4  12        577.27        631.60        13.70 o
   1  -4  12        237.56        262.43         5.78 o
   2  -4  12        640.61        728.17        11.25 o
   3  -4  12        192.91        189.52         4.13 o
   4  -4  12        386.20        457.00         7.54 o
  -1  -3  12        781.07        843.86        19.36 o
   0  -3  12       2426.55       2490.67        36.07 o
   1  -3  12         37.71         41.16         2.31 o
   2  -3  12        388.58        457.95         7.59 o
   3  -3  12         64.31         74.25         2.74 o
   4  -3  12       1271.78       1215.81        18.04 o
   5  -3  12       1477.19       1503.11        22.12 o
  -1  -2  12          0.69         -0.02         1.61 o
   0  -2  12        440.90        537.11         8.62 o
   1  -2  12         96.56        135.03         3.05 o
   2  -2  12       2346.98       2249.69        32.70 o
   3  -2  12       3183.39       3022.46        43.71 o
   4  -2  12         12.85         16.43         2.44 o
   5  -2  12        784.87        768.57        11.72 o
   0  -1  12         19.61         35.70         1.71 o
   1  -1  12        133.19        151.64         3.06 o
   2  -1  12       1171.23       1192.22        22.88 o
   3  -1  12       3062.41       2841.94        71.29 o
   4  -1  12        210.48        186.81         5.40 o
   5  -1  12       1440.55       1417.01        29.51 o
   6  -1  12        232.02        247.64         4.73 o
   0   0  12       4334.29       4464.51        70.12 o
   1   0  12        817.08        848.93        12.60 o
   2   0  12        885.98        927.43        13.79 o
   3   0  12       4759.36       4570.67       160.44 o
   4   0  12        706.71        674.53        14.61 o
   5   0  12       2526.71       2377.29        34.44 o
   6   0  12         39.23         48.88         3.81 o
   0   1  12       5901.04       6106.90        91.32 o
   1   1  12        897.10        971.17        14.27 o
   2   1  12       1413.72       1387.80        20.28 o
   3   1  12        902.61        787.29        15.43 o
   4   1  12        103.11        113.68         5.14 o
   5   1  12       6062.13       5811.21        83.43 o
   6   1  12        453.14        498.63        10.16 o
   7   1  12        750.13        761.63        11.55 o
   0   2  12       2711.74       2868.12        41.49 o
   1   2  12        408.63        409.56         6.30 o
   2   2  12       2119.77       2109.29        30.55 o
   3   2  12        116.27        116.99         4.92 o
   4   2  12        974.45        911.38        13.60 o
   5   2  12       1221.91       1282.46        18.82 o
   6   2  12        355.41        382.26        11.25 o
   7   2  12        435.18        442.16         7.14 o
   0   3  12        280.17        276.65         4.36 o
   1   3  12         39.49         36.67         1.62 o
   2   3  12       3679.12       3535.67        94.73 o
   3   3  12       3538.65       3466.14        49.89 o
   4   3  12         72.59         93.07         3.08 o
   5   3  12        202.83        209.91         4.49 o
   6   3  12        141.21        170.97         5.20 o
   7   3  12        214.53        241.47         5.16 o
  -1   4  12       4449.94       4655.80        68.32 o
   0   4  12       3465.28       3626.79        61.04 o
   1   4  12       2333.71       2302.16        33.30 o
   2   4  12        644.53        626.27         9.37 o
   3   4  12       2554.21       2300.15        61.55 o
   4   4  12        280.66        310.45         4.64 o
   5   4  12       3126.96       3010.42        50.41 o
   6   4  12        254.44        257.02         5.51 o
   7   4  12        197.62        184.22         3.75 o
  -1   5  12       3093.15       3169.47        45.82 o
   0   5  12       8492.16       8865.97       127.27 o
   1   5  12        192.45        220.78         3.77 o
   2   5  12        415.89        385.45         7.45 o
   3   5  12        224.96        228.34         4.87 o
   4   5  12         97.20        103.43         4.66 o
   5   5  12       1111.44       1197.73        17.57 o
   6   5  12       2197.18       2292.51        40.54 o
   7   5  12        422.64        445.26         6.96 o
  -3   6  12       1934.18       2005.71        61.55 o
  -1   6  12        145.09        173.51         3.78 o
   0   6  12       3954.90       3938.24        56.64 o
   1   6  12        909.23        918.12        27.98 o
   2   6  12       1469.24       1376.43        45.22 o
   3   6  12       1819.65       1768.14        37.58 o
   4   6  12       1829.49       1740.00        25.27 o
   5   6  12       1137.56       1123.97        30.64 o
   6   6  12       1870.77       1903.24        35.99 o
   7   6  12       1424.64       1328.10        60.82 o
  -5   7  12        375.59        395.40         6.12 o
  -4   7  12          5.86         15.41         2.05 o
  -3   7  12       2779.45       2798.35        40.43 o
  -2   7  12       3135.87       3164.62        45.62 o
  -1   7  12        179.91        198.03         3.53 o
   0   7  12        156.91        164.71         3.14 o
   1   7  12        218.68        216.72         4.62 o
   2   7  12        694.27        680.10        14.44 o
   3   7  12       5215.43       4915.01       116.61 o
   4   7  12          4.10          8.36         2.56 o
   5   7  12       1335.94       1398.56        29.05 o
   6   7  12       1068.62       1068.43        15.73 o
   7   7  12        124.40        124.49         3.14 o
  -5   8  12        738.28        850.11        15.17 o
  -4   8  12        237.36        269.31         5.01 o
  -3   8  12        310.02        318.59         5.19 o
  -2   8  12       4259.76       4202.04        60.48 o
  -1   8  12          8.19         11.32         1.86 o
   0   8  12       3245.02       3323.09       152.36 o
   1   8  12          6.61          6.88         2.44 o
   2   8  12       2236.79       2036.04        40.33 o
   3   8  12       4706.37       4540.46        65.23 o
   4   8  12         16.98         17.52         1.94 o
   5   8  12        867.30        916.16        13.58 o
   6   8  12         12.25         15.63         2.32 o
   7   8  12          3.87          6.92         2.15 o
  -5   9  12       1234.73       1335.34        27.81 o
  -4   9  12         34.48         39.40         2.33 o
  -3   9  12        265.93        289.45         4.94 o
  -2   9  12       1964.63       1967.54        40.43 o
  -1   9  12          2.64          6.20         1.95 o
   0   9  12       9583.64       8329.92       239.36 o
   1   9  12       1688.81       1462.42        67.82 o
   2   9  12         84.62         92.09         3.82 o
   3   9  12        919.89        954.81        18.41 o
   4   9  12         14.41         21.28         3.05 o
   5   9  12       1768.18       1721.68        28.52 o
   6   9  12        240.79        260.84         4.99 o
  -4  10  12         42.33         59.72         3.51 o
  -3  10  12       3096.66       3039.48        50.69 o
  -2  10  12          0.03          2.16         2.32 o
  -1  10  12         34.57         31.57         2.25 o
   0  10  12       6791.52       6168.39       172.47 o
   1  10  12       1458.83       1358.14        22.98 o
   2  10  12       1841.45       1824.10        27.45 o
   3  10  12        242.29        252.03         4.54 o
   4  10  12        245.56        290.12         5.86 o
   5  10  12         87.44        111.35         2.96 o
   6  10  12        490.66        450.02         7.19 o
  -4  11  12          4.67          6.49         2.57 o
  -3  11  12       5181.74       5087.33        73.17 o
  -2  11  12       1928.39       1821.76        26.57 o
  -1  11  12         30.62         35.31         2.36 o
   0  11  12       1189.53       1191.44        17.66 o
   1  11  12       1853.67       1783.03        25.98 o
   2  11  12       1273.24       1297.68        33.73 o
   3  11  12       2701.93       2691.78        38.88 o
   4  11  12         47.26         62.68         2.47 o
   5  11  12        140.19        142.83         4.56 o
  -3  12  12       1559.42       1628.12        23.85 o
  -2  12  12       2315.59       2252.16        47.45 o
  -1  12  12         59.18         52.33         2.50 o
   0  12  12        205.41        220.76         7.26 o
   1  12  12         96.32        101.69         4.64 o
   2  12  12         29.29         37.78         2.36 o
   3  12  12       1989.00       2003.82        29.08 o
   4  12  12        167.96        200.67         3.99 o
   5  12  12       2434.72       2359.63        63.41 o
  -2  13  12        188.52        199.97         4.16 o
  -1  13  12          1.55          2.54         2.43 o
   0  13  12       2189.96       2197.88        92.78 o
   1  13  12       1114.36       1079.63        18.71 o
   2  13  12          0.31          2.69         2.30 o
   3  13  12        226.59        232.84         8.44 o
   4  13  12        368.02        397.02         6.53 o
   0  14  12        970.18        943.62        28.75 o
   1  14  12       4183.96       3847.88        55.42 o
   2  14  12         13.27         17.55         2.40 o
  -1  -3  13        319.72        359.18         9.99 o
   0  -3  13         62.54         68.15         2.52 o
   1  -3  13        641.93        659.24        10.21 o
   2  -3  13        195.35        229.72         4.61 o
   3  -3  13         51.18         47.30         3.82 o
   0  -2  13        141.08        151.04         3.14 o
   1  -2  13       1060.18       1053.00        22.34 o
   2  -2  13        237.13        270.19         6.74 o
   3  -2  13         89.08        138.46         4.67 o
   4  -2  13        475.88        521.50         8.35 o
   0  -1  13        653.24        698.75        14.71 o
   1  -1  13        146.03        164.16         3.33 o
   2  -1  13       1941.94       2037.65        34.19 o
   3  -1  13       1740.26       1682.92        25.53 o
   4  -1  13       2135.11       2103.28        30.58 o
   5  -1  13          4.91          5.03         2.36 o
   0   0  13         36.16         58.78         2.47 o
   1   0  13        381.39        411.37         6.47 o
   2   0  13        308.72        303.13         5.18 o
   3   0  13         70.88         80.67         3.36 o
   4   0  13       4328.63       4223.53        60.84 o
   5   0  13        131.18        115.44         3.26 o
   6   0  13       1299.71       1329.00        29.69 o
   0   1  13        505.02        616.98        15.54 o
   1   1  13       2998.81       3052.73        52.10 o
   2   1  13        224.30        258.71         4.54 o
   3   1  13          5.11          3.15         1.99 o
   4   1  13       1185.43       1167.88        17.27 o
   5   1  13         12.62         15.61         3.19 o
   6   1  13       1356.20       1311.31        19.34 o
   0   2  13          1.66          2.81         1.64 o
   1   2  13       6067.46       6231.63       156.09 o
   2   2  13        583.64        600.48         9.45 o
   3   2  13       1647.05       1587.08        39.26 o
   4   2  13          4.69         10.33         2.22 o
   5   2  13          0.73          3.23         2.20 o
   6   2  13       2977.38       2818.33        40.70 o
   0   3  13        400.53        399.54         8.36 o
   1   3  13        883.15        931.24        13.72 o
   2   3  13        353.67        320.04         5.28 o
   3   3  13        773.11        666.61        20.31 o
   4   3  13       1648.33       1553.50        26.20 o
   5   3  13        656.55        645.34         9.87 o
   6   3  13        138.33        165.94         3.62 o
   7   3  13       1789.37       1754.00        25.57 o
   0   4  13         10.31         20.33         1.54 o
   1   4  13        159.90        191.75         3.43 o
   2   4  13        136.60        127.70         3.09 o
   3   4  13       1186.60       1141.47        92.51 o
   4   4  13       2682.96       2672.93        38.60 o
   5   4  13        452.76        481.24         8.43 o
   6   4  13         59.58         89.98         2.75 o
   7   4  13          7.73          3.88         2.31 o
  -1   5  13       2710.57       2782.86        40.47 o
   0   5  13        343.58        382.11         5.96 o
   1   5  13       3219.37       3300.68        67.88 o
   2   5  13       1963.57       1756.42        31.71 o
   3   5  13        166.42        157.39         4.20 o
   4   5  13       1227.70       1246.96        25.84 o
   5   5  13       1776.09       1781.55        23.16 o
   6   5  13       2120.92       2012.76        33.65 o
   7   5  13        805.38        795.65        12.00 o
  -2   6  13          0.11          0.74         1.12 o
  -1   6  13       2287.68       2296.44        33.24 o
   0   6  13          2.49          3.27         2.28 o
   1   6  13       3970.90       3853.65        55.48 o
   2   6  13       2825.83       2464.96        50.48 o
   3   6  13        775.77        700.34        15.22 o
   4   6  13        403.58        438.25         6.94 o
   5   6  13        123.72        153.89         5.41 o
   6   6  13       1156.35       1207.12        17.76 o
   7   6  13       2564.07       2415.58        49.84 o
  -3   7  13        959.90        988.02        37.96 o
  -2   7  13         60.23         77.42         2.85 o
  -1   7  13        306.31        314.74         6.63 o
   0   7  13       1667.24       1635.23        23.77 o
   1   7  13       2062.15       1964.29        28.50 o
   2   7  13       2536.51       2369.10        48.52 o
   3   7  13        936.69        923.58        27.56 o
   4   7  13       2480.38       2398.24        34.64 o
   5   7  13          6.83         20.93         2.15 o
   6   7  13       1012.87        950.33        17.45 o
   7   7  13       1851.62       1879.83        27.32 o
  -4   8  13         60.97         60.98         3.30 o
  -3   8  13        221.51        225.93         6.60 o
  -2   8  13        160.94        171.91         3.31 o
  -1   8  13       2600.18       2562.34        46.72 o
   0   8  13         15.27         16.82         1.99 o
   1   8  13         14.25         13.81         2.49 o
   3   8  13       1380.39       1346.25        22.82 o
   4   8  13       4629.57       4620.46       100.87 o
   5   8  13        306.00        328.87         5.50 o
   6   8  13         74.02         92.22         3.32 o
  -4   9  13        821.50        885.58        13.21 o
  -3   9  13        106.48        136.89         3.56 o
  -2   9  13        228.97        218.12         4.01 o
  -1   9  13       3856.47       3766.00        54.26 o
   0   9  13         93.05         95.96         3.57 o
   1   9  13       2071.16       1781.90        38.89 o
   2   9  13        324.74        330.50         6.96 o
   3   9  13       1480.71       1466.75        29.31 o
   4   9  13       2689.39       2695.93        38.91 o
   5   9  13        443.53        450.40         7.15 o
   6   9  13         14.67         23.14         2.41 o
  -4  10  13       1729.11       1678.48        28.32 o
  -3  10  13         56.34         58.34         2.74 o
  -2  10  13        166.57        200.94         7.57 o
  -1  10  13        717.23        684.42        10.49 o
   0  10  13        202.31        211.11         5.96 o
   1  10  13       6057.10       5624.52       120.12 o
   2  10  13       1455.19       1434.25        21.01 o
   3  10  13        301.37        321.74         6.93 o
   4  10  13        242.01        285.86         9.60 o
   5  10  13         67.19         77.24         2.66 o
   6  10  13        518.93        584.79         9.85 o
  -3  11  13        217.75        219.63         4.44 o
  -2  11  13       1899.47       1930.75        28.12 o
  -1  11  13         70.93         69.95         3.73 o
   0  11  13          3.79          4.90         2.28 o
   1  11  13        852.51        806.29        25.73 o
   2  11  13       1958.58       1860.04        28.41 o
   3  11  13        205.04        201.40         4.40 o
   4  11  13       1153.00       1115.14        16.46 o
   5  11  13        330.50        371.18        13.66 o
  -2  12  13       1855.71       1857.46        27.09 o
  -1  12  13        880.92        893.70        19.11 o
   0  12  13         14.41         21.15         2.31 o
   1  12  13         69.04         74.96         2.98 o
   2  12  13        751.04        752.70        17.48 o
   3  12  13         40.69         46.74         2.59 o
   4  12  13       3737.66       3566.95        57.14 o
  -1  13  13        895.30        923.35        19.68 o
   0  13  13        672.22        674.08        10.41 o
   1  13  13       1023.35        998.28        14.96 o
   2  13  13        220.87        241.12         7.07 o
   3  13  13        206.15        224.70         7.04 o
   0  -2  14        400.06        471.94         7.32 o
   1  -2  14         14.03         24.72         2.55 o
   2  -2  14       1634.45       1569.89        23.04 o
   3  -2  14        579.85        619.00         9.74 o
   0  -1  14         26.28         27.02         2.66 o
   1  -1  14         41.69         39.39         2.43 o
   2  -1  14        969.95       1013.27        19.21 o
   3  -1  14       1561.02       1584.80        29.07 o
   4  -1  14         38.14         32.93         2.53 o
   0   0  14       3080.92       3066.44       152.96 o
   1   0  14         23.07         26.88         2.12 o
   2   0  14        666.67        707.43        12.80 o
   3   0  14       2461.84       2502.57        36.29 o
   4   0  14        426.13        443.89        10.32 o
   5   0  14        591.19        620.87         9.74 o
   0   1  14       6133.27       6593.62       281.60 o
   1   1  14         97.08        123.29         2.87 o
   2   1  14        428.21        460.11         7.31 o
   3   1  14        681.85        757.19        11.53 o
   4   1  14         35.92         40.40         2.37 o
   5   1  14       1348.30       1303.78        19.25 o
   0   2  14       5009.36       5224.55        76.32 o
   1   2  14          4.30         16.38         1.85 o
   2   2  14       2241.71       2209.10        48.41 o
   3   2  14         75.05         67.05         8.00 o
   4   2  14          2.83          4.97         2.33 o
   5   2  14        210.73        218.81         4.33 o
   6   2  14        731.58        739.81        11.36 o
   0   3  14        359.39        369.68         9.45 o
   1   3  14         11.72         13.72         2.96 o
   2   3  14       2412.92       2519.82        42.67 o
   3   3  14       1735.74       1801.56        26.25 o
   4   3  14        100.76        121.93         3.10 o
   5   3  14         13.14         14.87         2.22 o
   6   3  14         68.62         99.09         4.61 o
   0   4  14       1241.38       1335.94        19.52 o
   1   4  14        471.77        494.09         7.61 o
   2   4  14       1318.05       1198.68        17.62 o
   3   4  14       1642.02       1480.22        21.63 o
   4   4  14          6.62          8.77         2.14 o
   5   4  14       2446.71       2437.30       109.38 o
   6   4  14        108.95        124.76         3.33 o
   0   5  14       3094.90       3246.06        46.87 o
   1   5  14       1217.44       1314.52        19.25 o
   2   5  14         23.15         30.89         1.94 o
   3   5  14        364.52        367.40         5.44 o
   4   5  14          5.71          6.52         2.04 o
   5   5  14       1425.33       1509.83        22.56 o
   6   5  14        525.15        516.73         8.36 o
  -1   6  14         10.91         16.74         2.33 o
   0   6  14       4072.55       4241.03        75.65 o
   1   6  14       1400.13       1462.15        30.21 o
   2   6  14       1786.43       1701.86        35.07 o
   3   6  14       1023.64        967.54        16.82 o
   4   6  14        640.53        627.57        29.08 o
   5   6  14        790.08        816.07        13.62 o
   6   6  14        411.18        418.11         6.10 o
  -2   7  14       2156.74       2037.67        51.92 o
  -1   7  14         50.60         58.98         2.02 o
   0   7  14       1256.11       1324.20        20.32 o
   1   7  14       1986.87       1975.69        28.70 o
   2   7  14       1506.28       1402.35        38.68 o
   3   7  14       3875.78       3537.47        50.95 o
   4   7  14         87.45         94.78         3.88 o
   5   7  14        351.84        377.36         6.77 o
   6   7  14        265.48        282.74         5.14 o
  -4   8  14          0.59          4.73         4.28 o
  -3   8  14       1196.94       1187.45        18.19 o
  -2   8  14       4344.30       4224.80        60.91 o
  -1   8  14         30.33         30.80         2.12 o
   0   8  14        476.35        468.28         7.38 o
   1   8  14       1242.75       1223.24        23.20 o
   2   8  14       1243.52       1112.71        16.44 o
   3   8  14       3578.65       3394.33        53.41 o
   4   8  14        361.84        385.95        12.19 o
   5   8  14       1112.14       1127.51        22.88 o
   6   8  14        158.56        179.91         3.78 o
  -3   9  14         29.89         25.17         2.25 o
  -2   9  14        195.51        207.58         4.03 o
  -1   9  14          2.55          3.35         2.20 o
   0   9  14       3739.66       3634.92        64.58 o
   1   9  14        140.28        146.77         5.08 o
   2   9  14        172.49        169.94         3.57 o
   3   9  14       1115.67       1051.94        22.18 o
   4   9  14          9.03          7.14         2.38 o
   5   9  14       2209.62       2254.79        32.64 o
  -3  10  14       1415.44       1371.61        38.20 o
  -2  10  14         14.88         18.58         2.52 o
  -1  10  14       1104.12       1027.20        21.76 o
   0  10  14       2830.97       2655.89        43.84 o
   1  10  14        556.52        562.75         8.75 o
   2  10  14        371.28        375.36         6.27 o
   3  10  14        134.51        151.62         3.55 o
   4  10  14          1.32          4.43         2.45 o
   5  10  14        183.48        204.26         4.13 o
  -2  11  14       1090.19       1069.99        22.62 o
  -1  11  14         31.67         29.78         2.50 o
   0  11  14        158.02        157.65         3.60 o
   1  11  14       1291.13       1273.05        23.20 o
   2  11  14        508.50        532.64        16.03 o
   3  11  14       2295.72       2202.68        45.14 o
   4  11  14         95.95        102.61         3.02 o
  -1  12  14         24.87         25.80         2.64 o
   0  12  14        437.69        434.32         7.15 o
   1  12  14        186.96        191.61         4.04 o
   2  12  14        271.67        293.49         7.85 o
   3  12  14       2287.00       2198.63        36.93 o
   1  13  14        159.53        155.51         4.60 o
   2  13  14        356.92        366.38         6.28 o
   1   0  15        406.81        446.05        12.45 o
   2   0  15          0.42         -2.53         3.05 o
   3   0  15        906.49       1016.20        15.20 o
   1   1  15       2117.01       2136.52        95.46 o
   2   1  15         68.56         82.99         2.98 o
   3   1  15        222.13        261.42         4.90 o
   4   1  15        541.29        577.22         9.13 o
   1   2  15       4582.78       4879.54        70.89 o
   2   2  15        589.22        636.82         9.83 o
   3   2  15        607.52        674.19        12.77 o
   4   2  15         97.59        134.78         3.38 o
   0   3  15         75.92         93.11         5.09 o
   1   3  15       1694.93       1676.40        24.42 o
   2   3  15        509.25        524.95         8.22 o
   3   3  15       1054.26       1024.06        15.24 o
   4   3  15       1476.61       1484.54        21.76 o
   5   3  15        119.58        126.79         3.44 o
   0   4  15          2.45          2.44         1.69 o
   1   4  15          2.33          1.40         2.10 o
   2   4  15          0.68         -1.32         2.23 o
   3   4  15        999.12       1092.37        16.74 o
   4   4  15       5132.90       5200.04        74.71 o
   5   4  15        336.53        369.75         9.44 o
   0   5  15         97.42        123.98         3.78 o
   1   5  15       1276.58       1395.71        20.41 o
   2   5  15        768.50        826.90        12.56 o
   3   5  15        243.79        229.44         4.63 o
   4   5  15       2923.14       2980.63        43.49 o
   5   5  15        284.97        303.12         9.47 o
  -1   6  15        478.30        483.11        10.42 o
   0   6  15         57.95         70.01         1.98 o
   1   6  15       3448.26       3515.91        83.84 o
   2   6  15       2203.54       2268.73        41.21 o
   3   6  15        107.73        115.03         4.71 o
   4   6  15         82.98         95.09         2.64 o
   5   6  15        136.75        137.73         4.18 o
  -1   7  15        188.55        192.28         6.86 o
   0   7  15        622.33        586.14         9.02 o
   1   7  15       2128.96       2224.12        39.02 o
   2   7  15       2681.98       2589.11        37.46 o
   3   7  15        471.80        508.48        12.47 o
   4   7  15        635.65        656.81        12.90 o
   5   7  15          0.31          3.41         2.41 o
  -2   8  15       1394.90       1383.88        57.50 o
  -1   8  15       2043.04       2049.43        29.78 o
   0   8  15         51.22         64.98         2.73 o
   1   8  15          2.82          2.74         2.41 o
   2   8  15        806.47        813.49        18.19 o
   3   8  15        465.29        458.21         7.41 o
   4   8  15       3572.55       3458.64        49.83 o
   5   8  15        454.85        456.97         9.16 o
  -2   9  15       1201.95       1195.08        23.41 o
  -1   9  15       3104.70       3009.46        43.52 o
   0   9  15        149.02        165.99         4.52 o
   1   9  15        265.07        260.44         4.96 o
   2   9  15         11.65         12.93         2.37 o
   3   9  15        841.67        844.92        21.64 o
   4   9  15       2502.60       2418.12        35.02 o
   5   9  15       1012.27       1026.91        37.60 o
  -2  10  15          0.02         -0.98         2.76 o
  -1  10  15         36.82         32.05         3.41 o
   0  10  15          2.28          8.43         2.47 o
   1  10  15       3117.89       3072.05        44.37 o
   2  10  15        711.71        710.82        10.85 o
   3  10  15         90.10         87.79         3.26 o
   4  10  15        542.53        606.98        22.87 o
  -1  11  15        310.50        337.44         6.06 o
   0  11  15        960.17        989.19        14.82 o
   1  11  15        752.99        751.92        14.95 o
   2  11  15       1777.82       1687.65        28.30 o
   3  11  15         98.47        124.08         3.43 o
   0  12  15         38.99         38.90         2.88 o
   1  12  15          1.96          0.28         2.69 o
   2  12  15        749.65        733.11        19.19 o
   1   2  16        231.44        220.32         5.81 o
   2   2  16        520.32        525.63        11.97 o
   3   2  16        273.74        303.98         6.51 o
   0   3  16       1068.62       1293.72        45.41 o
   1   3  16        237.18        273.99        14.82 o
   2   3  16       1116.84       1242.30        19.47 o
   3   3  16       1770.28       1785.79        26.09 o
   1   4  16         22.88         26.75         2.43 o
   2   4  16        456.00        405.73         7.71 o
   3   4  16       2704.26       2758.98        39.92 o
   4   4  16         88.93         95.34         3.16 o
   0   5  16       1545.79       1431.70        27.66 o
   1   5  16        128.20        139.16         3.53 o
   2   5  16          2.46          4.38         2.55 o
   3   5  16        337.26        337.35         5.79 o
   4   5  16        112.73        152.78         3.65 o
   0   6  16       1953.09       1942.91        28.33 o
   1   6  16        820.34        857.30        12.89 o
   2   6  16        706.01        766.81        13.47 o
   3   6  16        321.30        383.08         7.19 o
   4   6  16         56.73         54.28         2.74 o
  -1   7  16         19.79         27.51         1.93 o
   0   7  16        653.16        683.18        10.44 o
   1   7  16        841.84        891.83        13.45 o
   2   7  16        844.28        843.62        18.83 o
   3   7  16        960.87        966.89        14.45 o
   4   7  16         37.53         42.77         2.74 o
  -2   8  16       3630.87       3524.57        60.50 o
  -1   8  16       1170.76       1131.14        30.86 o
   0   8  16        242.86        265.56         5.00 o
   1   8  16       1040.70       1044.45        18.04 o
   2   8  16        592.07        608.22        12.31 o
   3   8  16       1236.85       1195.96        18.22 o
   4   8  16         13.63         28.06         4.61 o
  -1   9  16        252.89        278.13         6.16 o
   0   9  16       2154.56       2078.43        36.40 o
   1   9  16          8.54          6.64         2.69 o
   2   9  16         50.51         52.81         2.96 o
   3   9  16        557.16        560.75        11.28 o
   0  10  16       1447.24       1408.88        20.78 o
   1  10  16         66.86         72.93         3.37 o
   2  10  16        145.93        147.49         3.68 o
   3  10  16        392.15        414.35        13.00 o
   1   5  17       1167.64       1190.52        17.62 o
   2   5  17          0.41          7.97         5.00 o
   0   6  17        174.83        167.13         5.75 o
   1   6  17       2557.64       2608.32        46.18 o
   2   6  17        506.67        522.12        14.08 o
   0   7  17          9.15          7.19         2.45 o
   1   7  17       2567.12       2659.64        38.61 o
   2   7  17        698.97        709.39        12.36 o
   1   8  17         35.35         47.34         3.25 o
   2   8  17        578.75        603.20         9.51 o
                                                
